# Supplementary material for: Integrated Proteomics and Metabolomics Analysis of Nitrogen System Regulation on Soybean Plant Nodulation and Nitrogen Fixation
Source: Int J Mol Sci. 2022 Feb 25;23(5):2545. doi: 10.3390/ijms23052545 (PMC8910638; doi:10.3390/ijms23052545)
Supplement: Supplementary file 1 [file ijms-23-02545-s001.zip]

Archive with 7 entries (6 files):
- supplementary materials/
- supplementary materials/Figure S1. Preparation of plant materials with a dual-root system and nutrient solution preparation method.pdf
- supplementary materials/Figure S2. Visualization of NO production in root nodules after the supply nitrogen.pdf
- supplementary materials/Table S1. Glycine max (Soybean) (Glycine hispida) Proteomics analysis.xlsx
- supplementary materials/Table S2. Bradyrhizobium japonicum Proteomics analysis.xlsx
- supplementary materials/Table S3. Differentially expressed metabolites.xlsx
- supplementary materials/Table S4. NO content in double soybean nodules after nitrogen supply.pdf
