# Supplementary material for: Integrated Proteomics and Metabolomics Analysis of Nitrogen System Regulation on Soybean Plant Nodulation and Nitrogen Fixation
Source: Int J Mol Sci. 2022 Feb 25;23(5):2545. doi: 10.3390/ijms23052545 (PMC8910638; doi:10.3390/ijms23052545)
Supplement: Supplementary file 1 [file ijms-23-02545-s001.zip › supplementary materials/Table S1. Glycine max (Soybean) (Glycine hispida) Proteomics analysis.xlsx]

## Sheet: file explanation
Header name	Description
Gene	The name of the gene corresponding to the protein
Accession	The protein code in the database (similar to the ID number)
Description	Description of the protein
Score	Calculate the score value
Coverage	Protein amino acid coverage
#.Proteins	The number of proteins in the protein group (genes and protein sequences and their similarities, and when the data in the experiment cannot completely distinguish these proteins, the software classifies them as one group)
#.Unique.Peptides	The number of unique peptides matched (that is, these sequences do not exist in other proteins, and are unique to the identified protein)
#.Peptides	Number of matching peptides
#.PSMs	Number of times the peptide was identified
#.AAs	The whole protein theory contains the number of amino acids
MW.[kDa]	protein molecular weight
calc..pI	The calculated isoelectric point of the protein
MEAN OO	The mean relative quantification value of the protein in an experimental group within the group comparison
MEAN XX	The mean relative quantification value of the substance in another experimental group within this group of comparisons
P-VALUE	The P value obtained by the t-test of the substance in the group comparison, P value = the probability that the hypothesis is correct but rejected = the number of negative results / the total number of results is a test probability against the sample data
Q-VALUE	Corrected P value
FOLD CHANGE	The fold relationship of the protein in this group compared with the two groups of experiments
LOG_FOLDCHANGE	FOLD CHANGE takes the base 2 logarithm

## Sheet: NF_vs_NH
Gene	Accession	Description	Score	Coverage	#.Proteins	#.Unique.Peptides	#.Peptides	#.PSMs	#.AAs	MW.[kDa]	calc..pI	MEAN WN	MEAN GN	P-VALUE	Q-VALUE	FOLD CHANGE	LOG_FOLDCHANGE
LGB1	P02237	Leghemoglobin C3 OS=Glycine max OX=3847 GN=LGB1 PE=2 SV=2 - [LGB3_SOYBN]	9527.35	90.34	2	4	12	420	145	15.5722	5.5542	0.000203588	0.000210556	0.758063	1	0.966902	-0.0485581
	P02235	Leghemoglobin C1 OS=Glycine max OX=3847 PE=2 SV=2 - [LGB1_SOYBN]	9135.5	88.19	3	4	12	406	144	15.379	5.52881	0.000188204	0.000182878	0.836912	1	1.02912	0.0414133
GLYMA_U032500	A0A0R4J455	Uricase OS=Glycine max OX=3847 GN=GLYMA_U032500 PE=3 SV=1 - [A0A0R4J455_SOYBN]	8543.8	88.03	3	13	24	542	309	35.1162	8.29443	0.000205356	0.000216236	0.672436	1	0.949685	-0.0744788
LBA	P02238	Leghemoglobin A OS=Glycine max OX=3847 GN=LBA PE=1 SV=2 - [LGBA_SOYBN]	8471.32	91.67	1	8	15	401	144	15.3641	6.56592	0.000178248	0.000175506	0.905444	1	1.01562	0.0223613
	P02236	Leghemoglobin C2 OS=Glycine max OX=3847 PE=1 SV=2 - [LGB2_SOYBN]	7670.91	91.03	4	2	13	341	145	15.5151	5.5542	0.000191039	0.000192088	0.941391	1	0.99454	-0.00789869
547836	B3TDK7	Lipoxygenase OS=Glycine max OX=3847 GN=547836 PE=3 SV=1 - [B3TDK7_SOYBN]	6021.93	61.78	9	15	43	334	853	96.4025	6.1001	0.000220745	0.000274823	0.38193	1	0.803227	-0.31612
100788584	K7MJY8	Sucrose synthase OS=Glycine max OX=3847 GN=100788584 PE=3 SV=1 - [K7MJY8_SOYBN]	5854.98	61.49	4	6	41	388	805	92.1327	6.354	0.00018181	0.000180006	0.911523	1	1.01002	0.0143865
LOX1.4	P24095	Seed linoleate 9S-lipoxygenase OS=Glycine max OX=3847 GN=LOX1.4 PE=1 SV=1 - [LOXX_SOYBN]	5505.33	59.14	8	26	39	293	864	96.757	6.15088	0.000200582	0.000212538	0.550126	1	0.943748	-0.0835258
SS	P13708	Sucrose synthase OS=Glycine max OX=3847 GN=SS PE=1 SV=2 - [SUS_SOYBN]	4959.64	61.12	3	4	41	365	805	92.1857	6.48096	0.000193223	0.000184475	0.337854	1	1.04742	0.0668423
	O04104	Uricase-2 isozyme 2 OS=Glycine max OX=3847 PE=1 SV=1 - [URIC2_SOYBN]	4697.45	82.2	4	9	20	306	309	35.1151	8.29443	0.00018267	0.000240245	0.48223	1	0.760348	-0.395268
100818572	K7LRK7	Uncharacterized protein OS=Glycine max OX=3847 GN=100818572 PE=3 SV=1 - [K7LRK7_SOYBN]	4619.7	49.86	1	3	50	232	1410	154.287	5.30029	0.00019181	0.000203771	0.621529	1	0.941303	-0.0872683
GLYMA_18G036300	I1MZA8	Uncharacterized protein OS=Glycine max OX=3847 GN=GLYMA_18G036300 PE=3 SV=2 - [I1MZA8_SOYBN]	4548.12	45.15	2	2	46	221	1391	152.228	5.35107	0.000180779	0.000191772	0.300441	1	0.942675	-0.085167
FGAM2	Q84XV9	Phosphoribosylformylglycinamidine synthase OS=Glycine max OX=3847 GN=FGAM2 PE=3 SV=1 - [Q84XV9_SOYBN]	4294.71	49.96	1	1	48	224	1313	143.428	5.07178	0.000180298	0.000167172	0.49207	1	1.07852	0.109055
GmPEPC7	Q8H928	Phosphoenolpyruvate carboxylase OS=Glycine max OX=3847 GN=GmPEPC7 PE=3 SV=1 - [Q8H928_SOYBN]	4216.67	55.43	4	3	51	258	967	110.606	6.46826	0.000180982	0.000190548	0.664697	1	0.949799	-0.0743066
PPC1	P51061	Phosphoenolpyruvate carboxylase OS=Glycine max OX=3847 GN=PPC1 PE=2 SV=1 - [CAPP2_SOYBN]	4191	55.95	4	2	51	256	967	110.691	6.46826	0.000172717	0.000181494	0.693795	1	0.951641	-0.07151
100797948	A0A0R4J4C8	ATP synthase subunit beta OS=Glycine max OX=3847 GN=100797948 PE=3 SV=1 - [A0A0R4J4C8_SOYBN]	3964.19	67.08	3	3	26	189	559	59.7993	6.15088	0.000181508	0.000188291	0.39303	1	0.963978	-0.0529285
100816111	I1LQR4	Uncharacterized protein OS=Glycine max OX=3847 GN=100816111 PE=3 SV=1 - [I1LQR4_SOYBN]	3868.31	68.26	5	2	32	246	649	71.0431	5.21143	0.000190732	0.000202819	0.213854	1	0.940403	-0.0886495
100789705	I1NFS4	ATP synthase subunit beta OS=Glycine max OX=3847 GN=100789705 PE=3 SV=1 - [I1NFS4_SOYBN]	3848.63	67.08	3	4	27	184	559	59.8092	6.15088	0.000185493	0.000176841	0.474275	1	1.04893	0.0689183
100812707	A0A0R4J4D6	Uncharacterized protein OS=Glycine max OX=3847 GN=100812707 PE=3 SV=1 - [A0A0R4J4D6_SOYBN]	3811.21	68.26	4	4	32	251	649	71.0369	5.21143	0.00017416	0.000165446	0.489845	1	1.05267	0.0740502
100798307	A0A0R0KKU3	Uncharacterized protein OS=Glycine max OX=3847 GN=100798307 PE=3 SV=1 - [A0A0R0KKU3_SOYBN]	3587.07	68.3	4	2	33	249	653	71.4304	5.16064	0.000182281	0.00016899	0.45349	1	1.07865	0.109225
100777767	A0A0R4J626	Uncharacterized protein OS=Glycine max OX=3847 GN=100777767 PE=3 SV=1 - [A0A0R4J626_SOYBN]	3513.16	68.35	4	2	33	246	654	71.4553	5.16064	0.000195415	0.000166968	0.228596	1	1.17037	0.226969
ATPA	Q01915	ATP synthase subunit alpha, mitochondrial OS=Glycine max OX=3847 GN=ATPA PE=3 SV=1 - [ATPAM_SOYBN]	3454.05	48.23	4	17	18	160	508	55.2961	6.60986	0.000184026	0.000187663	0.520031	1	0.980622	-0.0282315
100811084	I1JPW5	Uncharacterized protein OS=Glycine max OX=3847 GN=100811084 PE=3 SV=1 - [I1JPW5_SOYBN]	3339.81	75.45	1	7	24	158	444	47.6284	5.69385	0.000184233	0.000170629	0.0192265	1	1.07973	0.110672
GLYMA_15G026500	A0A0R0G554	Lipoxygenase OS=Glycine max OX=3847 GN=GLYMA_15G026500 PE=3 SV=1 - [A0A0R0G554_SOYBN]	3274.86	53.46	15	1	40	238	853	96.5816	6.07471	0.000185088	0.000190338	0.928551	1	0.972418	-0.0403514
GLYMA_19G190900	I1NAI7	Uncharacterized protein OS=Glycine max OX=3847 GN=GLYMA_19G190900 PE=3 SV=1 - [I1NAI7_SOYBN]	3273.24	67.34	2	5	22	154	444	47.6434	5.56689	0.000195215	0.000194124	0.849149	1	1.00562	0.00808829
FGAM1	Q84XV8	FGAM synthase OS=Glycine max OX=3847 GN=FGAM1 PE=4 SV=1 - [Q84XV8_SOYBN]	3024.11	49.33	2	1	38	173	1044	113.781	5.0083	0.000179759	0.00016344	0.245733	1	1.09984	0.137299
100787543	A0A0R0FH00	Uncharacterized protein OS=Glycine max OX=3847 GN=100787543 PE=3 SV=1 - [A0A0R0FH00_SOYBN]	2863.63	55.47	5	3	29	221	649	71.1881	5.22412	0.000188931	0.000174158	0.0409271	1	1.08482	0.117459
100803925	I1L3K7	Uncharacterized protein OS=Glycine max OX=3847 GN=100803925 PE=3 SV=1 - [I1L3K7_SOYBN]	2850.37	75.96	2	3	24	152	445	47.9887	6.29053	0.00018287	0.000146571	0.122042	1	1.24765	0.319218
100787663	I1MQ89	Uncharacterized protein OS=Glycine max OX=3847 GN=100787663 PE=3 SV=1 - [I1MQ89_SOYBN]	2816.63	74.38	1	1	24	155	445	48.0027	6.46826	0.00019875	0.000188549	0.186627	1	1.0541	0.0760139
GLYMA_13G130900	K7LZH1	Uncharacterized protein OS=Glycine max OX=3847 GN=GLYMA_13G130900 PE=3 SV=1 - [K7LZH1_SOYBN]	2752.49	49.21	4	3	25	202	632	69.2262	5.24951	0.000171229	0.000198638	0.115926	1	0.862018	-0.21421
100804251	I1KU21	Uncharacterized protein OS=Glycine max OX=3847 GN=100804251 PE=4 SV=1 - [I1KU21_SOYBN]	2628.61	41.87	4	25	25	137	843	93.9825	6.11279	0.000195989	0.0001856	0.197777	1	1.05597	0.0785744
vlxB	Q43446	Lipoxygenase OS=Glycine max OX=3847 GN=vlxB PE=1 SV=1 - [Q43446_SOYBN]	2623.32	49.94	14	3	37	204	853	96.5975	5.93506	0.000197683	0.000230832	0.581139	1	0.856397	-0.223649
100782924	I1MYI8	Glyceraldehyde-3-phosphate dehydrogenase OS=Glycine max OX=3847 GN=100782924 PE=3 SV=1 - [I1MYI8_SOYBN]	2610.05	71.89	4	3	18	162	338	36.8151	7.47412	0.00018999	0.000184799	0.724726	1	1.02809	0.0399714
100803358	B3TDK9	Lipoxygenase OS=Glycine max OX=3847 GN=100803358 PE=3 SV=1 - [B3TDK9_SOYBN]	2576.33	48.13	8	11	35	152	856	96.3167	6.81494	0.000210629	0.000303095	0.29471	1	0.694928	-0.525066
100815070	I1LZG1	Fructose-bisphosphate aldolase OS=Glycine max OX=3847 GN=100815070 PE=3 SV=1 - [I1LZG1_SOYBN]	2496.35	68.16	4	4	19	139	358	38.3859	7.06396	0.000185738	0.000183193	0.787925	1	1.01389	0.0199022
100783902	I1KC70	Glyceraldehyde-3-phosphate dehydrogenase OS=Glycine max OX=3847 GN=100783902 PE=3 SV=1 - [I1KC70_SOYBN]	2440.59	58.58	1	2	17	131	338	36.7141	7.23975	0.000197046	0.000178486	0.0792439	1	1.10399	0.142725
100807342	C6TD56	Glyceraldehyde-3-phosphate dehydrogenase OS=Glycine max OX=3847 GN=100807342 PE=2 SV=1 - [C6TD56_SOYBN]	2437.34	71.47	1	3	18	153	340	36.9912	7.47412	0.000192047	0.000198194	0.654967	1	0.968982	-0.0454589
547643	Q71EW8	Methionine synthase OS=Glycine max OX=3847 GN=547643 PE=2 SV=1 - [Q71EW8_SOYBN]	2425.16	55.83	5	5	35	134	763	84.2296	6.32861	0.00020038	0.000185494	0.4383	1	1.08025	0.111369
100783089	I1JH86	Fructose-bisphosphate aldolase OS=Glycine max OX=3847 GN=100783089 PE=3 SV=1 - [I1JH86_SOYBN]	2407.72	61.17	5	5	16	126	358	38.2409	7.54736	0.000189874	0.000188139	0.731348	1	1.00922	0.0132447
	C6TJM1	Fructose-bisphosphate aldolase OS=Glycine max OX=3847 PE=2 SV=1 - [C6TJM1_SOYBN]	2376.78	64.25	5	5	20	150	358	38.456	7.6792	0.000200339	0.000205917	0.466846	1	0.972912	-0.039619
100802039	A0A0R4J5Z8	Uncharacterized protein OS=Glycine max OX=3847 GN=100802039 PE=3 SV=1 - [A0A0R4J5Z8_SOYBN]	2373.55	55.83	5	6	35	126	763	84.2187	6.3667	0.000191916	0.000166227	0.0194185	1	1.15455	0.207327
547514	A0A0R0KA84	Glyceraldehyde-3-phosphate dehydrogenase OS=Glycine max OX=3847 GN=547514 PE=3 SV=1 - [A0A0R0KA84_SOYBN]	2365.72	60.65	3	5	18	138	338	36.8181	7.57666	0.000191465	0.000190809	0.9449	1	1.00344	0.00495493
606297	I1KS58	Uncharacterized protein OS=Glycine max OX=3847 GN=606297 PE=4 SV=1 - [I1KS58_SOYBN]	2363.09	74.17	2	8	25	153	484	53.8056	6.0874	0.000185189	0.000189543	0.680049	1	0.977025	-0.0335327
100797187	I1MT23	Uncharacterized protein OS=Glycine max OX=3847 GN=100797187 PE=3 SV=1 - [I1MT23_SOYBN]	2295.66	61.4	1	6	24	123	570	59.8351	7.13721	0.000185005	0.000187678	0.83062	1	0.985758	-0.0206942
100787663	K7MIR3	Uncharacterized protein OS=Glycine max OX=3847 GN=100787663 PE=4 SV=1 - [K7MIR3_SOYBN]	2294.84	74.5	1	2	21	132	353	38.3097	6.80029	0.000301723	0.000274973	0.723011	1	1.09728	0.133933
PPC16	Q02909	Phosphoenolpyruvate carboxylase, housekeeping isozyme OS=Glycine max OX=3847 GN=PPC16 PE=2 SV=1 - [CAPP1_SOYBN]	2294.54	42.3	3	3	40	156	967	110.617	5.96045	0.000179929	0.000194216	0.520813	1	0.926437	-0.110235
100787686	I1JGP8	Uncharacterized protein OS=Glycine max OX=3847 GN=100787686 PE=3 SV=1 - [I1JGP8_SOYBN]	2229.79	62.81	1	7	25	128	570	59.64	7.12256	0.000189157	0.000180849	0.206279	1	1.04594	0.0648034
Gmppc2	I1KDL4	Phosphoenolpyruvate carboxylase OS=Glycine max OX=3847 GN=Gmppc2 PE=2 SV=1 - [I1KDL4_SOYBN]	2218.86	41.37	4	1	38	156	967	110.582	6.04932	0.000149649	0.000136567	0.574543	1	1.09579	0.131973
Mdh1	Q9SPB8	Malate dehydrogenase OS=Glycine max OX=3847 GN=Mdh1 PE=3 SV=1 - [Q9SPB8_SOYBN]	2217.78	64.06	3	4	14	93	345	36.119	8.11865	0.000191191	0.000196495	0.412551	1	0.973009	-0.0394744
100819264	I1LEI9	D-3-phosphoglycerate dehydrogenase OS=Glycine max OX=3847 GN=100819264 PE=3 SV=1 - [I1LEI9_SOYBN]	2088.11	55.05	1	8	25	106	594	62.5734	6.75635	0.000177342	0.000193481	0.0892134	1	0.916588	-0.125655
GLYMA_09G240600	I1L602	Uncharacterized protein OS=Glycine max OX=3847 GN=GLYMA_09G240600 PE=4 SV=1 - [I1L602_SOYBN]	2075.97	65.94	2	2	14	125	276	29.7376	8.646	0.000185947	0.000195047	0.0760114	1	0.953341	-0.0689351
GLYMA_14G189400	I1MB71	Fructose-bisphosphate aldolase OS=Glycine max OX=3847 GN=GLYMA_14G189400 PE=3 SV=1 - [I1MB71_SOYBN]	2065.93	71.79	5	6	18	120	358	38.33	7.53271	0.000177115	0.000176453	0.94786	1	1.00375	0.00540243
547522	Q9ZTB2	Nodulin OS=Glycine max OX=3847 GN=547522 PE=2 SV=1 - [Q9ZTB2_SOYBN]	2005.92	58.19	4	22	22	120	476	52.5992	5.90967	0.000176222	0.000181488	0.57105	1	0.970986	-0.0424769
100806761	I1L1U4	Sucrose synthase OS=Glycine max OX=3847 GN=100806761 PE=3 SV=1 - [I1L1U4_SOYBN]	1982.68	51.49	4	5	33	163	806	92.7266	6.23975	0.000181274	0.000174786	0.675303	1	1.03712	0.0525767
GLYMA_02G005500	A0A0R4J2L9	Malate dehydrogenase OS=Glycine max OX=3847 GN=GLYMA_02G005500 PE=3 SV=1 - [A0A0R4J2L9_SOYBN]	1930.84	54.22	5	1	14	90	332	35.4453	6.30322	0.000187273	0.000180545	0.167899	1	1.03727	0.0527871
GLYMA_06G231500	I1KDM8	Malate dehydrogenase OS=Glycine max OX=3847 GN=GLYMA_06G231500 PE=3 SV=1 - [I1KDM8_SOYBN]	1928.93	50.72	4	2	12	82	345	35.9639	8.104	0.000334639	0.000294308	0.708385	1	1.13703	0.185277
100811402	H2D5S3	Malate dehydrogenase OS=Glycine max OX=3847 GN=100811402 PE=2 SV=1 - [H2D5S3_SOYBN]	1928.15	54.88	4	1	14	91	328	35.1822	6.30322	0.000185915	0.000167979	0.0603105	1	1.10677	0.146359
	B0M197	Peroxisomal voltage-dependent anion-selective channel protein OS=Glycine max OX=3847 PE=2 SV=1 - [B0M197_SOYBN]	1927.09	65.94	3	2	14	124	276	29.7516	8.646	0.000173423	0.000177247	0.765651	1	0.978427	-0.0314646
548082	Q9FUK4	Glutamine synthetase OS=Glycine max OX=3847 GN=548082 PE=2 SV=1 - [Q9FUK4_SOYBN]	1923.1	71.35	8	8	17	115	356	38.9665	5.73193	0.00020377	0.000209462	0.495651	1	0.972823	-0.0397511
547838	I1KPN3	Uncharacterized protein OS=Glycine max OX=3847 GN=547838 PE=3 SV=1 - [I1KPN3_SOYBN]	1921.28	57.72	5	4	33	128	667	73.432	5.18604	0.000205791	0.000168612	0.09318	1	1.2205	0.287472
GLYMA_05G152000	I1K3S5	Adenosylhomocysteinase OS=Glycine max OX=3847 GN=GLYMA_05G152000 PE=3 SV=1 - [I1K3S5_SOYBN]	1889.95	62.06	4	3	21	104	485	53.1561	5.88428	0.000186521	0.00017865	0.34625	1	1.04406	0.0622045
GAPC1	Q2I0H4	Glyceraldehyde-3-phosphate dehydrogenase OS=Glycine max OX=3847 GN=GAPC1 PE=2 SV=1 - [Q2I0H4_SOYBN]	1875.35	60.65	7	2	17	118	338	36.7411	7.23975	0.000202241	0.000178778	0.144829	1	1.13124	0.177905
100819730	I1MHJ6	Sucrose synthase OS=Glycine max OX=3847 GN=100819730 PE=3 SV=1 - [I1MHJ6_SOYBN]	1866.96	44.29	3	1	28	152	806	92.6566	6.26514	0.000172556	0.000196599	0.359294	1	0.777704	-0.188194
100798989	C6TGW2	Uncharacterized protein OS=Glycine max OX=3847 GN=100798989 PE=2 SV=1 - [C6TGW2_SOYBN]	1812.11	65.27	5	8	16	129	262	29.3356	4.75439	0.000179946	0.000194415	0.27391	1	0.925573	-0.111581
100800659	I1LWR4	Alpha-1,4 glucan phosphorylase OS=Glycine max OX=3847 GN=100800659 PE=3 SV=1 - [I1LWR4_SOYBN]	1793.05	46.01	4	10	32	94	978	109.97	5.71924	0.000186486	0.000175813	0.19394	1	1.06071	0.085028
	F8SMB9	Adenosylhomocysteinase OS=Glycine max OX=3847 PE=2 SV=1 - [F8SMB9_SOYBN]	1791.88	58.76	4	3	21	96	485	53.1911	6.01123	0.000178552	0.000176782	0.810622	1	1.01002	0.0143776
100779976	I1MC33	Uncharacterized protein OS=Glycine max OX=3847 GN=100779976 PE=3 SV=1 - [I1MC33_SOYBN]	1755.95	46.99	4	6	32	129	815	93.4423	4.95752	0.000186487	0.000150203	0.0212506	1	1.24157	0.312168
Gm	Q587K1	BiP OS=Glycine max OX=3847 GN=Gm bip PE=2 SV=1 - [Q587K1_SOYBN]	1742.1	55.54	5	3	33	115	668	73.5491	5.14795	0.000176942	0.000171375	0.620598	1	1.03249	0.0461263
	E9KNA4	SGF14h OS=Glycine max OX=3847 PE=2 SV=1 - [E9KNA4_SOYBN]	1720.34	62.93	9	6	15	128	259	29.1435	4.75439	0.000191736	0.000185702	0.315665	1	1.03249	0.0461285
BIP	O22639	Endoplasmic reticulum HSC70-cognate binding protein OS=Glycine max OX=3847 GN=BIP PE=2 SV=1 - [O22639_SOYBN]	1716.86	46.71	3	2	29	121	668	73.5941	5.23682	0.000237293	0.000141408	0.117299	1	1.67807	0.746805
100806646	I1N6A5	Alpha-1,4 glucan phosphorylase OS=Glycine max OX=3847 GN=100806646 PE=3 SV=1 - [I1N6A5_SOYBN]	1707.67	40.57	3	8	30	95	981	110.272	5.46533	0.00018286	0.000174673	0.535056	1	1.04687	0.0660842
100101909	I1NIU6	Cysteine synthase OS=Glycine max OX=3847 GN=100101909 PE=3 SV=1 - [I1NIU6_SOYBN]	1661.11	70.9	6	3	15	77	323	34.6582	5.46533	0.0001787	0.000190579	0.254933	1	0.937668	-0.0928509
100819942	K7MP24	Uncharacterized protein OS=Glycine max OX=3847 GN=100819942 PE=3 SV=1 - [K7MP24_SOYBN]	1641.77	41.45	2	3	29	122	813	93.1072	4.99561	0.000195476	0.000172404	0.117298	1	1.13383	0.181202
100101865	C6TMX6	Cysteine synthase OS=Glycine max OX=3847 GN=100101865 PE=2 SV=1 - [C6TMX6_SOYBN]	1640.67	63.69	1	8	16	97	325	34.4132	5.63037	0.000180058	0.000196351	0.249975	1	0.917021	-0.124973
100777674	A0A0R0IU60	Uncharacterized protein OS=Glycine max OX=3847 GN=100777674 PE=3 SV=1 - [A0A0R0IU60_SOYBN]	1631.37	61.15	4	1	29	97	592	62.8021	6.03662	0.000175786	0.000174173	0.884004	1	1.00926	0.0133043
100819369	I1MJ28	Uncharacterized protein OS=Glycine max OX=3847 GN=100819369 PE=3 SV=1 - [I1MJ28_SOYBN]	1620.86	59.05	4	1	29	95	591	62.8051	5.87158	0.000199535	0.000198045	0.964037	1	1.00752	0.0108144
GLYMA_18G041100	A0A0R0EVM7	Glutamine synthetase OS=Glycine max OX=3847 GN=GLYMA_18G041100 PE=3 SV=1 - [A0A0R0EVM7_SOYBN]	1619.97	61.24	7	4	14	90	356	39.1165	5.73193	0.000225865	0.000221457	0.878298	1	1.01991	0.0284389
GLYMA_12G078100	I1LR60	Uncharacterized protein OS=Glycine max OX=3847 GN=GLYMA_12G078100 PE=3 SV=1 - [I1LR60_SOYBN]	1607.54	57.02	5	2	26	92	584	61.667	5.40186	0.000192805	0.000193511	0.902463	1	0.996348	-0.0052786
100820546	I1NHW4	Uncharacterized protein OS=Glycine max OX=3847 GN=100820546 PE=3 SV=1 - [I1NHW4_SOYBN]	1587.66	66.09	5	3	31	124	575	61.2113	5.89697	0.000200492	0.000191727	0.602218	1	1.04572	0.0644897
	B6EBD7	Heat shock protein 90-1 OS=Glycine max OX=3847 PE=2 SV=1 - [B6EBD7_SOYBN]	1584.28	49.72	1	1	33	151	702	80.415	5.021	0.00018942	0.000182412	0.717424	1	1.03842	0.0543877
100818544	I1LCI1	Uncharacterized protein OS=Glycine max OX=3847 GN=100818544 PE=3 SV=1 - [I1LCI1_SOYBN]	1584.07	66.72	5	3	32	130	577	61.3934	5.89697	0.000192129	0.000195503	0.796067	1	0.982741	-0.0251169
100782173	I1MT10	Uncharacterized protein OS=Glycine max OX=3847 GN=100782173 PE=3 SV=1 - [I1MT10_SOYBN]	1574.06	40	5	10	20	97	645	70.8212	5.38916	0.000254177	0.00020104	0.268814	1	1.26431	0.338346
100808771	I1NFX7	D-3-phosphoglycerate dehydrogenase OS=Glycine max OX=3847 GN=100808771 PE=3 SV=1 - [I1NFX7_SOYBN]	1571.68	47.23	1	6	22	74	595	62.7795	6.58057	0.000199146	0.000200645	0.896184	1	0.992534	-0.0108119
100806471	I1LL25	Uncharacterized protein OS=Glycine max OX=3847 GN=100806471 PE=3 SV=1 - [I1LL25_SOYBN]	1564.68	57.02	6	2	26	91	584	61.6679	5.33838	0.0001796	0.000213397	0.106511	1	0.841626	-0.248748
100775420	I1LBI3	Cysteine synthase OS=Glycine max OX=3847 GN=100775420 PE=3 SV=1 - [I1LBI3_SOYBN]	1551.6	62.96	5	2	14	72	324	34.5422	5.45264	0.000171665	0.000184406	0.428036	1	0.93091	-0.103287
100794481	I1KBV2	Uncharacterized protein OS=Glycine max OX=3847 GN=100794481 PE=4 SV=1 - [I1KBV2_SOYBN]	1547.49	49.8	1	5	37	92	990	108.74	6.43018	0.000185876	0.000181909	0.576139	1	1.02181	0.0311293
GLYMA_13G199800	A0A0R0GZF0	Annexin OS=Glycine max OX=3847 GN=GLYMA_13G199800 PE=3 SV=1 - [A0A0R0GZF0_SOYBN]	1527.75	63.58	4	6	18	108	313	35.744	7.31299	0.000181079	0.00017362	0.243768	1	1.04296	0.0606853
GLYMA_18G074100	D6C4Z9	HSP90-1 OS=Glycine max OX=3847 GN=GLYMA_18G074100 PE=2 SV=1 - [D6C4Z9_SOYBN]	1520.73	49.72	1	2	33	149	702	80.3299	5.021	0.000187274	0.000177006	0.231531	1	1.05801	0.0813538
GLYMA_03G092700	I1JMB4	Glyceraldehyde-3-phosphate dehydrogenase OS=Glycine max OX=3847 GN=GLYMA_03G092700 PE=3 SV=1 - [I1JMB4_SOYBN]	1518.25	48.33	3	2	15	72	418	44.6278	8.49951	0.000184017	0.000183458	0.903158	1	1.00305	0.00439031
	C6T4C0	Uncharacterized protein OS=Glycine max OX=3847 PE=2 SV=1 - [C6T4C0_SOYBN]	1501.58	87.92	4	1	11	66	149	16.8799	4.28467	0.000203716	0.000201441	0.884035	1	1.0113	0.0162046
547629	I1L921	Uncharacterized protein OS=Glycine max OX=3847 GN=547629 PE=4 SV=1 - [I1L921_SOYBN]	1475.92	37.34	3	12	13	76	399	44.421	6.34131	0.000184972	0.000191959	0.457523	1	0.963603	-0.0534897
100789942	I1MJN2	Uncharacterized protein OS=Glycine max OX=3847 GN=100789942 PE=3 SV=1 - [I1MJN2_SOYBN]	1465.1	39.59	5	1	14	101	389	42.0716	9.70068	0.000186361	0.00019906	0.353571	1	0.936209	-0.0950982
100802766	I1JXS8	Uncharacterized protein OS=Glycine max OX=3847 GN=100802766 PE=4 SV=1 - [I1JXS8_SOYBN]	1452.19	48.08	1	9	37	87	990	108.927	6.49365	0.000187348	0.000186819	0.946515	1	1.00283	0.00407492
100799358	C6T7V6	Uncharacterized protein OS=Glycine max OX=3847 GN=100799358 PE=2 SV=1 - [C6T7V6_SOYBN]	1448.32	61.49	1	3	14	90	309	33.1031	6.78564	0.000178343	0.000179846	0.854993	1	0.991642	-0.0121085
apx1	Q43758	Ascorbate peroxidase OS=Glycine max OX=3847 GN=apx1 PE=1 SV=1 - [Q43758_SOYBN]	1447.44	78	5	7	12	89	250	27.0348	5.80811	0.000186709	0.000189476	0.87777	1	0.985394	-0.0212271
CAM-2	P62163	Calmodulin-2 OS=Glycine max OX=3847 GN=CAM-2 PE=1 SV=2 - [CALM2_SOYBN]	1433.69	87.92	3	1	11	64	149	16.8209	4.27197	0.000188545	0.000180467	0.575366	1	1.04476	0.0631768
100815639	C6TFT8	Annexin OS=Glycine max OX=3847 GN=100815639 PE=2 SV=1 - [C6TFT8_SOYBN]	1432.92	55.87	2	8	16	84	315	35.5957	6.45557	0.000187766	0.00019396	0.347411	1	0.968067	-0.0468209
100796458	A0A0R0IRH4	Phosphoglycerate kinase OS=Glycine max OX=3847 GN=100796458 PE=3 SV=1 - [A0A0R0IRH4_SOYBN]	1432.22	62.84	2	2	19	71	401	42.3656	6.72705	0.000192323	0.000183769	0.273927	1	1.04654	0.065634
100305381	A0A0R0H289	Serine hydroxymethyltransferase OS=Glycine max OX=3847 GN=100305381 PE=3 SV=1 - [A0A0R0H289_SOYBN]	1425.7	48.96	6	18	18	91	527	57.3423	7.56201	0.000182451	0.000199943	0.065788	1	0.912516	-0.132079
100786715	I1M7S3	Clathrin heavy chain OS=Glycine max OX=3847 GN=100786715 PE=3 SV=1 - [I1M7S3_SOYBN]	1417.2	41.53	4	11	57	125	1700	192.445	5.43994	0.000182845	0.000165001	0.0627244	1	1.10814	0.148146
GLYMA_15G2621001	A0A0R0GHF6	Phosphoglycerate kinase (Fragment) OS=Glycine max OX=3847 GN=GLYMA_15G2621001 PE=3 SV=1 - [A0A0R0GHF6_SOYBN]	1408.19	74.7	1	2	18	64	336	35.2897	5.35107	0.00019511	0.000176129	0.163128	1	1.10777	0.147659
100819556	I1KTM3	Uncharacterized protein OS=Glycine max OX=3847 GN=100819556 PE=3 SV=1 - [I1KTM3_SOYBN]	1402.33	39.69	5	1	14	100	388	41.9755	9.61279	0.000188243	0.000185517	0.913985	1	1.0147	0.0210518
100788248	I1LAL4	Uncharacterized protein OS=Glycine max OX=3847 GN=100788248 PE=3 SV=1 - [I1LAL4_SOYBN]	1397.28	63.65	5	3	31	113	575	61.0522	6.23975	0.000169711	0.000161833	0.636157	1	1.04868	0.068577
	C6TJF6	Annexin OS=Glycine max OX=3847 PE=2 SV=1 - [C6TJF6_SOYBN]	1383.65	64.22	2	7	19	100	313	35.776	7.62061	0.000187565	0.000188934	0.897209	1	0.992753	-0.0104937
GLYMA_08G196900	A0A0R4J3Y3	Uncharacterized protein OS=Glycine max OX=3847 GN=GLYMA_08G196900 PE=4 SV=1 - [A0A0R4J3Y3_SOYBN]	1374.28	48.03	2	10	14	66	431	46.9923	6.7124	0.000193342	0.00019915	0.712521	1	0.97084	-0.042694
100789951	I1MM44	Glyceraldehyde-3-phosphate dehydrogenase OS=Glycine max OX=3847 GN=100789951 PE=3 SV=1 - [I1MM44_SOYBN]	1369.07	40.67	2	1	14	69	418	44.782	8.646	0.000188859	0.000199686	0.374037	1	0.945782	-0.0804204
	P26987	Stress-induced protein SAM22 OS=Glycine max OX=3847 PE=1 SV=1 - [SAM22_SOYBN]	1366.01	76.58	6	4	9	76	158	16.7615	4.81787	0.000236276	0.000417424	0.413128	1	0.566033	-0.821042
GLYMA_08G120100	I1KSI2	Uncharacterized protein OS=Glycine max OX=3847 GN=GLYMA_08G120100 PE=3 SV=1 - [I1KSI2_SOYBN]	1355.09	27.31	5	4	4	55	271	28.8951	6.91748	0.000198231	0.00021494	0.343582	1	0.922258	-0.116757
	O49855	Acid phosphatase OS=Glycine max OX=3847 PE=2 SV=2 - [O49855_SOYBN]	1352.12	43.94	4	3	9	74	264	30.0862	7.35693	0.000200917	0.000229844	0.320119	1	0.874146	-0.194054
100802224	I1LMS9	Clathrin heavy chain OS=Glycine max OX=3847 GN=100802224 PE=3 SV=1 - [I1LMS9_SOYBN]	1348.78	38.88	3	6	54	111	1700	192.887	5.43994	0.000184356	0.000184668	0.969724	1	0.998314	-0.00243461
GLYMA_02G302500	I1JJL6	Uncharacterized protein OS=Glycine max OX=3847 GN=GLYMA_02G302500 PE=3 SV=1 - [I1JJL6_SOYBN]	1331.77	51.57	4	12	33	145	702	80.2787	5.05908	0.0001907	0.000177186	0.182531	1	1.07627	0.106043
100791603	I1JPP3	Uncharacterized protein OS=Glycine max OX=3847 GN=100791603 PE=4 SV=1 - [I1JPP3_SOYBN]	1329.08	43.69	3	2	28	75	808	89.6246	5.26221	0.000184274	0.000166659	0.149898	1	1.1057	0.144956
100798600	I1J8D7	Phosphoserine aminotransferase OS=Glycine max OX=3847 GN=100798600 PE=3 SV=1 - [I1J8D7_SOYBN]	1322.27	32.69	3	2	12	85	413	45.5069	8.23584	0.000194352	0.000187951	0.750714	1	1.03406	0.0483155
100811234	I1L314	Heat shock protein 90-1 OS=Glycine max OX=3847 GN=100811234 PE=2 SV=1 - [I1L314_SOYBN]	1316.09	49.07	2	2	32	123	699	80.3388	5.05908	0.000236676	0.000196614	0.429943	1	1.20376	0.267545
GLYMA_04G007300	I1JSI1	Amidophosphoribosyltransferase OS=Glycine max OX=3847 GN=GLYMA_04G007300 PE=3 SV=1 - [I1JSI1_SOYBN]	1308.7	56.94	3	15	22	87	569	62.1546	6.72705	0.000197656	0.000212108	0.235325	1	0.931863	-0.101811
100784477	I1MPI1	Uncharacterized protein OS=Glycine max OX=3847 GN=100784477 PE=3 SV=1 - [I1MPI1_SOYBN]	1302.1	48.35	2	3	32	124	699	80.2348	5.08447	0.000224769	0.000215993	0.750463	1	1.04063	0.0574585
100790268	C6TBP8	Uncharacterized protein OS=Glycine max OX=3847 GN=100790268 PE=2 SV=1 - [C6TBP8_SOYBN]	1300.86	67.77	3	2	15	60	242	26.6091	7.81104	0.000172926	0.000156042	0.211275	1	1.1082	0.148224
100820155	A0A0R0F2Z4	Uncharacterized protein OS=Glycine max OX=3847 GN=100820155 PE=4 SV=1 - [A0A0R0F2Z4_SOYBN]	1299.32	46.87	1	2	20	76	559	60.799	5.87158	0.000189714	0.000183858	0.0100277	1	1.03185	0.0452356
100819513	A0A0R0JMI0	Uncharacterized protein OS=Glycine max OX=3847 GN=100819513 PE=4 SV=1 - [A0A0R0JMI0_SOYBN]	1293.81	29.06	1	9	51	101	2185	239.438	6.56592	0.000179348	0.000184404	0.563766	1	0.972583	-0.0401067
100777528	I1MXB2	Glycine cleavage system P protein OS=Glycine max OX=3847 GN=100777528 PE=3 SV=1 - [I1MXB2_SOYBN]	1293.63	32.82	3	5	24	82	1045	113.615	7.43018	0.000175596	0.000189372	0.435569	1	0.927253	-0.108964
100814141	I1NAA5	Uncharacterized protein OS=Glycine max OX=3847 GN=100814141 PE=4 SV=1 - [I1NAA5_SOYBN]	1292.59	42.45	3	1	26	70	808	89.6716	5.23682	0.000218885	0.000205132	0.583	1	1.06705	0.0936246
100808230	I1N7G4	Uncharacterized protein OS=Glycine max OX=3847 GN=100808230 PE=3 SV=1 - [I1N7G4_SOYBN]	1280.09	46.22	1	17	20	74	582	60.7965	6.80029	0.000184545	0.000187528	0.678505	1	0.984093	-0.0231332
100819824	A0A0R0EPH6	Uncharacterized protein OS=Glycine max OX=3847 GN=100819824 PE=3 SV=1 - [A0A0R0EPH6_SOYBN]	1278.84	53.4	3	4	14	73	309	33.1401	6.78564	0.000181743	0.000197994	0.110697	1	0.917923	-0.123555
100807267	I1KZJ1	Uncharacterized protein OS=Glycine max OX=3847 GN=100807267 PE=3 SV=1 - [I1KZJ1_SOYBN]	1274.27	58.16	4	2	17	64	392	42.9731	5.5415	0.000203867	0.00020341	0.975129	1	1.00225	0.00323905
	O82560	Glutamine synthetase cytosolic isozyme 2 OS=Glycine max OX=3847 PE=1 SV=1 - [GLNA2_SOYBN]	1263.04	51.12	6	4	11	76	356	39.1836	6.56592	0.000208546	0.000205518	0.890954	1	1.01473	0.0210997
100793819	I1KG47	D-3-phosphoglycerate dehydrogenase OS=Glycine max OX=3847 GN=100793819 PE=3 SV=1 - [I1KG47_SOYBN]	1259.68	55.22	2	18	23	62	623	66.1777	7.7085	0.000190112	0.000181843	0.492955	1	1.04548	0.0641618
100794734	I1L6W0	Uncharacterized protein OS=Glycine max OX=3847 GN=100794734 PE=4 SV=1 - [I1L6W0_SOYBN]	1259.28	45.44	1	1	19	72	559	60.831	5.78271	0.000193463	0.000231173	0.0158582	1	0.836877	-0.256912
547931	Q42795	Beta-amylase OS=Glycine max OX=3847 GN=547931 PE=1 SV=1 - [Q42795_SOYBN]	1255.91	64.11	7	22	22	120	496	56.036	5.5542	0.000201146	0.000211459	0.653434	1	0.951232	-0.0721306
100814972	A0A0R0FND9	Uncharacterized protein OS=Glycine max OX=3847 GN=100814972 PE=3 SV=1 - [A0A0R0FND9_SOYBN]	1254.87	69.42	8	2	15	66	242	26.6241	7.81104	0.000176824	0.000176882	0.99459	1	0.999669	-0.000478208
100499630	A0A0R0FER5	Elongation factor 1-alpha OS=Glycine max OX=3847 GN=100499630 PE=3 SV=1 - [A0A0R0FER5_SOYBN]	1240.12	39.6	5	4	15	79	447	49.3647	9.05615	0.000184053	0.00020255	0.467254	1	0.90868	-0.138156
apx2	Q76LA6	Cytosolic ascorbate peroxidase 2 OS=Glycine max OX=3847 GN=apx2 PE=2 SV=1 - [Q76LA6_SOYBN]	1240.11	76.4	3	8	13	71	250	27.1088	5.98584	0.000194406	0.000203238	0.559363	1	0.956541	-0.0641009
100818408	I1LS55	Uncharacterized protein OS=Glycine max OX=3847 GN=100818408 PE=3 SV=1 - [I1LS55_SOYBN]	1237.84	39.35	4	1	13	72	371	39.7466	9.80322	0.000208766	0.000204294	0.826205	1	1.02189	0.0312386
547621	A0A0R4J2T4	Glutamine synthetase OS=Glycine max OX=3847 GN=547621 PE=3 SV=1 - [A0A0R4J2T4_SOYBN]	1225.32	49.72	5	4	11	74	356	39.3017	6.44287	0.000181474	0.000192601	0.19484	1	0.942228	-0.0858523
100796103	I1KWM7	6-phosphogluconate dehydrogenase, decarboxylating OS=Glycine max OX=3847 GN=100796103 PE=3 SV=1 - [I1KWM7_SOYBN]	1224.11	52.47	1	1	18	54	486	53.5256	6.48096	0.000221578	0.000224149	0.930968	1	0.988529	-0.0166449
100812377	A0A0R0EQ02	Uncharacterized protein OS=Glycine max OX=3847 GN=100812377 PE=3 SV=1 - [A0A0R0EQ02_SOYBN]	1214	50.92	2	7	18	62	542	58.9173	6.60986	0.000188892	0.000188414	0.961875	1	1.00254	0.00365908
100790112	I1MBR7	UTP--glucose-1-phosphate uridylyltransferase OS=Glycine max OX=3847 GN=100790112 PE=3 SV=1 - [I1MBR7_SOYBN]	1211.86	56.72	1	6	22	88	469	51.4401	5.33838	0.000185347	0.000169794	0.0435237	1	1.0916	0.126441
AAT	Q7G1G6	Aspartate aminotransferase OS=Glycine max OX=3847 GN=AAT PE=2 SV=1 - [Q7G1G6_SOYBN]	1208.7	52.27	3	3	18	58	419	45.5716	7.88428	0.000182884	0.00019211	0.208738	1	0.951978	-0.0709992
100800698	I1MJU7	Uncharacterized protein OS=Glycine max OX=3847 GN=100800698 PE=3 SV=1 - [I1MJU7_SOYBN]	1207.74	46.15	3	17	25	84	689	73.7094	5.33838	0.00018726	0.000182627	0.677373	1	1.02537	0.0361461
GLYMA_08G097300	I1KRV0	Uncharacterized protein OS=Glycine max OX=3847 GN=GLYMA_08G097300 PE=3 SV=2 - [I1KRV0_SOYBN]	1179.36	65.3	3	7	19	64	366	40.1713	8.74854	0.000171232	0.000169818	0.9093	1	1.00833	0.0119612
GLYMA_05G114900	A0A0R0JTV5	Elongation factor 1-alpha OS=Glycine max OX=3847 GN=GLYMA_05G114900 PE=3 SV=1 - [A0A0R0JTV5_SOYBN]	1173.98	38.48	2	3	14	70	447	49.2327	9.0708	0.000192218	0.000198755	0.733029	1	0.967112	-0.0482447
100794803	I1LU53	Aconitate hydratase OS=Glycine max OX=3847 GN=100794803 PE=3 SV=1 - [I1LU53_SOYBN]	1173.55	36.38	1	2	26	68	984	107.174	7.98682	0.000181857	0.00019341	0.261951	1	0.940267	-0.0888582
GLYMA_04G080700	I1JUS6	Aspartate aminotransferase OS=Glycine max OX=3847 GN=GLYMA_04G080700 PE=4 SV=1 - [I1JUS6_SOYBN]	1163.45	52.16	3	2	18	55	416	45.2806	7.94287	0.000158143	0.000154564	0.842881	1	1.02316	0.0330265
100810088	I1M442	Aconitate hydratase OS=Glycine max OX=3847 GN=100810088 PE=3 SV=1 - [I1M442_SOYBN]	1158.33	36.38	2	2	26	68	984	107.043	7.56201	0.000197041	0.000186021	0.410548	1	1.05924	0.0830276
100815931	A0A0R0KBX5	Uncharacterized protein OS=Glycine max OX=3847 GN=100815931 PE=4 SV=1 - [A0A0R0KBX5_SOYBN]	1148.98	27.34	1	6	49	93	2191	240.103	6.81494	0.000195838	0.000199436	0.620254	1	0.981956	-0.0262693
100799580	I1LZ82	Uncharacterized protein OS=Glycine max OX=3847 GN=100799580 PE=3 SV=1 - [I1LZ82_SOYBN]	1144.93	40.69	3	3	26	63	811	89.8277	5.26221	0.00020687	0.000159362	0.0214544	1	1.29812	0.376418
100806067	I1L8Z3	Uncharacterized protein OS=Glycine max OX=3847 GN=100806067 PE=3 SV=1 - [I1L8Z3_SOYBN]	1144.51	39.36	3	2	25	67	813	89.9688	5.2876	0.000211363	0.000224254	0.460668	1	0.942514	-0.0854145
100802040	I1LMA5	Uncharacterized protein OS=Glycine max OX=3847 GN=100802040 PE=3 SV=1 - [I1LMA5_SOYBN]	1119.2	49.8	2	8	26	65	747	81.2906	6.69775	0.000180088	0.00018049	0.958125	1	0.997776	-0.00321243
100817607	I1KNV7	Uncharacterized protein OS=Glycine max OX=3847 GN=100817607 PE=3 SV=1 - [I1KNV7_SOYBN]	1118.02	48.59	1	3	12	55	391	40.879	5.36377	0.000186584	0.000183864	0.873153	1	1.01479	0.0211847
100790574	I1JSD2	Uncharacterized protein OS=Glycine max OX=3847 GN=100790574 PE=3 SV=1 - [I1JSD2_SOYBN]	1116.78	55.53	2	4	17	59	470	50.0107	6.46826	0.000183425	0.000184583	0.871075	1	0.993724	-0.00908316
100783508	I1LTL9	Uncharacterized protein OS=Glycine max OX=3847 GN=100783508 PE=4 SV=1 - [I1LTL9_SOYBN]	1116.68	39.78	5	6	24	65	807	89.7316	5.31299	0.00019521	0.000176671	0.0463526	1	1.10493	0.143955
GLYMA_08G2002002	A0A0R0IV22	Uncharacterized protein (Fragment) OS=Glycine max OX=3847 GN=GLYMA_08G2002002 PE=4 SV=1 - [A0A0R0IV22_SOYBN]	1113.48	41.23	1	1	7	73	211	24.0463	7.62061	0.000197063	0.000215314	0.442185	1	0.915235	-0.127786
547523	O81413	Ferric leghemoglobin reductase-2 OS=Glycine max OX=3847 GN=547523 PE=2 SV=1 - [O81413_SOYBN]	1111.47	50.6	1	4	18	67	500	52.9687	7.34229	0.000177087	0.000180386	0.813497	1	0.981709	-0.0266332
100788043	I1MRV6	Uncharacterized protein OS=Glycine max OX=3847 GN=100788043 PE=4 SV=1 - [I1MRV6_SOYBN]	1108.66	50.6	2	4	18	68	500	52.8545	7.34229	0.000185155	0.000192256	0.424626	1	0.963067	-0.0542918
100787182	K7LJS8	Uncharacterized protein OS=Glycine max OX=3847 GN=100787182 PE=3 SV=1 - [K7LJS8_SOYBN]	1105.65	40.92	1	5	17	57	633	68.7552	6.56592	0.000178401	0.000180612	0.804536	1	0.987758	-0.0177701
100776683	I1MZF9	Uncharacterized protein OS=Glycine max OX=3847 GN=100776683 PE=3 SV=2 - [I1MZF9_SOYBN]	1097.12	45.84	1	6	24	60	746	81.2425	6.62451	0.000169238	0.000164293	0.721364	1	1.0301	0.042785
100795161	I1K3K7	Uncharacterized protein OS=Glycine max OX=3847 GN=100795161 PE=4 SV=1 - [I1K3K7_SOYBN]	1097.1	31.62	2	19	22	97	835	95.5374	7.31299	0.000177427	0.000194655	0.136466	1	0.911499	-0.133687
547455	I1N4U1	6-phosphogluconate dehydrogenase, decarboxylating OS=Glycine max OX=3847 GN=547455 PE=3 SV=1 - [I1N4U1_SOYBN]	1095.38	50	2	1	18	53	486	53.6176	5.89697	0.000189635	0.000201077	0.662185	1	0.943093	-0.0845281
100796047	A0A0R0JX95	Annexin OS=Glycine max OX=3847 GN=100796047 PE=3 SV=1 - [A0A0R0JX95_SOYBN]	1082.36	40.95	1	3	11	63	315	35.6237	6.21436	0.000202405	0.000191568	0.534278	1	1.05657	0.0793918
100780166	I1KQ93	Uncharacterized protein OS=Glycine max OX=3847 GN=100780166 PE=3 SV=1 - [I1KQ93_SOYBN]	1078.11	49.48	2	2	21	58	582	63.351	5.52881	0.000185225	0.000169967	0.187567	1	1.08977	0.124018
100788253	I1LDR2	Tubulin beta chain OS=Glycine max OX=3847 GN=100788253 PE=3 SV=1 - [I1LDR2_SOYBN]	1077.92	49.33	7	2	17	97	448	50.4159	4.83057	0.000190015	0.000177251	0.252647	1	1.07201	0.100318
100807631	I1J585	Uncharacterized protein OS=Glycine max OX=3847 GN=100807631 PE=3 SV=1 - [I1J585_SOYBN]	1073.4	64.71	20	8	8	67	153	17.6813	8.41162	0.000189141	0.000181056	0.426091	1	1.04466	0.0630279
100813658	I1M5L8	Uncharacterized protein OS=Glycine max OX=3847 GN=100813658 PE=3 SV=1 - [I1M5L8_SOYBN]	1072.77	45.34	2	6	29	74	858	94.8748	5.21143	0.000184725	0.000176561	0.295486	1	1.04624	0.0652162
Gm	I7FST9	Protein disulfide-isomerase OS=Glycine max OX=3847 GN=Gm pdil-1 PE=2 SV=1 - [I7FST9_SOYBN]	1066.91	56	10	7	24	80	525	58.6784	5.17334	0.000192225	0.000186383	0.512318	1	1.03134	0.044525
100790263	I1K506	Uncharacterized protein OS=Glycine max OX=3847 GN=100790263 PE=3 SV=1 - [I1K506_SOYBN]	1053.3	44.19	2	2	11	46	387	40.4967	5.35107	0.000193012	0.000199999	0.781417	1	0.965065	-0.0513017
100801575	I1M7Y3	Adenylosuccinate lyase OS=Glycine max OX=3847 GN=100801575 PE=3 SV=1 - [I1M7Y3_SOYBN]	1046.83	46.43	3	8	20	70	532	59.2723	6.39209	0.000184401	0.000175884	0.614269	1	1.04842	0.0682222
100527532	I1JPX8	Fructose-bisphosphate aldolase OS=Glycine max OX=3847 GN=100527532 PE=3 SV=1 - [I1JPX8_SOYBN]	1044.2	36.59	5	5	11	54	358	38.4868	6.78564	0.000194799	0.000182606	0.20018	1	1.06677	0.0932546
100785990	I1LUH6	Uncharacterized protein OS=Glycine max OX=3847 GN=100785990 PE=3 SV=1 - [I1LUH6_SOYBN]	1038.66	39.78	3	4	14	70	367	39.4386	9.78857	0.000182697	0.000177187	0.50662	1	1.0311	0.0441782
TUBB	P28551	Tubulin beta chain (Fragment) OS=Glycine max OX=3847 GN=TUBB PE=2 SV=2 - [TBB3_SOYBN]	1030.95	53.43	11	2	17	90	408	45.7212	5.96045	0.000162566	0.000175721	0.635103	1	0.925136	-0.112263
100170736	I1KRU6	Uncharacterized protein OS=Glycine max OX=3847 GN=100170736 PE=3 SV=1 - [I1KRU6_SOYBN]	1027.62	56.76	11	2	16	57	370	40.6466	9.08545	0.000185067	0.000191786	0.69587	1	0.964966	-0.0514503
100804559	I1M2K9	Uncharacterized protein OS=Glycine max OX=3847 GN=100804559 PE=3 SV=1 - [I1M2K9_SOYBN]	1023.48	36.94	1	2	20	84	674	72.3835	5.87158	0.000189815	0.000179474	0.326317	1	1.05762	0.0808161
100811995	A0A0R4J656	Uncharacterized protein OS=Glycine max OX=3847 GN=100811995 PE=3 SV=1 - [A0A0R4J656_SOYBN]	1016.33	56.35	5	3	28	89	575	60.9833	6.69775	0.000195666	0.000200502	0.60998	1	0.975879	-0.0352251
100527731	K7L3M0	Uncharacterized protein OS=Glycine max OX=3847 GN=100527731 PE=3 SV=1 - [K7L3M0_SOYBN]	1016.21	51.27	1	1	7	59	158	16.7775	4.88135	0.000190356	0.00032405	0.281976	1	0.58743	-0.767512
100797704	I1KUG6	Uncharacterized protein OS=Glycine max OX=3847 GN=100797704 PE=3 SV=1 - [I1KUG6_SOYBN]	1009.67	48.01	5	1	14	76	377	41.596	5.49072	0.000183474	0.000172018	0.262831	1	1.06659	0.0930114
100816075	I1N5E4	Uncharacterized protein OS=Glycine max OX=3847 GN=100816075 PE=3 SV=1 - [I1N5E4_SOYBN]	1008.56	50.11	4	3	18	64	439	48.033	6.56592	0.000189115	0.00020089	0.0192671	1	0.94139	-0.0871355
100801514	I1LIN2	Uncharacterized protein OS=Glycine max OX=3847 GN=100801514 PE=4 SV=1 - [I1LIN2_SOYBN]	1005.31	32.72	1	19	37	59	1357	153.207	4.70361	0.000181001	0.000183135	0.837564	1	0.988349	-0.0169077
100816898	I1J752	Tubulin beta chain OS=Glycine max OX=3847 GN=100816898 PE=3 SV=1 - [I1J752_SOYBN]	1005.16	49.22	5	5	17	90	449	50.5819	4.86865	0.000207514	0.000200661	0.518489	1	1.03415	0.0484468
100778196	I1MCN3	Uncharacterized protein OS=Glycine max OX=3847 GN=100778196 PE=3 SV=1 - [I1MCN3_SOYBN]	1001.23	43.11	1	6	28	73	863	95.6603	5.22412	0.000178684	0.000175958	0.735671	1	1.01549	0.0221794
100796791	I1KL72	Uncharacterized protein OS=Glycine max OX=3847 GN=100796791 PE=3 SV=1 - [I1KL72_SOYBN]	1000.16	35.16	1	6	19	74	677	72.4245	6.03662	0.000203004	0.000196666	0.584648	1	1.03222	0.0457564
100806526	I1M611	D-3-phosphoglycerate dehydrogenase OS=Glycine max OX=3847 GN=100806526 PE=3 SV=1 - [I1M611_SOYBN]	998.139	42.66	1	14	17	53	586	62.8539	8.32373	0.000176787	0.000185345	0.621686	1	0.953825	-0.0682029
100809918	A0A0R4J3M1	Uncharacterized protein OS=Glycine max OX=3847 GN=100809918 PE=3 SV=1 - [A0A0R4J3M1_SOYBN]	993.642	52.54	6	3	18	66	413	46.6167	5.56689	0.000184159	0.000180036	0.70132	1	1.0229	0.0326657
100787700	A0A0R0I177	Uncharacterized protein OS=Glycine max OX=3847 GN=100787700 PE=4 SV=1 - [A0A0R0I177_SOYBN]	993.306	47.34	3	2	17	56	433	46.8225	5.90967	0.000161081	0.000178395	0.540011	1	0.902947	-0.147287
100789000	I1JY56	Uncharacterized protein OS=Glycine max OX=3847 GN=100789000 PE=3 SV=1 - [I1JY56_SOYBN]	990.315	48.01	4	2	14	68	377	41.6889	5.49072	0.000169553	0.000179062	0.550761	1	0.946898	-0.0787185
GLYMA_07G006900	A0A0R0IYE6	Lipoxygenase OS=Glycine max OX=3847 GN=GLYMA_07G006900 PE=3 SV=1 - [A0A0R0IYE6_SOYBN]	989.489	23.17	7	4	17	71	859	96.2757	6.69775	0.000201404	0.000208165	0.84686	1	0.96752	-0.0476367
100813286	I1K3R6	Uncharacterized protein OS=Glycine max OX=3847 GN=100813286 PE=4 SV=1 - [I1K3R6_SOYBN]	985.111	54.1	1	2	19	90	488	54.1599	5.89697	0.000152256	0.000213122	0.440484	1	0.714408	-0.48518
100789547	C6TJ60	Uncharacterized protein OS=Glycine max OX=3847 GN=100789547 PE=2 SV=1 - [C6TJ60_SOYBN]	980.492	67.25	9	4	17	84	284	31.3482	7.00537	0.000185802	0.000191059	0.638007	1	0.972485	-0.0402521
LOX9	A7LCD5	Lipoxygenase OS=Glycine max OX=3847 GN=LOX9 PE=2 SV=1 - [A7LCD5_SOYBN]	978.48	44.74	10	25	33	95	865	96.2946	7.02002	0.000210652	0.000266347	0.354551	1	0.790891	-0.338449
100500084	A0A0R0HR30	Uncharacterized protein OS=Glycine max OX=3847 GN=100500084 PE=4 SV=1 - [A0A0R0HR30_SOYBN]	974.566	51.73	3	2	18	55	433	47.0105	5.61768	0.000195018	0.000200879	0.618077	1	0.970826	-0.0427151
100788218	I1L1K7	Uncharacterized protein OS=Glycine max OX=3847 GN=100788218 PE=3 SV=1 - [I1L1K7_SOYBN]	973.166	50.61	3	1	18	63	413	46.8269	5.68115	0.000139533	0.000127923	0.686905	1	1.09076	0.125331
100787058	I1K2I1	Tubulin alpha chain OS=Glycine max OX=3847 GN=100787058 PE=3 SV=1 - [I1K2I1_SOYBN]	969.698	42	5	3	14	58	450	49.5664	5.09717	0.0001917	0.000185915	0.592359	1	1.03112	0.0442057
100814039	I1ME25	Uncharacterized protein OS=Glycine max OX=3847 GN=100814039 PE=3 SV=1 - [I1ME25_SOYBN]	962.488	36.65	1	4	20	83	674	72.4256	5.99854	0.000198174	0.000185252	0.128143	1	1.06976	0.0972807
102667572	K7L2A2	Uncharacterized protein OS=Glycine max OX=3847 GN=102667572 PE=3 SV=1 - [K7L2A2_SOYBN]	954.664	7.58	6	1	3	65	620	68.9004	6.04932	0.00015642	0.000142397	0.501556	1	1.09848	0.135504
100778506	I1LRQ4	Aconitate hydratase OS=Glycine max OX=3847 GN=100778506 PE=3 SV=1 - [I1LRQ4_SOYBN]	954.437	38.72	4	9	30	78	984	107.565	6.96143	0.000175126	0.000179724	0.670501	1	0.974418	-0.0373868
100802789	I1K5M9	Uncharacterized protein OS=Glycine max OX=3847 GN=100802789 PE=3 SV=1 - [I1K5M9_SOYBN]	954.143	49.48	2	2	21	53	582	63.4741	5.52881	0.000175175	0.000157787	0.143679	1	1.1102	0.15082
100779947	I1LXY1	Uncharacterized protein OS=Glycine max OX=3847 GN=100779947 PE=3 SV=1 - [I1LXY1_SOYBN]	952.591	38.98	3	8	28	74	803	89.0138	6.771	0.000192998	0.000191164	0.85837	1	1.0096	0.0137813
GS	Q42802	Glutamate--ammonia ligase OS=Glycine max OX=3847 GN=GS PE=2 SV=1 - [Q42802_SOYBN]	949.912	38.87	5	1	9	62	355	39.1997	6.32861	0.000304952	0.000322338	0.807147	1	0.946063	-0.0799916
100786735	A0A0R4J5A7	Uncharacterized protein OS=Glycine max OX=3847 GN=100786735 PE=3 SV=1 - [A0A0R4J5A7_SOYBN]	947.114	50.36	4	2	17	60	413	46.8689	5.68115	0.000177533	0.000191554	0.595044	1	0.926804	-0.109664
	Q39834	Clathrin heavy chain OS=Glycine max OX=3847 PE=2 SV=1 - [Q39834_SOYBN]	940.016	29.71	1	1	42	84	1700	193.232	5.5542	0.00017256	0.000192403	0.168461	1	0.896863	-0.157041
BADH1	B0M1A6	Betaine aldehyde dehydrogenase OS=Glycine max OX=3847 GN=BADH1 PE=2 SV=1 - [B0M1A6_SOYBN]	939.364	45.33	4	15	17	42	503	54.7051	5.33838	0.000199064	0.000197318	0.85592	1	1.00884	0.0127045
100807341	C6T7Y1	Uncharacterized protein OS=Glycine max OX=3847 GN=100807341 PE=2 SV=1 - [C6T7Y1_SOYBN]	938.741	49.87	2	1	15	68	377	41.6699	5.49072	0.000216319	0.000232276	0.678826	1	0.931302	-0.102679
AlaAT1	A8IKE1	Alanine aminotransferase 1 OS=Glycine max OX=3847 GN=AlaAT1 PE=2 SV=1 - [A8IKE1_SOYBN]	938.391	47.94	2	5	17	68	486	53.2868	5.45264	0.000193281	0.000195959	0.50997	1	0.986336	-0.0198486
GLYMA_15G263100	I1MJD7	Inosine-5'-monophosphate dehydrogenase OS=Glycine max OX=3847 GN=GLYMA_15G263100 PE=3 SV=1 - [I1MJD7_SOYBN]	936.727	49.6	2	6	16	38	502	53.3484	6.11279	0.000185159	0.000228398	0.00156288	1	0.810688	-0.302781
100776541	I1JWK3	Uncharacterized protein OS=Glycine max OX=3847 GN=100776541 PE=3 SV=1 - [I1JWK3_SOYBN]	935.609	36.92	2	7	27	74	799	88.6086	6.85889	0.000187741	0.000177236	0.265084	1	1.05927	0.0830757
100818533	I1JI54	Adenylosuccinate lyase OS=Glycine max OX=3847 GN=100818533 PE=3 SV=1 - [I1JI54_SOYBN]	930.693	42.27	3	6	18	58	537	59.9296	6.7124	0.000176646	0.000170706	0.600693	1	1.03479	0.0493423
GLYMA_13G291300	I1M3M4	Ketol-acid reductoisomerase OS=Glycine max OX=3847 GN=GLYMA_13G291300 PE=3 SV=1 - [I1M3M4_SOYBN]	927.394	38.05	6	3	17	65	586	63.4414	7.48877	0.000198688	0.000202385	0.875769	1	0.981734	-0.0265964
100527893	K7MQF6	Uridine kinase OS=Glycine max OX=3847 GN=100527893 PE=3 SV=1 - [K7MQF6_SOYBN]	924.022	59.33	6	1	22	62	477	53.8277	6.26514	0.00021043	0.000199906	0.45982	1	1.05264	0.0740187
100819714	I1M923	Glycine cleavage system P protein OS=Glycine max OX=3847 GN=100819714 PE=3 SV=1 - [I1M923_SOYBN]	918.253	30.59	1	3	22	60	1059	114.862	7.50342	0.000190851	0.000208985	0.312063	1	0.913231	-0.130949
100791036	C6TFW4	Uncharacterized protein OS=Glycine max OX=3847 GN=100791036 PE=2 SV=1 - [C6TFW4_SOYBN]	916.468	76.58	1	1	9	59	158	16.7185	5.04639	0.000210989	0.000551189	0.297941	1	0.382789	-1.38538
100818028	A0A0R4J2U8	Uncharacterized protein OS=Glycine max OX=3847 GN=100818028 PE=4 SV=1 - [A0A0R4J2U8_SOYBN]	915.566	32.28	3	17	17	58	731	78.8572	6.87354	0.000200399	0.000205724	0.403434	1	0.974116	-0.037834
100794780	I1LKU1	Uncharacterized protein OS=Glycine max OX=3847 GN=100794780 PE=3 SV=1 - [I1LKU1_SOYBN]	913.331	46.87	2	17	17	40	527	57.0437	5.79541	0.000182074	0.000171555	0.197398	1	1.06131	0.0858505
GLYMA_04G226900	I1JYG3	Uncharacterized protein OS=Glycine max OX=3847 GN=GLYMA_04G226900 PE=4 SV=1 - [I1JYG3_SOYBN]	911.856	62.5	3	3	12	54	192	21.7317	9.49561	0.000180224	0.000172396	0.620596	1	1.04541	0.0640652
547792	A0A0R0FQN0	Aspartate aminotransferase OS=Glycine max OX=3847 GN=547792 PE=4 SV=1 - [A0A0R0FQN0_SOYBN]	906.751	53.78	4	6	21	69	463	50.5508	8.17725	0.000198228	0.000200793	0.803846	1	0.987223	-0.0185519
100779987	K7L0V1	Uncharacterized protein OS=Glycine max OX=3847 GN=100779987 PE=4 SV=1 - [K7L0V1_SOYBN]	906.732	34.74	1	37	37	66	1376	147.979	6.01123	0.000177172	0.000171306	0.564224	1	1.03425	0.0485827
100806638	A0A0R0K474	Uncharacterized protein OS=Glycine max OX=3847 GN=100806638 PE=3 SV=1 - [A0A0R0K474_SOYBN]	904.806	50.12	4	4	16	56	413	46.6498	5.47803	0.000183567	0.000188751	0.634444	1	0.972534	-0.0401787
GLYMA_14G162300	I1MAK3	Uncharacterized protein OS=Glycine max OX=3847 GN=GLYMA_14G162300 PE=4 SV=2 - [I1MAK3_SOYBN]	902.088	28.4	1	11	50	90	2123	232.995	6.58057	0.000188407	0.000178502	0.152997	1	1.05549	0.0779132
GLYMA_04G1331002	A0A0R0K817	Uncharacterized protein (Fragment) OS=Glycine max OX=3847 GN=GLYMA_04G1331002 PE=4 SV=1 - [A0A0R0K817_SOYBN]	901.779	64.53	1	7	21	60	468	51.5451	6.29053	0.000174222	0.000182957	0.386104	1	0.952254	-0.0705811
547916	Q43453	G.max mRNA from stress-induced gene (H4) OS=Glycine max OX=3847 GN=547916 PE=2 SV=1 - [Q43453_SOYBN]	901.738	76.58	1	1	9	58	158	16.7466	5.04639	0.000193524	0.000631563	0.329297	1	0.306421	-1.70641
100792258	I1KYV2	Uridine kinase OS=Glycine max OX=3847 GN=100792258 PE=3 SV=1 - [I1KYV2_SOYBN]	900.095	56.6	3	1	21	60	477	53.7757	6.40479	0.000181139	0.000177564	0.837629	1	1.02013	0.0287601
100818277	A0A0R0G797	Uncharacterized protein OS=Glycine max OX=3847 GN=100818277 PE=4 SV=1 - [A0A0R0G797_SOYBN]	899.793	41.56	3	15	15	70	385	43.1945	6.94678	0.000191486	0.000188336	0.63723	1	1.01673	0.0239297
	C6T7U2	UTP--glucose-1-phosphate uridylyltransferase OS=Glycine max OX=3847 PE=2 SV=1 - [C6T7U2_SOYBN]	899.57	60.85	1	7	22	73	470	51.4622	5.57959	0.000177677	0.00015012	0.0380567	1	1.18357	0.24314
Gm	A0A762	Calreticulin-1 OS=Glycine max OX=3847 GN=Gm crt-1 PE=2 SV=1 - [A0A762_SOYBN]	899.061	52.38	3	7	21	63	420	48.1441	4.58936	0.000184792	0.000162093	0.203015	1	1.14004	0.189088
100781142	I1JNK9	Uncharacterized protein OS=Glycine max OX=3847 GN=100781142 PE=3 SV=1 - [I1JNK9_SOYBN]	893.307	49.87	3	1	15	63	377	41.6259	5.49072	0.000189948	0.000185359	0.726883	1	1.02475	0.0352761
100814078	I1MTU1	Malate dehydrogenase OS=Glycine max OX=3847 GN=100814078 PE=3 SV=1 - [I1MTU1_SOYBN]	893.055	59	2	6	14	62	361	38.2709	6.26514	0.000211677	0.00023335	0.347646	1	0.807121	-0.140633
100783380	A0A0R0GH92	Uncharacterized protein OS=Glycine max OX=3847 GN=100783380 PE=4 SV=1 - [A0A0R0GH92_SOYBN]	889.003	26.36	3	10	12	47	736	80.1532	6.31592	0.000212055	0.00021939	0.706461	1	0.966564	-0.0490632
100801209	I1MAX9	Uncharacterized protein OS=Glycine max OX=3847 GN=100801209 PE=3 SV=2 - [I1MAX9_SOYBN]	881.449	62.44	3	20	20	57	410	45.9824	6.27783	0.000174631	0.000181	0.552016	1	0.964812	-0.0516801
100777553	I1N1W7	Uncharacterized protein OS=Glycine max OX=3847 GN=100777553 PE=3 SV=1 - [I1N1W7_SOYBN]	880.152	52.75	2	1	23	57	527	58.7682	6.99072	0.000190636	0.000200907	0.728641	1	0.948877	-0.0757078
100800904	K7LBM2	Uncharacterized protein OS=Glycine max OX=3847 GN=100800904 PE=4 SV=1 - [K7LBM2_SOYBN]	878.388	50.49	5	2	24	56	608	65.9501	7.86963	0.000201115	0.000185292	0.0800403	1	1.0854	0.118223
100170756	I1N628	Uncharacterized protein OS=Glycine max OX=3847 GN=100170756 PE=4 SV=1 - [I1N628_SOYBN]	878.219	60.87	2	4	13	59	276	29.6865	9.0708	0.000192063	0.000195988	0.71591	1	0.979973	-0.0291861
100783173	I1JZP0	Uncharacterized protein OS=Glycine max OX=3847 GN=100783173 PE=4 SV=1 - [I1JZP0_SOYBN]	877.688	57.63	2	8	16	61	413	43.6217	6.91748	0.000192337	0.000194612	0.898026	1	0.988309	-0.0169664
100800309	I1M510	Uncharacterized protein OS=Glycine max OX=3847 GN=100800309 PE=4 SV=2 - [I1M510_SOYBN]	874.896	29.9	1	13	30	70	1358	149.202	6.82959	0.000184075	0.000187499	0.564666	1	0.981743	-0.0265828
	C6T4W1	Uncharacterized protein (Fragment) OS=Glycine max OX=3847 PE=2 SV=1 - [C6T4W1_SOYBN]	870.645	42.75	6	5	10	83	269	29.0588	7.62061	0.000192465	0.000191637	0.892075	1	1.00432	0.00622362
100799921	I1LUL9	Ketol-acid reductoisomerase OS=Glycine max OX=3847 GN=100799921 PE=3 SV=1 - [I1LUL9_SOYBN]	868.581	34.3	5	1	15	59	586	63.3443	7.29834	0.000180402	0.000154578	0.0257588	1	1.16706	0.222882
100796274	A0A0R0G6T3	Uncharacterized protein OS=Glycine max OX=3847 GN=100796274 PE=3 SV=1 - [A0A0R0G6T3_SOYBN]	866.598	72.73	3	3	12	53	253	27.1811	6.22705	0.000177234	0.00018003	0.87874	1	0.984468	-0.0225832
	C6TIB8	Uncharacterized protein OS=Glycine max OX=3847 PE=2 SV=1 - [C6TIB8_SOYBN]	865.59	49.79	3	2	16	52	466	49.5983	5.93506	0.000168831	0.000163643	0.702025	1	1.0317	0.0450281
100812151	I1JPG1	Uncharacterized protein OS=Glycine max OX=3847 GN=100812151 PE=3 SV=1 - [I1JPG1_SOYBN]	861.17	31.04	4	5	28	54	1060	116.326	5.46533	0.000217752	0.000238397	0.287707	1	0.913402	-0.130679
100795745	I1MGE7	Uncharacterized protein OS=Glycine max OX=3847 GN=100795745 PE=4 SV=1 - [I1MGE7_SOYBN]	860.821	50.49	4	2	24	53	608	65.9201	7.86963	0.000211655	0.000171875	0.0955018	1	1.23145	0.300355
100811997	A0A0R0EJA3	Uncharacterized protein OS=Glycine max OX=3847 GN=100811997 PE=3 SV=1 - [A0A0R0EJA3_SOYBN]	859.937	46.45	2	6	20	61	422	48.4724	4.64014	0.000173653	0.000157621	0.166229	1	1.10171	0.139751
100811552	I1KZ13	Uncharacterized protein OS=Glycine max OX=3847 GN=100811552 PE=3 SV=1 - [I1KZ13_SOYBN]	858.216	46.02	1	4	22	55	528	58.9162	6.97607	0.000178607	0.000181596	0.733039	1	0.983541	-0.0239435
100799034	I1N6I4	6-phosphogluconate dehydrogenase, decarboxylating OS=Glycine max OX=3847 GN=100799034 PE=3 SV=1 - [I1N6I4_SOYBN]	858.025	41.88	3	3	15	38	499	55.3375	7.75244	0.0002037	0.000203727	0.998561	1	0.999868	-0.000190521
100779355	I1LI96	Phosphoserine aminotransferase OS=Glycine max OX=3847 GN=100779355 PE=3 SV=1 - [I1LI96_SOYBN]	857.724	37.99	2	4	14	70	408	44.9686	7.94287	0.000181646	0.000182771	0.93188	1	0.993845	-0.00890716
100807743	I1K115	Uncharacterized protein OS=Glycine max OX=3847 GN=100807743 PE=3 SV=1 - [I1K115_SOYBN]	854.987	41.98	1	3	12	38	393	42.6651	8.104	0.000168748	0.000169124	0.981991	1	0.997775	-0.00321348
100798079	I1L4J2	Uncharacterized protein OS=Glycine max OX=3847 GN=100798079 PE=3 SV=1 - [I1L4J2_SOYBN]	853.39	31.91	2	5	19	42	724	78.0921	9.20264	0.000179036	0.000174958	0.584963	1	1.02331	0.0332418
	Q38IW8	Triosephosphate isomerase OS=Glycine max OX=3847 PE=2 SV=1 - [Q38IW8_SOYBN]	851.848	64.03	4	3	12	52	253	27.1871	6.22705	0.000151629	0.000150804	0.974761	1	1.00547	0.00786863
100815836	I1JAV9	Pectinesterase OS=Glycine max OX=3847 GN=100815836 PE=3 SV=1 - [I1JAV9_SOYBN]	849.147	45.21	5	17	17	44	553	61.0221	8.5874	0.000189353	0.000202515	0.260447	1	0.93501	-0.0969467
100788687	I1KAB7	Protein disulfide-isomerase OS=Glycine max OX=3847 GN=100788687 PE=3 SV=1 - [I1KAB7_SOYBN]	845.105	55.07	8	7	24	78	503	56.0802	4.98291	0.000188747	0.000169214	0.0778143	1	1.11543	0.157603
100779369	I1N627	Uncharacterized protein OS=Glycine max OX=3847 GN=100779369 PE=4 SV=1 - [I1N627_SOYBN]	843.879	55.94	7	3	13	57	286	31.53	5.23682	0.000183903	0.000193113	0.586375	1	0.952307	-0.0705007
100788807	I1NA25	Uncharacterized protein OS=Glycine max OX=3847 GN=100788807 PE=3 SV=1 - [I1NA25_SOYBN]	842.723	31.79	4	6	29	58	1060	116.456	5.36377	0.000183101	0.000181672	0.930592	1	1.00786	0.0113009
100777628	A0A0R0FUV4	Uncharacterized protein OS=Glycine max OX=3847 GN=100777628 PE=3 SV=1 - [A0A0R0FUV4_SOYBN]	840.189	44.79	4	1	15	59	413	46.6158	5.5542	0.000188287	0.000162977	0.251869	1	1.1553	0.208265
100798459	C6TK33	Uncharacterized protein OS=Glycine max OX=3847 GN=100798459 PE=2 SV=1 - [C6TK33_SOYBN]	839.666	52.96	1	2	12	47	304	32.5307	6.69775	0.000186307	0.000179489	0.619094	1	1.03799	0.0537878
100811514	I1M9F7	Aspartate aminotransferase OS=Glycine max OX=3847 GN=100811514 PE=4 SV=1 - [I1M9F7_SOYBN]	839.268	49.24	2	4	19	67	463	50.5686	7.89893	0.000177956	0.000194499	0.373952	1	0.914946	-0.128241
	C6TBQ0	Uncharacterized protein OS=Glycine max OX=3847 PE=2 SV=1 - [C6TBQ0_SOYBN]	835.356	59.34	8	16	16	47	241	27.5289	6.84424	0.000175827	0.000180129	0.638928	1	0.976116	-0.0348759
GLYMA_06G182700	I1KCG4	Carbonic anhydrase OS=Glycine max OX=3847 GN=GLYMA_06G182700 PE=3 SV=1 - [I1KCG4_SOYBN]	834.854	80.08	3	16	16	74	261	29.354	6.40479	0.000193578	0.000171733	0.00242682	1	1.12721	0.172752
100814192	I1M561	Uncharacterized protein OS=Glycine max OX=3847 GN=100814192 PE=3 SV=1 - [I1M561_SOYBN]	820.631	74.02	4	4	17	59	331	35.3754	5.45264	0.000201497	0.00018721	0.0772285	1	1.07632	0.106103
100795581	I1MQB5	Uncharacterized protein OS=Glycine max OX=3847 GN=100795581 PE=3 SV=1 - [I1MQB5_SOYBN]	820.11	59.57	6	1	15	59	235	26.166	9.64209	0.000187188	0.00015824	0.00662858	1	1.18294	0.242371
100803655	I1NHC6	Uncharacterized protein OS=Glycine max OX=3847 GN=100803655 PE=4 SV=1 - [I1NHC6_SOYBN]	816.417	52.25	8	3	23	68	555	63.2037	6.66846	0.000184598	0.000183341	0.866302	1	1.00686	0.00985633
100794691	I1KV08	Uncharacterized protein OS=Glycine max OX=3847 GN=100794691 PE=3 SV=1 - [I1KV08_SOYBN]	816.322	35.45	2	7	12	47	505	54.3538	6.21436	0.000188527	0.000185128	0.555277	1	1.01836	0.02625
100803713	I1MD61	Uncharacterized protein OS=Glycine max OX=3847 GN=100803713 PE=3 SV=1 - [I1MD61_SOYBN]	814.705	68.18	3	4	17	53	330	35.4314	5.18604	0.000194711	0.000175399	0.395612	1	1.11011	0.150696
100799156	A0A0R0I0B9	Uncharacterized protein OS=Glycine max OX=3847 GN=100799156 PE=3 SV=1 - [A0A0R0I0B9_SOYBN]	811.979	59.32	4	1	15	58	236	26.2901	9.5542	0.000189905	0.000171798	0.120948	1	1.1054	0.144563
100806710	A0A0R0GHB3	Uncharacterized protein OS=Glycine max OX=3847 GN=100806710 PE=3 SV=1 - [A0A0R0GHB3_SOYBN]	811.913	33	1	6	23	66	797	90.4466	5.26221	0.000190708	0.000167532	0.0147796	1	1.13834	0.186928
GLYMA_18G247100	A0A0R0F3X4	Uncharacterized protein (Fragment) OS=Glycine max OX=3847 GN=GLYMA_18G247100 PE=3 SV=1 - [A0A0R0F3X4_SOYBN]	810.478	37.43	2	4	12	52	342	39.0219	5.65576	0.000177566	0.000163628	0.328244	1	1.08518	0.117935
100306559	I1LWI3	Uncharacterized protein OS=Glycine max OX=3847 GN=100306559 PE=4 SV=1 - [I1LWI3_SOYBN]	810.178	55.94	7	3	13	53	286	31.5311	5.23682	0.000155356	0.000159625	0.839886	1	0.973256	-0.039109
100500112	I1N1Y6	40S ribosomal protein S8 OS=Glycine max OX=3847 GN=100500112 PE=3 SV=1 - [I1N1Y6_SOYBN]	809.403	46.54	3	3	11	62	217	24.7463	10.4038	0.000188935	0.000177429	0.294333	1	1.06485	0.0906535
100812398	I1LZA5	Uncharacterized protein OS=Glycine max OX=3847 GN=100812398 PE=3 SV=1 - [I1LZA5_SOYBN]	808.226	42.62	1	1	10	45	305	32.5997	6.68311	0.000281472	0.00028982	0.879081	1	0.971198	-0.0421628
GLYMA_13G106200	A0A0R4J4Z2	Uncharacterized protein OS=Glycine max OX=3847 GN=GLYMA_13G106200 PE=3 SV=1 - [A0A0R4J4Z2_SOYBN]	782.932	42.62	4	1	16	55	413	46.7408	5.68115	0.000203205	0.000183807	0.432312	1	1.10553	0.144743
100776954	I1KBQ2	Uncharacterized protein OS=Glycine max OX=3847 GN=100776954 PE=4 SV=1 - [I1KBQ2_SOYBN]	782.463	40.31	5	4	15	44	521	56.6284	7.1665	0.000195848	0.000202371	0.445929	1	0.967769	-0.0472657
100791692	I1M9S1	Plasma membrane ATPase OS=Glycine max OX=3847 GN=100791692 PE=3 SV=2 - [I1M9S1_SOYBN]	777.413	36.59	5	12	28	46	951	104.582	7.21045	0.000171023	0.000159769	0.470535	1	1.07044	0.0981985
100806815	K7MYQ2	Uncharacterized protein OS=Glycine max OX=3847 GN=100806815 PE=4 SV=1 - [K7MYQ2_SOYBN]	777.069	37.21	1	7	16	26	688	74.6566	5.92236	0.000188502	0.000192849	0.731522	1	0.97746	-0.0328905
100813170	C6T968	40S ribosomal protein S8 OS=Glycine max OX=3847 GN=100813170 PE=2 SV=1 - [C6T968_SOYBN]	776.737	46.54	1	2	10	54	217	24.7172	10.4185	0.000197529	0.000201712	0.459156	1	0.979263	-0.0302322
100804982	C6TLI9	Uncharacterized protein OS=Glycine max OX=3847 GN=100804982 PE=2 SV=1 - [C6TLI9_SOYBN]	773.18	52.46	7	1	14	71	284	31.3611	6.41748	0.000209633	0.000224264	0.28229	1	0.934759	-0.0973344
100811955	K7LNL2	Aconitate hydratase OS=Glycine max OX=3847 GN=100811955 PE=3 SV=1 - [K7LNL2_SOYBN]	771.998	35.52	3	3	23	57	901	98.3837	6.11279	0.000179624	0.000173577	0.507521	1	1.03484	0.049402
732641	I1LH25	Malate dehydrogenase OS=Glycine max OX=3847 GN=732641 PE=3 SV=1 - [I1LH25_SOYBN]	771.725	26.35	8	4	7	33	353	37.3747	7.63525	0.000247708	0.000240476	0.833878	1	1.03007	0.0427492
100809841	K7KLD1	Uncharacterized protein OS=Glycine max OX=3847 GN=100809841 PE=4 SV=1 - [K7KLD1_SOYBN]	770.401	48.18	5	6	18	50	521	56.5622	6.53662	0.000187883	0.000193536	0.570264	1	0.970787	-0.042774
100499625	I1J8H1	Aconitate hydratase OS=Glycine max OX=3847 GN=100499625 PE=3 SV=1 - [I1J8H1_SOYBN]	770.099	37.62	2	5	25	57	901	98.4598	5.85889	0.000180178	0.000171621	0.256855	1	1.04986	0.070195
100781129	I1LD52	Uncharacterized protein OS=Glycine max OX=3847 GN=100781129 PE=4 SV=1 - [I1LD52_SOYBN]	769.245	48.83	3	1	21	64	555	63.1616	6.55127	0.000288687	0.000328626	0.514061	1	0.878466	-0.186942
100786978	I1JDR2	Uncharacterized protein OS=Glycine max OX=3847 GN=100786978 PE=4 SV=1 - [I1JDR2_SOYBN]	767.781	32.94	2	5	27	51	1029	116.397	6.81494	0.000175965	0.000176597	0.950527	1	0.996422	-0.00517092
100816373	I1MP39	Peroxidase OS=Glycine max OX=3847 GN=100816373 PE=3 SV=1 - [I1MP39_SOYBN]	765.562	37.28	2	8	11	43	346	38.7826	6.91748	0.000183063	0.000193379	0.395021	1	0.946657	-0.0790867
100795933	I1KTX8	Phosphoglycerate kinase OS=Glycine max OX=3847 GN=100795933 PE=3 SV=1 - [I1KTX8_SOYBN]	759.772	42.89	1	2	15	40	485	50.236	8.1333	0.000173951	0.000197624	0.0897537	1	0.880214	-0.184074
100818043	I1JWZ3	Plasma membrane ATPase OS=Glycine max OX=3847 GN=100818043 PE=3 SV=1 - [I1JWZ3_SOYBN]	758.58	34.83	2	9	28	45	956	105.193	6.72705	0.000181453	0.000165292	0.183454	1	1.09777	0.134577
PDIL-2	B1Q2X5	Protein disulfide-isomerase OS=Glycine max OX=3847 GN=PDIL-2 PE=2 SV=1 - [B1Q2X5_SOYBN]	758.527	39.56	2	5	19	53	551	61.5732	4.84326	0.000192924	0.000176756	0.0585416	1	1.09147	0.126276
100777553	K7MSG8	Uncharacterized protein OS=Glycine max OX=3847 GN=100777553 PE=3 SV=1 - [K7MSG8_SOYBN]	757.151	54.48	2	1	18	48	424	46.8032	6.93213	0.000169345	0.000167268	0.905064	1	1.01242	0.0178061
100793264	K7KYB2	Aconitate hydratase OS=Glycine max OX=3847 GN=100793264 PE=3 SV=1 - [K7KYB2_SOYBN]	757.016	28.88	3	4	23	58	959	104.499	7.02002	0.000188563	0.000189297	0.93564	1	0.99612	-0.00560873
100789053	A0A0R4J3M4	Uncharacterized protein OS=Glycine max OX=3847 GN=100789053 PE=3 SV=1 - [A0A0R4J3M4_SOYBN]	756.17	34.1	5	3	14	47	607	65.1129	6.26514	0.000188215	0.000189073	0.584593	1	0.995465	-0.00655726
100792355	I1LPE4	Uncharacterized protein OS=Glycine max OX=3847 GN=100792355 PE=3 SV=1 - [I1LPE4_SOYBN]	753.636	41.52	4	4	17	54	513	56.1961	8.20654	0.00019106	0.000205319	0.500775	1	0.930555	-0.103837
100782747	A0A0R0F259	Uncharacterized protein OS=Glycine max OX=3847 GN=100782747 PE=3 SV=1 - [A0A0R0F259_SOYBN]	750.955	31.91	5	2	13	44	608	65.231	6.21436	0.000174426	0.000170546	0.733968	1	1.02275	0.0324497
100803139	K7KU09	ATP-dependent 6-phosphofructokinase OS=Glycine max OX=3847 GN=100803139 PE=3 SV=1 - [K7KU09_SOYBN]	749.663	41.03	9	2	18	54	507	55.8652	6.75635	0.000197899	0.000180627	0.247891	1	1.09562	0.131752
GLYMA_10G156900	I1LBE7	Uncharacterized protein OS=Glycine max OX=3847 GN=GLYMA_10G156900 PE=3 SV=1 - [I1LBE7_SOYBN]	748.384	45.34	4	15	15	32	472	49.697	5.10986	0.000193083	0.000180817	0.494675	1	1.06784	0.0946897
100777482	C6TGA6	60S acidic ribosomal protein P0 OS=Glycine max OX=3847 GN=100777482 PE=2 SV=1 - [C6TGA6_SOYBN]	747.861	51.41	3	2	9	27	319	34.1678	5.10986	0.000190296	0.000160069	0.00531564	1	1.18884	0.249553
	C6TGZ9	Uncharacterized protein OS=Glycine max OX=3847 PE=2 SV=1 - [C6TGZ9_SOYBN]	746.27	42.18	4	3	12	59	377	41.8099	5.40186	0.0001851	0.00017908	0.496096	1	1.03361	0.0476968
100781680	K7MVB9	Uncharacterized protein OS=Glycine max OX=3847 GN=100781680 PE=4 SV=1 - [K7MVB9_SOYBN]	745.224	32.88	1	5	27	49	1025	116.044	6.85889	0.000185309	0.000174766	0.151013	1	1.06033	0.0845141
EF1Bgamma2	I1LTA4	EF1Bgamma class glutathione S-transferase OS=Glycine max OX=3847 GN=EF1Bgamma2 PE=2 SV=1 - [I1LTA4_SOYBN]	743.757	40.43	3	5	12	56	418	47.4373	6.02393	0.00019047	0.000175114	0.00123694	1	1.0877	0.121276
GLYMA_17G053200	A0A0R4J5N3	Uncharacterized protein OS=Glycine max OX=3847 GN=GLYMA_17G053200 PE=3 SV=1 - [A0A0R4J5N3_SOYBN]	743.648	42.37	2	2	16	51	413	46.7568	5.68115	0.000168423	0.000146797	0.194841	1	1.14732	0.198265
547844	Q2TFP1	Tubulin beta chain OS=Glycine max OX=3847 GN=547844 PE=2 SV=1 - [Q2TFP1_SOYBN]	742.565	33.18	6	2	13	68	449	50.3988	4.83057	0.000235259	0.000214468	0.447695	1	1.09694	0.133486
100800863	I1KKN7	Pyrophosphate--fructose 6-phosphate 1-phosphotransferase subunit alpha OS=Glycine max OX=3847 GN=100800863 PE=3 SV=1 - [I1KKN7_SOYBN]	740.992	37.6	1	4	17	43	617	67.3939	7.26904	0.000188494	0.000175265	0.157341	1	1.07548	0.104979
100811498	C6TJH2	Uncharacterized protein OS=Glycine max OX=3847 GN=100811498 PE=2 SV=1 - [C6TJH2_SOYBN]	740.903	68.23	3	7	12	51	192	21.6716	9.42236	0.000188163	0.000176612	0.264205	1	1.0654	0.0914011
100794913	I1JJQ4	Uncharacterized protein OS=Glycine max OX=3847 GN=100794913 PE=3 SV=1 - [I1JJQ4_SOYBN]	740.474	30.59	1	4	21	63	791	89.6605	5.37646	0.000182806	0.000181264	0.923664	1	1.00851	0.0122211
100815181	I1LIN0	Uncharacterized protein OS=Glycine max OX=3847 GN=100815181 PE=3 SV=1 - [I1LIN0_SOYBN]	739.379	36.26	3	2	15	50	513	56.273	7.82568	0.000180385	0.000189554	0.369654	1	0.951624	-0.071536
100790223	I1LL59	Protein disulfide-isomerase OS=Glycine max OX=3847 GN=100790223 PE=3 SV=1 - [I1LL59_SOYBN]	739.058	30.72	1	6	15	37	586	64.8437	4.79248	0.000172068	0.000164885	0.615493	1	1.04356	0.0615159
100780790	I1LLH3	Uncharacterized protein OS=Glycine max OX=3847 GN=100780790 PE=3 SV=1 - [I1LLH3_SOYBN]	737.741	43.84	1	3	18	48	609	65.7304	6.56592	0.000191541	0.000180795	0.636648	1	1.05944	0.0832974
100808189	A0A0R0L7Y1	Clathrin heavy chain OS=Glycine max OX=3847 GN=100808189 PE=3 SV=1 - [A0A0R0L7Y1_SOYBN]	736.872	22.65	2	1	32	63	1660	188.713	5.40186	0.000175936	0.000166538	0.657242	1	1.05643	0.0792002
100787265	I1M4W2	Uncharacterized protein OS=Glycine max OX=3847 GN=100787265 PE=3 SV=1 - [I1M4W2_SOYBN]	732.615	45.62	4	1	14	62	377	41.7019	5.49072	0.000232443	0.0002159	0.569615	1	1.07663	0.106516
100818755	I1JUY7	ATP-dependent 6-phosphofructokinase OS=Glycine max OX=3847 GN=100818755 PE=3 SV=1 - [I1JUY7_SOYBN]	730.654	40.86	8	2	18	54	509	56.0213	6.80029	0.000197364	0.00022806	0.0526256	1	0.865405	-0.208552
100818819	I1KHZ6	Uncharacterized protein OS=Glycine max OX=3847 GN=100818819 PE=3 SV=2 - [I1KHZ6_SOYBN]	730.549	41.61	8	2	9	39	298	33.9778	9.29053	0.000150832	0.000133087	0.460752	1	1.13334	0.18058
100783858	A0A0R4J364	Uncharacterized protein OS=Glycine max OX=3847 GN=100783858 PE=3 SV=1 - [A0A0R4J364_SOYBN]	729.668	50.26	13	1	17	86	380	40.8966	6.40479	0.000182252	0.000173958	0.251741	1	1.04768	0.0672016
	C6TIZ5	Glycosyltransferase OS=Glycine max OX=3847 PE=2 SV=1 - [C6TIZ5_SOYBN]	725.271	43.03	7	5	14	50	409	46.2405	5.51611	0.000191733	0.000208515	0.494605	1	0.919519	-0.121049
100784651	I1J8Z9	Clathrin heavy chain OS=Glycine max OX=3847 GN=100784651 PE=3 SV=1 - [I1J8Z9_SOYBN]	725.139	21.33	1	1	33	67	1702	192.622	5.38916	0.00018179	0.000180358	0.801654	1	1.00794	0.0114066
102660930	A0A0R0GWL6	Peroxidase OS=Glycine max OX=3847 GN=102660930 PE=3 SV=1 - [A0A0R0GWL6_SOYBN]	724.196	33.74	2	3	7	29	326	35.6403	8.07471	0.00022418	0.000227557	0.903863	1	0.98516	-0.0215708
100798398	I1MJB7	Uncharacterized protein OS=Glycine max OX=3847 GN=100798398 PE=3 SV=1 - [I1MJB7_SOYBN]	721.473	47.36	1	14	14	57	435	47.201	6.40479	0.000221415	0.000235284	0.577796	1	0.941052	-0.0876534
100780415	I1JP48	Uncharacterized protein OS=Glycine max OX=3847 GN=100780415 PE=4 SV=1 - [I1JP48_SOYBN]	719.856	33.48	1	4	14	24	687	74.7605	6.32861	0.000194519	0.000195923	0.93426	1	0.992836	-0.0103729
100816213	K7KA00	Serine hydroxymethyltransferase OS=Glycine max OX=3847 GN=100816213 PE=3 SV=1 - [K7KA00_SOYBN]	718.865	39.28	7	5	16	52	499	55.3164	8.1333	0.000186559	0.000189461	0.816064	1	0.984683	-0.0222681
100810990	I1KGH6	Uncharacterized protein OS=Glycine max OX=3847 GN=100810990 PE=3 SV=1 - [I1KGH6_SOYBN]	717.177	29.9	5	6	11	42	505	54.4209	6.26514	0.000182534	0.000187695	0.411426	1	0.972505	-0.0402229
100786103	C6T857	Isocitrate dehydrogenase [NADP] OS=Glycine max OX=3847 GN=100786103 PE=2 SV=1 - [C6T857_SOYBN]	714.728	44.79	3	1	18	52	413	46.0505	6.22705	0.000187618	0.000200863	0.125205	1	0.934059	-0.0984137
100801918	A0A0R0JL19	Uncharacterized protein OS=Glycine max OX=3847 GN=100801918 PE=3 SV=1 - [A0A0R0JL19_SOYBN]	712.522	50.39	14	1	17	85	381	41.0256	6.40479	0.000168084	0.000153526	0.294289	1	1.09483	0.130703
	C6T017	Uncharacterized protein OS=Glycine max OX=3847 PE=2 SV=1 - [C6T017_SOYBN]	709.49	53.65	3	2	11	42	192	21.6877	9.5542	0.000185463	0.000179847	0.596417	1	1.03123	0.044363
100785630	I1LQV6	Protein disulfide-isomerase OS=Glycine max OX=3847 GN=100785630 PE=3 SV=1 - [I1LQV6_SOYBN]	709.482	27.12	1	3	14	41	579	64.2375	4.85596	0.000174844	0.000166782	0.559425	1	1.04834	0.0681025
100794730	I1MVC7	Uncharacterized protein OS=Glycine max OX=3847 GN=100794730 PE=3 SV=1 - [I1MVC7_SOYBN]	708.435	51.14	5	4	12	33	352	38.4149	7.73779	0.000184941	0.000197576	0.453535	1	0.936051	-0.0953403
100780325	I1KIP9	Uncharacterized protein OS=Glycine max OX=3847 GN=100780325 PE=3 SV=1 - [I1KIP9_SOYBN]	706.989	32.87	1	7	20	39	724	78.0761	9.23193	0.000183717	0.000185315	0.849978	1	0.991381	-0.0124888
GLYMA_19G242300	I1NC67	Cysteine synthase OS=Glycine max OX=3847 GN=GLYMA_19G242300 PE=3 SV=1 - [I1NC67_SOYBN]	706.682	46.46	2	2	10	52	325	34.2911	5.60498	0.000183928	0.000205994	0.118506	1	0.89288	-0.163462
100527664	I1MM89	40S ribosomal protein S8 OS=Glycine max OX=3847 GN=100527664 PE=3 SV=1 - [I1MM89_SOYBN]	701.066	46.58	2	2	10	58	219	24.7954	10.4185	0.000191991	0.000167028	0.00470743	1	1.14946	0.200951
100784112	I1MM08	Malic enzyme OS=Glycine max OX=3847 GN=100784112 PE=3 SV=2 - [I1MM08_SOYBN]	699.064	43.15	6	5	18	49	591	65.1539	6.03662	0.000204175	0.000224904	0.563702	1	0.907831	-0.139504
	D7EYG6	V-H(+)-ATPase subunit A OS=Glycine max OX=3847 PE=2 SV=1 - [D7EYG6_SOYBN]	698.613	47.51	3	25	25	51	623	68.7359	5.57959	0.000179958	0.000179576	0.952099	1	1.00213	0.00307056
100527097	C6T3A2	Uncharacterized protein OS=Glycine max OX=3847 GN=100527097 PE=2 SV=1 - [C6T3A2_SOYBN]	698.099	73.42	1	8	9	49	158	16.7015	4.93213	0.000220732	0.000367225	0.415058	1	0.601082	-0.734367
100814895	I1K0F9	Uncharacterized protein OS=Glycine max OX=3847 GN=100814895 PE=4 SV=2 - [I1K0F9_SOYBN]	697.6	35.67	2	16	19	68	771	82.7681	6.94678	0.000187115	0.00020441	0.173719	1	0.915391	-0.12754
100784900	A0A0R0EJ07	Uncharacterized protein OS=Glycine max OX=3847 GN=100784900 PE=4 SV=1 - [A0A0R0EJ07_SOYBN]	693.881	24.28	4	3	42	67	2018	222.097	6.44287	0.000172844	0.000154214	0.262132	1	1.12081	0.164541
PEPC4	Q6Q2Z8	Phosphoenolpyruvate carboxylase OS=Glycine max OX=3847 GN=PEPC4 PE=2 SV=1 - [Q6Q2Z8_SOYBN]	692.652	29.4	3	5	27	73	966	110.471	6.41748	0.000183005	0.00017221	0.378511	1	1.06269	0.0877168
100807226	I1M322	Uncharacterized protein OS=Glycine max OX=3847 GN=100807226 PE=4 SV=2 - [I1M322_SOYBN]	685.272	61.56	1	11	17	38	437	46.7498	6.94678	0.000184586	0.000179313	0.511888	1	1.0294	0.0418096
100804924	I1M4K9	Protein disulfide-isomerase OS=Glycine max OX=3847 GN=100804924 PE=3 SV=1 - [I1M4K9_SOYBN]	682.911	43.01	1	9	22	51	558	62.3434	4.86865	0.000182573	0.000168619	0.2718	1	1.08276	0.114711
GMN56	Q39891	Probable 2-isopropylmalate synthase OS=Glycine max OX=3847 GN=GMN56 PE=2 SV=1 - [LEU1_SOYBN]	682.108	44.96	8	4	20	47	565	61.5408	7.10791	0.000186621	0.000160284	0.104248	1	1.16431	0.219477
100796117	I1J4J6	Malic enzyme OS=Glycine max OX=3847 GN=100796117 PE=3 SV=1 - [I1J4J6_SOYBN]	679.826	52.96	8	7	20	53	591	64.9858	6.15088	0.000193337	0.000205095	0.167199	1	0.942667	-0.0851792
CAT4	O48561	Catalase-4 OS=Glycine max OX=3847 GN=CAT4 PE=2 SV=1 - [CATA4_SOYBN]	679.698	38.41	8	7	15	82	492	56.7013	7.28369	0.000185525	0.000198188	0.392539	1	0.936104	-0.0952591
100812952	A0A0R4J574	Serine hydroxymethyltransferase OS=Glycine max OX=3847 GN=100812952 PE=3 SV=1 - [A0A0R4J574_SOYBN]	678.313	44.38	11	1	18	52	507	56.1217	8.26514	0.000209714	0.000215546	0.750628	1	0.972944	-0.0395708
100793494	I1JD52	Uncharacterized protein OS=Glycine max OX=3847 GN=100793494 PE=3 SV=1 - [I1JD52_SOYBN]	677.544	46.79	1	4	20	41	545	58.553	5.40186	0.000190347	0.000188237	0.807783	1	1.01121	0.0160766
GLYMA_08G164100	I1KTW9	Uncharacterized protein OS=Glycine max OX=3847 GN=GLYMA_08G164100 PE=4 SV=1 - [I1KTW9_SOYBN]	673.246	55.22	2	1	12	30	335	35.5625	7.91357	0.000156246	0.000162774	0.864478	1	0.959895	-0.059051
	Q944T1	Inosine-5'-monophosphate dehydrogenase-like protein (Fragment) OS=Glycine max OX=3847 PE=2 SV=1 - [Q944T1_SOYBN]	673.246	44.39	2	1	12	30	392	41.8455	7.12256	0.000186204	0.000264787	0.132182	1	0.703224	-0.507945
100802859	I1MTP0	Plasma membrane ATPase OS=Glycine max OX=3847 GN=100802859 PE=3 SV=1 - [I1MTP0_SOYBN]	671.45	31.2	1	5	25	42	955	105.018	6.72705	0.000176923	0.000186203	0.496361	1	0.950162	-0.0737547
100802449	I1LWI5	Uncharacterized protein OS=Glycine max OX=3847 GN=100802449 PE=4 SV=1 - [I1LWI5_SOYBN]	670.559	53.26	1	3	13	52	276	29.7445	9.05615	0.000177512	0.000174354	0.70764	1	1.01811	0.0258998
GLYMA_12G1662001	A0A0R0HIJ0	Uncharacterized protein (Fragment) OS=Glycine max OX=3847 GN=GLYMA_12G1662001 PE=3 SV=1 - [A0A0R0HIJ0_SOYBN]	669.74	41.95	1	1	9	27	267	27.8743	4.71631	0.000178982	0.000174257	0.557539	1	1.02711	0.0385971
100787125	C6TNT2	EF1Bgamma class glutathione S-transferase OS=Glycine max OX=3847 GN=100787125 PE=2 SV=1 - [C6TNT2_SOYBN]	667.442	28.16	1	1	9	52	419	47.5573	6.23975	0.000198147	0.000192851	0.708009	1	1.02746	0.0390852
100499781	C6SWG3	Uncharacterized protein OS=Glycine max OX=3847 GN=100499781 PE=2 SV=1 - [C6SWG3_SOYBN]	664.671	34.19	2	1	3	16	155	17.3904	10.4038	0.000199697	0.000173463	0.106262	1	1.15124	0.203184
	C6THB2	Glycosyltransferase OS=Glycine max OX=3847 PE=2 SV=1 - [C6THB2_SOYBN]	662.268	52.24	4	18	18	59	469	51.9403	5.21143	0.000189118	0.000183331	0.564077	1	1.03157	0.0448349
100796188	I1JUQ0	Uncharacterized protein OS=Glycine max OX=3847 GN=100796188 PE=4 SV=1 - [I1JUQ0_SOYBN]	661.527	52.37	3	1	16	41	422	46.8517	5.96045	0.000204683	0.000213377	0.666366	1	0.959254	-0.0600151
GLYMA_20G167600	A0A0R0EC54	Uncharacterized protein OS=Glycine max OX=3847 GN=GLYMA_20G167600 PE=3 SV=1 - [A0A0R0EC54_SOYBN]	660.306	46.05	4	2	6	32	152	17.5194	10.4624	0.000195281	0.000175986	0.0126686	1	1.10964	0.150095
100792750	I1M6K6	Uncharacterized protein OS=Glycine max OX=3847 GN=100792750 PE=4 SV=1 - [I1M6K6_SOYBN]	658.686	23.74	8	5	13	27	754	81.694	6.02393	0.000167086	0.000170089	0.876948	1	0.982341	-0.0257044
100812952	I1MB25	Serine hydroxymethyltransferase OS=Glycine max OX=3847 GN=100812952 PE=3 SV=1 - [I1MB25_SOYBN]	658.123	50.12	7	1	18	52	427	46.975	8.27979	0.00016138	0.000141009	0.304326	1	1.14447	0.194678
GLYMA_04G195100	I1JXJ3	Uncharacterized protein OS=Glycine max OX=3847 GN=GLYMA_04G195100 PE=3 SV=1 - [I1JXJ3_SOYBN]	656.795	64.78	6	9	11	34	230	24.9727	4.56396	0.000196703	0.000180228	0.17384	1	1.09141	0.126191
100819739	I1MNU1	Uncharacterized protein OS=Glycine max OX=3847 GN=100819739 PE=3 SV=1 - [I1MNU1_SOYBN]	656.209	44.77	1	3	19	38	545	58.435	5.46533	0.000175281	0.000194842	0.373975	1	0.899604	-0.152638
100805218	I1N620	Plasma membrane ATPase OS=Glycine max OX=3847 GN=100805218 PE=3 SV=1 - [I1N620_SOYBN]	655.719	25.88	3	6	20	38	885	96.9482	6.66846	0.000209255	0.000232453	0.250406	1	0.900203	-0.151678
100793844	I1J4F8	ATP-dependent 6-phosphofructokinase OS=Glycine max OX=3847 GN=100793844 PE=3 SV=1 - [I1J4F8_SOYBN]	655.059	29.5	9	2	13	43	539	58.8297	7.23975	0.000187478	0.00018877	0.813235	1	0.993151	-0.00991485
	C6TBQ4	Peroxidase OS=Glycine max OX=3847 PE=2 SV=1 - [C6TBQ4_SOYBN]	652.491	52.62	5	4	14	58	325	35.5011	8.99756	0.000197285	0.000208472	0.545537	1	0.946338	-0.0795724
100037452	I1N5N0	Pyruvate kinase OS=Glycine max OX=3847 GN=100037452 PE=3 SV=1 - [I1N5N0_SOYBN]	652.442	44.31	3	3	17	42	510	55.2088	7.56201	0.00022309	0.000200929	0.31543	1	1.11029	0.150939
GLYMA_04G032600	I1JTB8	Glucose-6-phosphate isomerase OS=Glycine max OX=3847 GN=GLYMA_04G032600 PE=3 SV=1 - [I1JTB8_SOYBN]	652.055	38.73	3	11	18	42	568	62.6174	6.32861	0.000200174	0.000194226	0.744512	1	1.03062	0.0435157
100780845	I1K970	Uncharacterized protein OS=Glycine max OX=3847 GN=100780845 PE=4 SV=1 - [I1K970_SOYBN]	651.126	50.24	3	1	16	40	422	46.8737	5.96045	0.000187035	0.000196068	0.416956	1	0.953928	-0.0680472
100809769	A0A0R0LC97	Uncharacterized protein OS=Glycine max OX=3847 GN=100809769 PE=3 SV=1 - [A0A0R0LC97_SOYBN]	649.343	64.52	2	1	6	20	155	17.4557	4.65283	0.000186128	0.000172421	0.493908	1	1.0795	0.110359
GLYMA_08G363800	A0A0R0J4X0	Uncharacterized protein OS=Glycine max OX=3847 GN=GLYMA_08G363800 PE=3 SV=1 - [A0A0R0J4X0_SOYBN]	649.05	56.03	9	8	13	82	257	29.0296	4.75439	0.00019193	0.000193745	0.718296	1	0.990636	-0.0135728
100790990	I1MJN7	Uncharacterized protein OS=Glycine max OX=3847 GN=100790990 PE=3 SV=1 - [I1MJN7_SOYBN]	647.37	46.94	3	1	10	39	245	26.9165	9.43701	0.000182913	0.000181692	0.926478	1	1.00672	0.00966297
100812415	A0A6G0U7K1	Nitric oxide synthasee OS=Glycine max OX=3847 GN=100812415 PE=3 SV=1 - [A0A6G0U7K1_SOYBN]	646.374	48.77	2	4	12	46	324	35.163	9.21729	0.000177953	0.000215688	0.049498	1	1.42505	-0.27745
	Q42806	Pyruvate kinase, cytosolic isozyme OS=Glycine max OX=3847 PE=2 SV=1 - [KPYC_SOYBN]	645.864	48.34	2	5	19	46	511	55.2668	7.56201	0.000186242	0.000195896	0.462286	1	0.950721	-0.0729058
100789077	A0A0R4J3Y1	Uncharacterized protein OS=Glycine max OX=3847 GN=100789077 PE=4 SV=1 - [A0A0R4J3Y1_SOYBN]	645.043	20.81	2	2	7	28	442	48.729	6.34131	0.000186843	0.000179158	0.391641	1	1.0429	0.0605945
100305867	C6SWY6	Uncharacterized protein OS=Glycine max OX=3847 GN=100305867 PE=2 SV=1 - [C6SWY6_SOYBN]	644.529	68.35	5	9	9	27	158	16.5225	4.83057	0.000176367	0.000189082	0.303481	1	0.932757	-0.100428
	P50346	60S acidic ribosomal protein P0 OS=Glycine max OX=3847 PE=2 SV=1 - [RLA0_SOYBN]	642.793	51.56	3	2	9	28	320	34.1368	5.24951	0.000190015	0.00015603	0.0713718	1	1.21781	0.28429
	Q03773	Glucan endo-1,3-beta-glucosidase OS=Glycine max OX=3847 PE=1 SV=1 - [E13A_SOYBN]	641.885	60.52	6	14	14	43	347	38.0883	8.68994	0.000160579	0.00017024	0.606364	1	0.943251	-0.084287
GLYMA_11G079600	A0A0R0HM17	Uncharacterized protein OS=Glycine max OX=3847 GN=GLYMA_11G079600 PE=3 SV=1 - [A0A0R0HM17_SOYBN]	641.204	64.52	3	2	6	18	155	17.4837	4.65283	0.000184032	0.000175443	0.518569	1	1.04895	0.0689526
100801408	I1KNN1	Uncharacterized protein OS=Glycine max OX=3847 GN=100801408 PE=3 SV=1 - [I1KNN1_SOYBN]	640.109	43.04	3	1	4	15	158	17.5775	10.4038	0.000207554	0.000156867	0.0311351	1	1.32312	0.403947
100499796	C6SWQ6	Uncharacterized protein OS=Glycine max OX=3847 GN=100499796 PE=2 SV=1 - [C6SWQ6_SOYBN]	639.48	46.94	1	1	10	39	245	26.8765	9.5249	0.00018042	0.000190642	0.571288	1	0.946386	-0.0794991
IDH1	Q06197	Isocitrate dehydrogenase [NADP] OS=Glycine max OX=3847 GN=IDH1 PE=2 SV=2 - [IDHC_SOYBN]	639.379	44.79	3	1	18	47	413	46.0205	6.22705	0.00019883	0.00017506	0.27092	1	1.13578	0.183683
100780377	I1L4U3	Uncharacterized protein OS=Glycine max OX=3847 GN=100780377 PE=3 SV=2 - [I1L4U3_SOYBN]	638.341	36.98	2	7	25	51	787	88.4385	6.30322	0.000197276	0.000193876	0.504673	1	1.01754	0.025085
100802469	I1KG56	Coatomer subunit beta OS=Glycine max OX=3847 GN=100802469 PE=4 SV=1 - [I1KG56_SOYBN]	635.992	33.16	1	3	26	54	950	105.954	5.87158	0.000197036	0.000181349	0.0905382	1	1.0865	0.119691
100798295	A0A0R0F4I8	Uncharacterized protein OS=Glycine max OX=3847 GN=100798295 PE=3 SV=1 - [A0A0R0F4I8_SOYBN]	635.716	58.99	2	16	16	46	378	41.7221	5.89697	0.000188136	0.000185508	0.890833	1	1.01416	0.0202904
100803017	I1J6H2	Uncharacterized protein OS=Glycine max OX=3847 GN=100803017 PE=3 SV=1 - [I1J6H2_SOYBN]	635.366	43.31	2	20	20	41	501	57.333	8.33838	0.000183827	0.000176224	0.501148	1	1.04314	0.0609363
BADH2	B0M1A5	Betaine aldehyde dehydrogenase OS=Glycine max OX=3847 GN=BADH2 PE=2 SV=1 - [B0M1A5_SOYBN]	633.102	34.79	4	11	13	33	503	54.5763	5.49072	0.000185017	0.000189136	0.320145	1	0.978222	-0.0317661
100777319	A0A0R0JBY6	Uncharacterized protein OS=Glycine max OX=3847 GN=100777319 PE=4 SV=1 - [A0A0R0JBY6_SOYBN]	632.254	43.09	1	17	23	36	724	78.899	8.99756	0.000187674	0.000189677	0.820443	1	0.989442	-0.0153132
100814088	I1L655	Uncharacterized protein OS=Glycine max OX=3847 GN=100814088 PE=3 SV=1 - [I1L655_SOYBN]	631.732	39.47	3	1	14	33	489	54.1477	5.05908	0.000200227	0.00020193	0.947205	1	0.991566	-0.0122196
GLYMA_10G245200	A0A0R0HYF9	40S ribosomal protein S3a OS=Glycine max OX=3847 GN=GLYMA_10G245200 PE=3 SV=1 - [A0A0R0HYF9_SOYBN]	631.505	48.77	3	2	11	37	244	27.9517	9.42236	0.000229678	0.000215078	0.541286	1	1.06788	0.0947539
100780082	I1LJP3	Uncharacterized protein OS=Glycine max OX=3847 GN=100780082 PE=3 SV=1 - [I1LJP3_SOYBN]	629.136	51.66	5	8	14	33	331	35.4042	5.10986	0.00020066	0.000225446	0.0622204	1	0.890054	-0.168035
732640	A0A0R4J3L5	Proteasome subunit alpha type OS=Glycine max OX=3847 GN=732640 PE=3 SV=1 - [A0A0R4J3L5_SOYBN]	621.497	48.78	4	10	10	32	246	27.3669	5.85889	0.000193215	0.000192372	0.826487	1	1.00438	0.00630675
100792883	K7LSM2	Uncharacterized protein OS=Glycine max OX=3847 GN=100792883 PE=4 SV=1 - [K7LSM2_SOYBN]	620.804	26.68	2	12	30	43	1357	153.467	4.71631	0.000183737	0.000186852	0.647701	1	0.98333	-0.024252
CAT1	P29756	Catalase-1/2 OS=Glycine max OX=3847 GN=CAT1 PE=2 SV=1 - [CATA1_SOYBN]	618.77	40.24	2	1	17	88	492	56.8114	7.26904	0.000170474	0.000171437	0.942101	1	0.994384	-0.00812496
100777705	K7LD67	Uncharacterized protein OS=Glycine max OX=3847 GN=100777705 PE=3 SV=1 - [K7LD67_SOYBN]	618.733	44.83	2	1	14	53	377	41.6509	5.49072	0.000232908	0.000242292	0.809102	1	0.961271	-0.0569846
100789585	A0A0R0JBD5	Uncharacterized protein OS=Glycine max OX=3847 GN=100789585 PE=3 SV=1 - [A0A0R0JBD5_SOYBN]	613.706	22.03	11	3	7	24	395	42.7871	7.40088	0.000190323	0.000193604	0.670921	1	0.983055	-0.0246564
	A0A1X9PT62	Serine hydroxymethyltransferase (Fragment) OS=Glycine max OX=3847 PE=2 SV=1 - [A0A1X9PT62_SOYBN]	609.488	45.01	15	3	18	52	471	51.8753	7.89893	0.000265615	0.000220185	0.486813	1	1.20633	0.270624
GLYMA_08G042300	I1KQ69	Uncharacterized protein OS=Glycine max OX=3847 GN=GLYMA_08G042300 PE=3 SV=1 - [I1KQ69_SOYBN]	608.66	34.19	3	1	3	14	155	17.3754	10.4038	0.000210269	0.000162453	0.0654446	1	1.29434	0.37222
100807407	I1KEN4	Uncharacterized protein OS=Glycine max OX=3847 GN=100807407 PE=3 SV=1 - [I1KEN4_SOYBN]	607.349	28.99	2	4	26	66	966	110.206	5.74463	0.000209462	0.000207627	0.931053	1	1.00884	0.012699
100799779	I1KEY6	26S proteasome non-ATPase regulatory subunit 2 homolog OS=Glycine max OX=3847 GN=100799779 PE=3 SV=1 - [I1KEY6_SOYBN]	606.378	41.13	3	3	31	52	885	97.2865	5.18604	0.000182811	0.000179524	0.683054	1	1.01831	0.026176
100789781	C6TJ17	Uncharacterized protein OS=Glycine max OX=3847 GN=100789781 PE=2 SV=1 - [C6TJ17_SOYBN]	605.299	42.02	1	1	8	47	307	33.5819	6.94678	0.000204865	0.000176024	0.561399	1	1.16384	0.218898
100777078	I1LS70	26S proteasome non-ATPase regulatory subunit 2 homolog OS=Glycine max OX=3847 GN=100777078 PE=3 SV=1 - [I1LS70_SOYBN]	605.036	42.03	3	5	33	53	885	97.2334	5.23682	0.00019143	0.000182957	0.595053	1	1.04631	0.0653142
100796742	I1K147	Uncharacterized protein OS=Glycine max OX=3847 GN=100796742 PE=4 SV=1 - [I1K147_SOYBN]	604.391	42.02	4	2	8	46	307	33.757	7.21045	0.000191808	0.000210056	0.0612178	1	0.913131	-0.131106
	C6T8I2	Uncharacterized protein OS=Glycine max OX=3847 PE=2 SV=1 - [C6T8I2_SOYBN]	602.951	44.05	3	4	14	39	395	43.6413	5.77002	0.000184276	0.000183929	0.977314	1	1.00188	0.00271231
100816763	I1JQX3	Uncharacterized protein OS=Glycine max OX=3847 GN=100816763 PE=3 SV=1 - [I1JQX3_SOYBN]	602.529	50.1	2	3	18	38	515	58.5766	6.49365	0.000209286	0.000220892	0.754406	1	0.947462	-0.0778598
100795673	I1JTW7	Glycine cleavage system P protein OS=Glycine max OX=3847 GN=100795673 PE=3 SV=1 - [I1JTW7_SOYBN]	602.341	19.79	1	5	14	36	1031	111.913	7.35693	0.00018347	0.000168163	0.0812108	1	1.09102	0.125684
100783766	I1MNX4	Uncharacterized protein OS=Glycine max OX=3847 GN=100783766 PE=3 SV=1 - [I1MNX4_SOYBN]	601.993	38.32	1	5	14	28	501	53.9578	5.84619	0.000185685	0.00019433	0.363616	1	0.955516	-0.0656474
100809551	I1M0M2	Sulfotransferase OS=Glycine max OX=3847 GN=100809551 PE=3 SV=1 - [I1M0M2_SOYBN]	601.962	33.14	2	10	11	36	350	40.8038	6.72705	0.00019204	0.000180665	0.411025	1	1.06296	0.0880918
	C6TJT5	Uncharacterized protein OS=Glycine max OX=3847 PE=2 SV=1 - [C6TJT5_SOYBN]	601.558	36.81	12	1	11	31	364	40.4656	5.59229	0.000187567	0.000169406	0.237364	1	1.1072	0.146919
106795232	A0A0R0H9T5	Peptidyl-prolyl cis-trans isomerase OS=Glycine max OX=3847 GN=106795232 PE=3 SV=1 - [A0A0R0H9T5_SOYBN]	601.259	55.81	1	5	6	27	172	18.1149	7.82568	0.00019149	0.00019649	0.797876	1	0.974555	-0.037185
100784639	I1KSQ3	Guanosine nucleotide diphosphate dissociation inhibitor OS=Glycine max OX=3847 GN=100784639 PE=3 SV=1 - [I1KSQ3_SOYBN]	601.051	71.38	7	15	17	46	297	33.318	6.65381	0.000197279	0.000182386	0.0983093	1	1.08166	0.113246
100499823	I1JYL8	Uncharacterized protein OS=Glycine max OX=3847 GN=100499823 PE=3 SV=1 - [I1JYL8_SOYBN]	600.774	55.22	5	6	7	35	134	15.2667	5.33838	0.000192529	0.000197241	0.657207	1	0.97611	-0.0348845
	C6TCC4	Uncharacterized protein OS=Glycine max OX=3847 PE=2 SV=1 - [C6TCC4_SOYBN]	599.483	41.94	4	1	4	16	155	17.4564	10.4038	0.000189712	0.000174809	0.350232	1	1.08526	0.118037
100794849	I1KH24	Phospholipase D OS=Glycine max OX=3847 GN=100794849 PE=3 SV=1 - [I1KH24_SOYBN]	598.699	28.43	3	1	18	43	809	91.493	5.78271	0.000176727	0.000171427	0.732662	1	1.03091	0.0439243
100805519	C6TLV6	40S ribosomal protein S3a OS=Glycine max OX=3847 GN=100805519 PE=2 SV=1 - [C6TLV6_SOYBN]	597.462	45.98	6	1	12	35	261	29.6208	9.80322	0.000385509	0.000408652	0.830871	1	0.943367	-0.0841087
100805930	I1JMC0	Uncharacterized protein OS=Glycine max OX=3847 GN=100805930 PE=4 SV=1 - [I1JMC0_SOYBN]	596.549	45.92	2	7	10	28	331	36.2421	7.53271	0.000175298	0.000173311	0.867987	1	1.01147	0.0164473
	C6TI56	Uncharacterized protein OS=Glycine max OX=3847 PE=2 SV=1 - [C6TI56_SOYBN]	595.284	40.76	2	4	9	23	341	37.4197	5.43994	0.000225437	0.000225538	0.996455	1	0.999553	-0.000645288
GLYMA_08G211700	A0A0R0IQ92	Phospholipase D OS=Glycine max OX=3847 GN=GLYMA_08G211700 PE=3 SV=1 - [A0A0R0IQ92_SOYBN]	591.419	33.88	3	4	21	47	788	89.2438	5.79541	0.000184855	0.000180529	0.56603	1	1.02396	0.034166
100816539	I1KV87	Uncharacterized protein OS=Glycine max OX=3847 GN=100816539 PE=3 SV=1 - [I1KV87_SOYBN]	590.594	28.17	1	3	18	40	852	93.9793	5.32568	0.000179626	0.000153863	0.103307	1	1.16744	0.223347
100778218	I1MJX0	Acetyltransferase component of pyruvate dehydrogenase complex OS=Glycine max OX=3847 GN=100778218 PE=3 SV=1 - [I1MJX0_SOYBN]	589.446	38.94	1	5	16	38	547	59.5715	7.69385	0.00019007	0.000197262	0.590838	1	0.96354	-0.0535838
100791429	I1LF60	Uncharacterized protein OS=Glycine max OX=3847 GN=100791429 PE=3 SV=1 - [I1LF60_SOYBN]	588.859	39.55	2	1	14	31	488	54.1516	5.021	0.000364344	0.000275204	0.44465	1	1.32391	0.4048
	C6TKF0	Uncharacterized protein OS=Glycine max OX=3847 PE=2 SV=1 - [C6TKF0_SOYBN]	587.399	56.04	2	3	12	39	273	29.149	9.30518	0.000243881	0.000259836	0.691362	1	0.938596	-0.0914236
100794066	I1LM73	UTP--glucose-1-phosphate uridylyltransferase OS=Glycine max OX=3847 GN=100794066 PE=3 SV=1 - [I1LM73_SOYBN]	585.022	49.26	4	7	19	51	475	51.9274	5.49072	0.00018664	0.000178726	0.281136	1	1.04428	0.0625039
100814417	I1KVR6	Coatomer subunit beta OS=Glycine max OX=3847 GN=100814417 PE=4 SV=1 - [I1KVR6_SOYBN]	584.454	33.16	2	3	26	53	950	105.884	5.79541	0.000180851	0.000175217	0.365986	1	1.03216	0.0456628
100819847	I1ND14	Pyrophosphate--fructose 6-phosphate 1-phosphotransferase subunit alpha OS=Glycine max OX=3847 GN=100819847 PE=3 SV=1 - [I1ND14_SOYBN]	584.327	36.14	1	3	16	41	617	67.584	6.96143	0.000187359	0.000180454	0.421581	1	1.03826	0.054174
	C6THM7	Serine hydroxymethyltransferase OS=Glycine max OX=3847 PE=2 SV=1 - [C6THM7_SOYBN]	583.523	45.48	4	2	17	51	442	48.2533	7.91357	0.000212501	0.00019635	0.272068	1	1.08226	0.114044
pur3	Q7XJ86	Glycinamide ribonucleotide transformylase OS=Glycine max OX=3847 GN=pur3 PE=2 SV=1 - [Q7XJ86_SOYBN]	582.65	49.68	4	4	13	35	312	34.528	8.88037	0.000189739	0.000193235	0.777728	1	0.98191	-0.0263376
GLYMA_18G061100	K7MQ84	Uncharacterized protein OS=Glycine max OX=3847 GN=GLYMA_18G061100 PE=4 SV=1 - [K7MQ84_SOYBN]	581.545	32.12	3	2	12	37	579	65.1508	6.72705	0.000212104	0.000281374	0.193234	1	0.753816	-0.407717
547872	A0A0R0GXD9	Peroxidase OS=Glycine max OX=3847 GN=547872 PE=3 SV=1 - [A0A0R0GXD9_SOYBN]	580.153	23.15	6	1	5	22	324	35.3151	7.6792	0.000195157	0.00017566	0.420427	1	1.11099	0.151845
100803962	I1N4I6	UDP-glucose 6-dehydrogenase OS=Glycine max OX=3847 GN=100803962 PE=3 SV=1 - [I1N4I6_SOYBN]	579.02	34.17	7	7	13	35	480	52.9482	6.03662	0.000197005	0.000166098	0.0437383	1	1.18608	0.246195
	C6T5D0	Superoxide dismutase (Fragment) OS=Glycine max OX=3847 PE=2 SV=1 - [C6T5D0_SOYBN]	578.879	31.67	4	1	6	22	240	26.5589	8.66064	0.000183841	0.000190816	0.12504	1	0.963447	-0.0537223
100527325	I1N0F1	40S ribosomal protein S8 OS=Glycine max OX=3847 GN=100527325 PE=3 SV=2 - [I1N0F1_SOYBN]	577.861	38.81	2	3	7	45	219	24.7243	10.4038	0.000199178	0.000175183	0.124429	1	1.13697	0.185196
GLYMA_11G170300	I1LLM7	Uncharacterized protein OS=Glycine max OX=3847 GN=GLYMA_11G170300 PE=4 SV=1 - [I1LLM7_SOYBN]	577.19	29.53	4	1	11	35	579	65.2319	6.63916	0.00020437	0.000242135	0.419412	1	0.844032	-0.24463
100781158	I1NAH7	Pyruvate kinase OS=Glycine max OX=3847 GN=100781158 PE=3 SV=1 - [I1NAH7_SOYBN]	573.668	44.4	7	4	19	35	527	57.5341	7.50342	0.000197114	0.000188888	0.44681	1	1.04355	0.0614982
100527938	I1L8G3	Succinate--CoA ligase [ADP-forming] subunit beta, mitochondrial OS=Glycine max OX=3847 GN=100527938 PE=3 SV=1 - [I1L8G3_SOYBN]	572.595	40.28	4	4	14	38	422	45.3179	6.22705	0.000174938	0.000176494	0.862729	1	0.991186	-0.0127722
100785668	I1M3C1	Uncharacterized protein OS=Glycine max OX=3847 GN=100785668 PE=3 SV=1 - [I1M3C1_SOYBN]	571.99	41.61	4	3	9	34	298	34.0238	9.29053	0.000171788	0.000178341	0.673053	1	0.963258	-0.0540054
100776597	I1KJS2	ATP-dependent 6-phosphofructokinase OS=Glycine max OX=3847 GN=100776597 PE=3 SV=1 - [I1KJS2_SOYBN]	571.89	27.24	9	1	12	41	536	58.4805	7.56201	0.000173294	0.000167076	0.649687	1	1.03722	0.0527178
100780156	I1KG78	Uncharacterized protein OS=Glycine max OX=3847 GN=100780156 PE=3 SV=1 - [I1KG78_SOYBN]	571.74	23.8	1	1	17	40	857	94.7177	5.38916	0.000210596	0.00020179	0.792331	1	1.04364	0.0616271
100817016	I1K4U3	Uncharacterized protein OS=Glycine max OX=3847 GN=100817016 PE=4 SV=1 - [I1K4U3_SOYBN]	570.488	37.87	8	7	13	31	441	50.3426	7.34229	0.000185777	0.000192211	0.36923	1	0.966526	-0.0491193
100797022	I1JHE4	Uncharacterized protein OS=Glycine max OX=3847 GN=100797022 PE=4 SV=1 - [I1JHE4_SOYBN]	570.076	29.21	5	6	12	37	582	65.5677	6.46826	0.000175235	0.000172446	0.838502	1	1.01617	0.0231435
Gm	I1L7R5	Protein disufide isomerase-like protein OS=Glycine max OX=3847 GN=Gm pdis-1a PE=2 SV=2 - [I1L7R5_SOYBN]	569.095	45.6	6	3	13	33	364	40.3307	5.92236	0.00019324	0.000204552	0.111886	1	0.9447	-0.0820719
100798104	C6TH23	Uncharacterized protein OS=Glycine max OX=3847 GN=100798104 PE=2 SV=1 - [C6TH23_SOYBN]	568.001	64.52	3	2	6	16	155	17.4887	4.67822	0.000258783	0.000267965	0.815838	1	0.965732	-0.0503055
100798090	C6TIW1	Uncharacterized protein OS=Glycine max OX=3847 GN=100798090 PE=2 SV=1 - [C6TIW1_SOYBN]	567.972	44.19	4	11	11	29	301	32.5386	6.15088	0.000197629	0.000204941	0.322301	1	0.96432	-0.0524162
100782067	I1NBI4	Uncharacterized protein OS=Glycine max OX=3847 GN=100782067 PE=3 SV=1 - [I1NBI4_SOYBN]	567.882	43.88	3	1	16	36	515	58.5286	6.49365	0.00018883	0.00016802	0.123146	1	1.12386	0.168456
100803503	I1KEL7	Peroxidase OS=Glycine max OX=3847 GN=100803503 PE=3 SV=1 - [I1KEL7_SOYBN]	567.604	45.77	9	10	11	31	319	33.967	8.30908	0.000191442	0.000206964	0.0482021	1	0.925004	-0.112468
100788630	A0A0R0K666	Uncharacterized protein OS=Glycine max OX=3847 GN=100788630 PE=3 SV=1 - [A0A0R0K666_SOYBN]	563.28	34.77	2	3	10	28	440	46.9547	8.11865	0.000183857	0.00016898	0.0619153	1	1.08804	0.121727
accC-2	O23960	Acetyl-CoA carboxylase OS=Glycine max OX=3847 GN=accC-2 PE=2 SV=1 - [O23960_SOYBN]	561.318	39.52	3	15	15	34	539	58.8512	7.50342	0.000185461	0.000183879	0.77038	1	1.0086	0.0123596
100799747	A0A0R4J669	Pyruvate kinase OS=Glycine max OX=3847 GN=100799747 PE=3 SV=1 - [A0A0R4J669_SOYBN]	561.217	43.92	3	3	18	34	526	57.8834	6.80029	0.000198808	0.000186843	0.220125	1	1.06403	0.0895446
100813342	I1KVR2	Uncharacterized protein OS=Glycine max OX=3847 GN=100813342 PE=4 SV=1 - [I1KVR2_SOYBN]	556.764	51.03	8	2	11	49	243	28.3045	9.94971	0.000182237	0.000161607	0.0568922	1	1.12766	0.173333
100806580	I1L1A4	Plasma membrane ATPase OS=Glycine max OX=3847 GN=100806580 PE=3 SV=1 - [I1L1A4_SOYBN]	556.369	30.26	5	9	24	39	955	104.991	6.81494	0.000179543	0.000179795	0.978636	1	0.998598	-0.00202406
	C6SVY4	Uncharacterized protein OS=Glycine max OX=3847 PE=2 SV=1 - [C6SVY4_SOYBN]	553.761	64.77	1	5	12	28	176	19.0722	4.14502	0.000183044	0.000195391	0.262408	1	0.936807	-0.0941767
100820124	A0A0R4J460	Uncharacterized protein OS=Glycine max OX=3847 GN=100820124 PE=4 SV=1 - [A0A0R4J460_SOYBN]	552.847	42.54	4	7	17	34	402	46.3244	9.40771	0.000165949	0.000150566	0.32121	1	1.10217	0.140344
GLYMA_20G019600	I1NDC6	Glycine cleavage system H protein OS=Glycine max OX=3847 GN=GLYMA_20G019600 PE=3 SV=1 - [I1NDC6_SOYBN]	550.817	32.26	3	3	3	25	155	17.0183	4.94482	0.000174917	0.00017471	0.988747	1	1.00118	0.00170721
loxB2	Q41245	Lipoxygenase (Fragment) OS=Glycine max OX=3847 GN=loxB2 PE=2 SV=1 - [Q41245_SOYBN]	550.402	62.61	4	1	7	40	115	13.1397	5.63037	0.000201367	0.0003524	0.176233	1	0.571417	-0.807383
100527654	I1K5U0	Uncharacterized protein OS=Glycine max OX=3847 GN=100527654 PE=3 SV=1 - [I1K5U0_SOYBN]	549.02	41.82	5	3	20	44	538	58.5033	6.55127	0.00017943	0.00017699	0.833554	1	1.01379	0.019759
100805255	I1K467	Uncharacterized protein OS=Glycine max OX=3847 GN=100805255 PE=3 SV=1 - [I1K467_SOYBN]	548.224	44.77	2	20	20	41	545	59.0272	6.50732	0.000186841	0.000179566	0.430164	1	1.04051	0.0572951
GLYMA_13G097900	I1LVP7	Plasma membrane ATPase OS=Glycine max OX=3847 GN=GLYMA_13G097900 PE=3 SV=2 - [I1LVP7_SOYBN]	547.551	26.45	2	3	21	37	949	104.342	6.7124	0.000184006	0.000169384	0.296334	1	1.08632	0.119455
MIPS1	A1Z0H8	D-myo-inositol 3-phosphate synthase OS=Glycine max OX=3847 GN=MIPS1 PE=4 SV=1 - [A1Z0H8_SOYBN]	547.3	38.82	19	13	13	29	510	56.3998	5.38916	0.000173277	0.000135832	0.135203	1	1.27567	0.351252
GLYMA_05G103600	A0A0R0JYS9	Peroxidase OS=Glycine max OX=3847 GN=GLYMA_05G103600 PE=3 SV=1 - [A0A0R0JYS9_SOYBN]	544.965	43.69	3	1	11	51	325	35.475	8.76318	0.00022588	0.000291319	0.117603	1	0.775368	-0.367046
GLYMA_06G302600	A0A0R4J3J1	Peroxidase OS=Glycine max OX=3847 GN=GLYMA_06G302600 PE=3 SV=1 - [A0A0R4J3J1_SOYBN]	543.743	39.2	2	8	9	30	324	35.2431	8.06006	0.000196492	0.000208645	0.708411	1	0.941751	-0.0865823
GLYMA_01G177700	I1J8Y0	Uncharacterized protein OS=Glycine max OX=3847 GN=GLYMA_01G177700 PE=3 SV=1 - [I1J8Y0_SOYBN]	543.589	39.27	6	8	19	37	657	73.0173	5.73193	0.000185375	0.000188178	0.481754	1	0.985102	-0.0216545
100794411	A0A0R0KGG4	Peptidylprolyl isomerase OS=Glycine max OX=3847 GN=100794411 PE=4 SV=1 - [A0A0R0KGG4_SOYBN]	542.641	32.82	2	7	19	41	582	64.6691	5.21143	0.000240559	0.000223642	0.631962	1	1.07565	0.105202
100776891	I1N9E6	Elongation factor Tu OS=Glycine max OX=3847 GN=100776891 PE=3 SV=1 - [I1N9E6_SOYBN]	537.582	49.12	6	16	17	39	452	49.0786	6.87354	0.000195519	0.000199659	0.361335	1	0.979266	-0.0302268
GLYMA_13G207800	I1M136	Uncharacterized protein OS=Glycine max OX=3847 GN=GLYMA_13G207800 PE=4 SV=1 - [I1M136_SOYBN]	537.159	46.19	2	1	6	17	236	25.3888	6.11279	0.000181857	0.000203045	0.300884	1	0.895652	-0.15899
SAC3	P02580	Actin-3 OS=Glycine max OX=3847 GN=SAC3 PE=3 SV=2 - [ACT3_SOYBN]	536.099	33.78	1	3	11	47	376	41.5787	5.40186	0.000177644	0.000158605	0.103119	1	1.12004	0.163556
GLYMA_05G1578002	A0A0R0K2R4	Uncharacterized protein (Fragment) OS=Glycine max OX=3847 GN=GLYMA_05G1578002 PE=3 SV=1 - [A0A0R0K2R4_SOYBN]	533.203	56.4	2	2	8	30	211	22.0465	9.48096	0.000197673	0.000188552	0.548739	1	1.04837	0.0681549
GLYMA_06G093600	A0A0R0JPL6	Uncharacterized protein OS=Glycine max OX=3847 GN=GLYMA_06G093600 PE=3 SV=1 - [A0A0R0JPL6_SOYBN]	533.071	30.77	1	2	9	26	468	50.0402	8.23584	0.000184535	0.000161147	0.181457	1	1.14514	0.195519
100793089	I1KNE0	Uncharacterized protein OS=Glycine max OX=3847 GN=100793089 PE=4 SV=1 - [I1KNE0_SOYBN]	532.68	26.89	5	4	6	21	264	29.7831	5.40186	0.000198539	0.000184928	0.116286	1	1.0736	0.10246
100808747	C6TLT3	40S ribosomal protein S3a OS=Glycine max OX=3847 GN=100808747 PE=2 SV=1 - [C6TLT3_SOYBN]	532.478	46.36	1	4	13	38	261	29.7088	9.80322	0.000198042	0.000193326	0.590663	1	1.0244	0.0347732
100802271	I1LZE1	Pyruvate kinase OS=Glycine max OX=3847 GN=100802271 PE=3 SV=1 - [I1LZE1_SOYBN]	531.917	50.66	3	5	20	37	527	57.5682	6.90283	0.000193964	0.000216708	0.0492852	1	0.895049	-0.159961
	C6TJH0	Uncharacterized protein OS=Glycine max OX=3847 PE=2 SV=1 - [C6TJH0_SOYBN]	531.871	46.19	2	1	6	16	236	25.3488	6.11279	0.000160356	0.000158873	0.958217	1	1.00934	0.0134107
100799440	I1KIV5	Uncharacterized protein OS=Glycine max OX=3847 GN=100799440 PE=4 SV=1 - [I1KIV5_SOYBN]	531.197	32.54	2	2	14	25	587	65.2771	5.07178	0.000181553	0.000179535	0.920342	1	1.01124	0.0161268
	C6T5K7	Uncharacterized protein (Fragment) OS=Glycine max OX=3847 PE=2 SV=1 - [C6T5K7_SOYBN]	531	33.72	4	1	7	34	261	28.1781	10.9897	0.000179929	0.000150474	0.0170357	1	1.19575	0.257915
100811891	I1KXG9	Uncharacterized protein OS=Glycine max OX=3847 GN=100811891 PE=3 SV=2 - [I1KXG9_SOYBN]	528.746	41.42	1	4	20	41	536	58.3511	7.54736	0.000184177	0.000176738	0.617508	1	1.04209	0.0594778
100799447	I1MFH9	Lactoylglutathione lyase OS=Glycine max OX=3847 GN=100799447 PE=3 SV=1 - [I1MFH9_SOYBN]	527.089	33.1	1	1	8	27	287	32.3537	6.01123	0.000178751	0.000167872	0.572295	1	1.0648	0.0905877
100777399	I1N1F9	Uncharacterized protein OS=Glycine max OX=3847 GN=100777399 PE=3 SV=2 - [I1N1F9_SOYBN]	527.061	40.49	1	2	18	39	536	58.2869	7.15186	0.000211386	0.000195989	0.448387	1	1.07856	0.109103
GLYMA_09G192800	A0A0R0IAF2	Uncharacterized protein OS=Glycine max OX=3847 GN=GLYMA_09G192800 PE=4 SV=1 - [A0A0R0IAF2_SOYBN]	526.385	41.98	5	5	5	19	162	17.3842	5.90967	0.000181954	0.000186884	0.714973	1	0.973617	-0.038574
100796266	A0A0R0G0M9	Uncharacterized protein OS=Glycine max OX=3847 GN=100796266 PE=4 SV=1 - [A0A0R0G0M9_SOYBN]	526.245	38.72	2	11	18	35	594	64.549	6.65381	0.000172259	0.00015385	0.166646	1	1.11966	0.163057
100779966	I1KFR0	Uncharacterized protein OS=Glycine max OX=3847 GN=100779966 PE=4 SV=1 - [I1KFR0_SOYBN]	523.435	31.18	1	1	8	25	279	30.301	8.36768	0.000193845	0.00018263	0.519332	1	1.06141	0.0859753
100801936	I1KKN8	Uncharacterized protein OS=Glycine max OX=3847 GN=100801936 PE=3 SV=1 - [I1KKN8_SOYBN]	522.795	36.75	13	15	16	34	517	58.5917	8.17725	0.000202679	0.000201608	0.962516	1	1.00531	0.0076432
100784487	I1ML11	Tubulin alpha chain OS=Glycine max OX=3847 GN=100784487 PE=3 SV=1 - [I1ML11_SOYBN]	522.736	31.6	1	1	11	42	443	49.0534	5.22412	0.000186387	0.000172445	0.516975	1	1.08085	0.112165
GF14C	Q96452	14-3-3-like protein C OS=Glycine max OX=3847 GN=GF14C PE=2 SV=1 - [1433C_SOYBN]	522.183	47.29	1	1	10	53	258	29.1904	4.77979	0.00018191	0.000194265	0.584011	1	0.936399	-0.094805
100817852	F8SMC3	Glucose-6-phosphate 1-dehydrogenase OS=Glycine max OX=3847 GN=100817852 PE=2 SV=1 - [F8SMC3_SOYBN]	521.711	47.68	3	4	20	40	518	59.2929	6.771	0.000192644	0.000201363	0.641889	1	0.956699	-0.0638637
100101896	A5JVZ7	Superoxide dismutase OS=Glycine max OX=3847 GN=100101896 PE=2 SV=1 - [A5JVZ7_SOYBN]	519.349	31.54	1	1	6	19	241	26.69	8.646	0.00016289	0.000230554	0.0741672	1	0.706516	-0.501205
CAT3	O48560	Catalase-3 OS=Glycine max OX=3847 GN=CAT3 PE=2 SV=1 - [CATA3_SOYBN]	517.723	38.41	1	1	16	77	492	56.8754	7.25439	0.000169362	0.000209678	0.0237213	1	0.807726	-0.308063
100808318	I1MJE1	Uncharacterized protein OS=Glycine max OX=3847 GN=100808318 PE=3 SV=2 - [I1MJE1_SOYBN]	517.198	49.49	2	6	17	37	495	52.7862	6.31592	0.000178774	0.000176313	0.846958	1	1.01395	0.019993
GLYMA_10G193500	I1LCI3	Superoxide dismutase OS=Glycine max OX=3847 GN=GLYMA_10G193500 PE=3 SV=1 - [I1LCI3_SOYBN]	514.437	55.74	4	3	10	37	244	27.4979	5.65576	0.000169888	0.000225299	0.164932	1	0.754055	-0.407257
GLYMA_10G224200	A0A0R0HXF6	Uncharacterized protein OS=Glycine max OX=3847 GN=GLYMA_10G224200 PE=3 SV=1 - [A0A0R0HXF6_SOYBN]	514.355	57.63	4	2	6	30	118	13.5381	9.89111	0.000321302	0.000315071	0.934974	1	1.01977	0.0282502
100813488	I1M6P9	Uncharacterized protein OS=Glycine max OX=3847 GN=100813488 PE=4 SV=1 - [I1M6P9_SOYBN]	513.696	24.51	3	3	9	41	461	49.8323	9.15869	0.000177708	0.000186015	0.666289	1	0.955345	-0.065906
100806472	A0A0R4J4L3	Annexin OS=Glycine max OX=3847 GN=100806472 PE=3 SV=1 - [A0A0R4J4L3_SOYBN]	511.455	55.77	8	13	17	48	312	35.8557	7.91357	0.000170777	0.000157781	0.510665	1	1.08236	0.114185
100778352	I1M5Q4	ADP,ATP carrier protein OS=Glycine max OX=3847 GN=100778352 PE=3 SV=1 - [I1M5Q4_SOYBN]	510.723	25.37	2	4	13	35	615	67.5418	9.49561	0.000171215	0.000173841	0.877879	1	0.984896	-0.0219564
100794121	I1M5E5	Uncharacterized protein OS=Glycine max OX=3847 GN=100794121 PE=4 SV=1 - [I1M5E5_SOYBN]	508.994	27.93	2	3	9	28	444	48.4057	5.89697	0.000186191	0.000191371	0.621402	1	0.972931	-0.0395899
100797105	I1K5K3	Uncharacterized protein OS=Glycine max OX=3847 GN=100797105 PE=3 SV=1 - [I1K5K3_SOYBN]	506.67	43.01	2	1	11	34	272	29.8131	10.3159	0.000588425	0.000527549	0.786298	1	1.1154	0.157555
GLYMA_16G013900	I1MK74	Uncharacterized protein OS=Glycine max OX=3847 GN=GLYMA_16G013900 PE=4 SV=1 - [I1MK74_SOYBN]	506.348	38.4	4	3	15	47	526	58.2864	6.58057	0.000165687	0.000172463	0.709394	1	0.96071	-0.0578275
100800328	A0A0R0G928	Uncharacterized protein OS=Glycine max OX=3847 GN=100800328 PE=3 SV=1 - [A0A0R0G928_SOYBN]	505.988	26.95	4	1	27	41	1117	130.84	5.65576	0.000172977	0.000183869	0.353767	1	0.94076	-0.0881016
100809096	I1JDH6	Uncharacterized protein OS=Glycine max OX=3847 GN=100809096 PE=3 SV=1 - [I1JDH6_SOYBN]	505.323	42.55	3	1	11	34	275	30.2132	10.3599	0.000729763	0.000590702	0.663442	1	1.23542	0.304997
	C6TDL5	Uncharacterized protein OS=Glycine max OX=3847 PE=2 SV=1 - [C6TDL5_SOYBN]	503.232	33.85	3	1	7	32	260	28.1419	10.7114	0.000223077	0.000212256	0.709567	1	1.05098	0.0717329
100802236	A0A0R0KAL0	Uncharacterized protein OS=Glycine max OX=3847 GN=100802236 PE=3 SV=1 - [A0A0R0KAL0_SOYBN]	501.737	37.02	2	4	16	43	543	61.8188	4.86865	0.000180858	0.000171993	0.472729	1	1.05154	0.0725082
100811437	K7KI86	Aminopeptidase OS=Glycine max OX=3847 GN=100811437 PE=3 SV=1 - [K7KI86_SOYBN]	499.503	26.92	9	10	22	38	873	98.535	5.64307	0.00017674	0.000179853	0.75761	1	0.982693	-0.0251877
	C6TGJ4	Uncharacterized protein OS=Glycine max OX=3847 PE=2 SV=1 - [C6TGJ4_SOYBN]	498.973	42.04	12	8	10	40	314	35.2232	5.38916	0.000197708	0.000191069	0.288749	1	1.03475	0.0492793
100793462	A0A0R0FM59	Glucose-6-phosphate 1-dehydrogenase OS=Glycine max OX=3847 GN=100793462 PE=3 SV=1 - [A0A0R0FM59_SOYBN]	498.468	47.68	3	6	22	41	518	59.2337	6.13818	0.000210447	0.00020166	0.747193	1	1.04357	0.0615293
100804647	I1JJT8	Uncharacterized protein OS=Glycine max OX=3847 GN=100804647 PE=3 SV=1 - [I1JJT8_SOYBN]	498.38	45.7	2	1	12	20	407	41.5576	6.56592	0.00018657	0.0001888	0.883339	1	0.988191	-0.0171388
	C6T7D9	Uncharacterized protein OS=Glycine max OX=3847 PE=2 SV=1 - [C6T7D9_SOYBN]	498.348	39.91	2	3	12	25	436	47.4566	6.354	0.000199816	0.000183677	0.0984636	1	1.08786	0.121499
	Q39817	Calnexin homolog OS=Glycine max OX=3847 PE=2 SV=1 - [CALX_SOYBN]	497.8	37.55	4	4	16	42	546	62.042	4.89404	0.000185378	0.000148229	0.0289312	1	1.25062	0.322647
100776777	A0A0R0GDY6	Uncharacterized protein OS=Glycine max OX=3847 GN=100776777 PE=3 SV=1 - [A0A0R0GDY6_SOYBN]	496.331	45.7	3	1	12	20	407	41.5305	6.56592	0.000164231	0.000145053	0.335313	1	1.13221	0.179146
100780846	I1M2S7	Uncharacterized protein OS=Glycine max OX=3847 GN=100780846 PE=4 SV=1 - [I1M2S7_SOYBN]	495.953	33.95	2	10	10	30	377	41.3663	8.71924	0.000166999	0.000178621	0.407065	1	0.934933	-0.0970651
100527608	C6T4V4	Uncharacterized protein OS=Glycine max OX=3847 GN=100527608 PE=2 SV=1 - [C6T4V4_SOYBN]	494.886	77.38	2	5	5	34	84	9.23245	4.37354	0.000196933	0.000192023	0.813176	1	1.02557	0.0364228
100777248	I1JW13	Uncharacterized protein OS=Glycine max OX=3847 GN=100777248 PE=4 SV=1 - [I1JW13_SOYBN]	493.721	44.44	1	3	10	26	279	30.373	8.35303	0.000173075	0.000179407	0.562162	1	0.964707	-0.0518376
100787183	I1MYL7	Uncharacterized protein OS=Glycine max OX=3847 GN=100787183 PE=3 SV=1 - [I1MYL7_SOYBN]	489.585	44.3	2	19	19	31	535	59.2417	5.84619	0.000185962	0.000175645	0.287885	1	1.05874	0.082349
100786828	I1L8R1	Uncharacterized protein OS=Glycine max OX=3847 GN=100786828 PE=4 SV=1 - [I1L8R1_SOYBN]	489.482	46.17	4	4	15	45	405	44.664	10.4478	0.000203619	0.000181677	0.0812459	1	1.12077	0.164496
GSTU37	C6TAT2	Tau class glutathione S-transferase OS=Glycine max OX=3847 GN=GSTU37 PE=2 SV=1 - [C6TAT2_SOYBN]	488.612	37.44	5	7	9	32	219	25.637	5.74463	0.000161886	0.000198517	0.249588	1	0.815473	-0.294291
100813657	A0A0R0JPJ7	ATP synthase subunit gamma OS=Glycine max OX=3847 GN=100813657 PE=3 SV=1 - [A0A0R0JPJ7_SOYBN]	488.424	30.71	6	1	7	25	280	30.733	8.48486	0.000212212	0.000250095	0.178848	1	0.848528	-0.236965
100803116	I1LV54	Uncharacterized protein OS=Glycine max OX=3847 GN=100803116 PE=4 SV=1 - [I1LV54_SOYBN]	485.783	46.67	2	7	14	31	435	46.5657	6.80029	0.000190511	0.000184382	0.563401	1	1.03324	0.0471805
100794901	I1KZT2	Lactoylglutathione lyase OS=Glycine max OX=3847 GN=100794901 PE=3 SV=1 - [I1KZT2_SOYBN]	485.444	33.45	5	2	8	28	287	32.3896	6.01123	0.000174107	0.000166594	0.658897	1	1.0451	0.0636375
100797489	I1KG04	Methylenetetrahydrofolate reductase OS=Glycine max OX=3847 GN=100797489 PE=3 SV=1 - [I1KG04_SOYBN]	483.863	40.46	5	3	18	32	571	64.2284	6.31592	0.000206757	0.000164908	0.0153962	1	1.25377	0.326268
547891	E9KNA8	SGF14c OS=Glycine max OX=3847 GN=547891 PE=2 SV=1 - [E9KNA8_SOYBN]	483.844	45.95	2	1	10	53	259	29.2315	4.86865	0.000174688	0.00017273	0.912123	1	1.01133	0.0162554
100778442	A0A0R0L2F3	Uncharacterized protein OS=Glycine max OX=3847 GN=100778442 PE=3 SV=1 - [A0A0R0L2F3_SOYBN]	483.398	28.2	3	3	28	41	1117	130.949	5.71924	0.000200572	0.000180162	0.190449	1	1.11329	0.154824
GLYMA_17G1569002	A0A0R0FPQ3	Tubulin alpha chain (Fragment) OS=Glycine max OX=3847 GN=GLYMA_17G1569002 PE=3 SV=1 - [A0A0R0FPQ3_SOYBN]	483.296	43.03	2	1	9	30	251	27.3508	5.31299	0.000153105	0.000188402	0.422767	1	0.812647	-0.2993
100807980	A0A0R4J3S4	Uncharacterized protein OS=Glycine max OX=3847 GN=100807980 PE=3 SV=1 - [A0A0R4J3S4_SOYBN]	483.22	45.95	3	3	10	49	259	29.2295	4.95752	0.000183284	0.000190131	0.340175	1	0.963987	-0.0529151
100786888	I1K5G1	T-complex protein 1 subunit delta OS=Glycine max OX=3847 GN=100786888 PE=3 SV=1 - [I1K5G1_SOYBN]	483.086	41.65	9	20	20	36	533	57.5178	7.28369	0.000186641	0.000191223	0.498685	1	0.976036	-0.0349943
100802854	A0A0R0LAF9	Proteasome subunit alpha type OS=Glycine max OX=3847 GN=100802854 PE=3 SV=1 - [A0A0R0LAF9_SOYBN]	482.484	49.6	2	3	9	24	250	27.2937	6.23975	0.000197728	0.000200561	0.823215	1	0.985875	-0.0205238
WBb225L1.13	A0A1W7GJW2	Nascent polypeptide-associated complex subunit beta OS=Glycine max OX=3847 GN=WBb225L1.13 PE=3 SV=1 - [A0A1W7GJW2_SOYBN]	482.439	30.07	6	2	4	15	153	16.5067	6.58057	0.000176032	0.000167641	0.514615	1	1.05006	0.070468
100779993	I1KQ30	Uncharacterized protein OS=Glycine max OX=3847 GN=100779993 PE=3 SV=1 - [I1KQ30_SOYBN]	482.388	42.57	5	4	20	49	505	54.8022	6.03662	0.000197665	0.000195974	0.822643	1	1.00863	0.0123947
GSTL7	I1NA39	Lambda class glutathione S-transferase OS=Glycine max OX=3847 GN=GSTL7 PE=2 SV=1 - [I1NA39_SOYBN]	481.906	57.38	2	11	12	29	237	26.9919	5.70654	0.000191081	0.00019786	0.125546	1	0.965737	-0.0502977
100811673	A0A0R0JYI2	Uncharacterized protein OS=Glycine max OX=3847 GN=100811673 PE=3 SV=1 - [A0A0R0JYI2_SOYBN]	481.848	32.46	10	11	12	29	382	42.4945	5.42725	0.000185046	0.000191744	0.146727	1	0.965069	-0.0512967
ADF1	C6SVF1	Actin depolymerizing factor 1 OS=Glycine max OX=3847 GN=ADF1 PE=2 SV=1 - [C6SVF1_SOYBN]	480.996	50.36	6	3	5	18	139	15.968	6.56592	0.000193906	0.000182543	0.401473	1	1.06225	0.087127
100810475	I1KZ09	Uncharacterized protein OS=Glycine max OX=3847 GN=100810475 PE=4 SV=1 - [I1KZ09_SOYBN]	480.963	39.69	1	2	11	25	393	41.6666	8.51416	0.000177595	0.000175866	0.893018	1	1.00984	0.0141204
GLYMA_20G150200	I1NGJ9	1,2-dihydroxy-3-keto-5-methylthiopentene dioxygenase OS=Glycine max OX=3847 GN=GLYMA_20G150200 PE=3 SV=1 - [I1NGJ9_SOYBN]	479.538	57.29	4	1	8	28	192	22.4872	5.23682	0.00018879	0.000205606	0.370848	1	0.918214	-0.123098
100815780	I1M5M4	Coatomer subunit beta' OS=Glycine max OX=3847 GN=100815780 PE=3 SV=1 - [I1M5M4_SOYBN]	478.643	25.77	5	1	21	36	908	102.893	5.22412	0.000179522	0.000148835	0.082908	1	1.20618	0.270447
100790371	I1LCQ1	Pyruvate kinase OS=Glycine max OX=3847 GN=100790371 PE=3 SV=1 - [I1LCQ1_SOYBN]	477.36	36.31	1	2	15	26	526	57.8416	7.35693	0.000232439	0.000264423	0.599007	1	0.879041	-0.185998
100799919	C6TGU2	Proteasome subunit alpha type OS=Glycine max OX=3847 GN=100799919 PE=2 SV=1 - [C6TGU2_SOYBN]	476.765	57.81	4	1	10	32	237	25.98	4.75439	0.000186316	0.000191417	0.712462	1	0.973349	-0.0389708
100785758	I1L0E5	Uncharacterized protein OS=Glycine max OX=3847 GN=100785758 PE=4 SV=1 - [I1L0E5_SOYBN]	474.718	39.35	22	1	5	33	155	17.7145	9.74463	0.000221882	0.00023726	0.66352	1	0.935187	-0.0966726
100776634	I1J4X9	Uncharacterized protein OS=Glycine max OX=3847 GN=100776634 PE=3 SV=1 - [I1J4X9_SOYBN]	474.626	31.13	2	3	22	45	787	88.4024	6.44287	0.000177444	0.000187149	0.440718	1	0.948144	-0.0768212
100798235	I1MPM4	Uncharacterized protein OS=Glycine max OX=3847 GN=100798235 PE=4 SV=2 - [I1MPM4_SOYBN]	473.637	25.57	5	7	28	48	1326	146.389	6.0874	0.000187732	0.000198928	0.299127	1	0.943719	-0.0835711
100500082	C6T034	Uncharacterized protein OS=Glycine max OX=3847 GN=100500082 PE=2 SV=1 - [C6T034_SOYBN]	473.141	76.23	1	2	12	39	223	24.2612	4.67822	0.000203829	0.000189221	0.193956	1	1.0772	0.107285
100810082	I1JVL6	Uncharacterized protein OS=Glycine max OX=3847 GN=100810082 PE=3 SV=1 - [I1JVL6_SOYBN]	472.446	43.27	11	1	6	34	171	19.6144	9.94971	0.000187712	0.000192781	0.681298	1	0.973705	-0.0384427
100800696	I1MM85	Uncharacterized protein OS=Glycine max OX=3847 GN=100800696 PE=3 SV=1 - [I1MM85_SOYBN]	472.081	45.51	2	9	19	40	523	58.4959	6.72705	0.000193571	0.000197588	0.514502	1	0.97967	-0.0296317
100782073	A0A0R0KJF0	Methylenetetrahydrofolate reductase OS=Glycine max OX=3847 GN=100782073 PE=3 SV=1 - [A0A0R0KJF0_SOYBN]	472.066	38.88	3	3	18	33	571	64.3445	6.49365	0.000184963	0.000158282	0.218591	1	1.16857	0.224745
100779791	I1M7B9	Uncharacterized protein OS=Glycine max OX=3847 GN=100779791 PE=3 SV=1 - [I1M7B9_SOYBN]	470.829	38.04	4	2	17	33	560	60.2163	6.58057	0.000197589	0.000202196	0.315334	1	0.977216	-0.033251
100787866	I1L6T4	Uncharacterized protein OS=Glycine max OX=3847 GN=100787866 PE=4 SV=1 - [I1L6T4_SOYBN]	470.766	28.37	1	2	9	33	416	42.4791	5.97314	0.000167082	0.000171419	0.851245	1	0.974695	-0.036978
547954	A0A0R0KZR2	Uncharacterized protein OS=Glycine max OX=3847 GN=547954 PE=3 SV=1 - [A0A0R0KZR2_SOYBN]	469.188	23.61	5	8	9	27	521	59.4145	5.84619	0.000187329	0.000202855	0.248694	1	0.923466	-0.11487
100780817	I1LU34	Uncharacterized protein OS=Glycine max OX=3847 GN=100780817 PE=3 SV=2 - [I1LU34_SOYBN]	466.684	25.6	5	14	14	29	750	84.9447	8.39697	0.000197613	0.000184984	0.104453	1	1.06827	0.0952787
GLYMA_18G299700	K7MVK8	Uncharacterized protein OS=Glycine max OX=3847 GN=GLYMA_18G299700 PE=4 SV=1 - [K7MVK8_SOYBN]	466.56	46.78	3	9	11	29	295	31.5053	6.23975	0.000192801	0.00018929	0.702522	1	1.01855	0.0265218
100790402	K7KKI9	ATP synthase subunit gamma OS=Glycine max OX=3847 GN=100790402 PE=3 SV=1 - [K7KKI9_SOYBN]	465.079	31.16	4	1	7	25	276	30.4058	8.70459	0.000182954	0.00020289	0.35393	1	0.901741	-0.149216
100781098	I1L4D3	Uncharacterized protein OS=Glycine max OX=3847 GN=100781098 PE=4 SV=1 - [I1L4D3_SOYBN]	463.02	28.79	2	1	13	23	587	65.3082	5.07178	0.000179205	0.000168472	0.229	1	1.0637	0.0890976
GLYMA_16G014100	I1MK76	Pectinesterase OS=Glycine max OX=3847 GN=GLYMA_16G014100 PE=3 SV=1 - [I1MK76_SOYBN]	462.478	31.71	1	3	13	41	492	54.7057	7.75244	0.000199238	0.000168925	0.181438	1	1.17944	0.238108
100815376	A0A0R0HJA5	Superoxide dismutase [Cu-Zn] OS=Glycine max OX=3847 GN=100815376 PE=3 SV=1 - [A0A0R0HJA5_SOYBN]	460.205	29.06	8	1	4	15	203	20.8178	6.52197	0.000196734	0.000182818	0.432762	1	1.07612	0.105837
GLYMA_08G015900	A0A0R0IPA5	Uncharacterized protein OS=Glycine max OX=3847 GN=GLYMA_08G015900 PE=4 SV=1 - [A0A0R0IPA5_SOYBN]	460.189	37.02	1	10	29	47	913	102.721	6.03662	0.000172253	0.000171728	0.959576	1	1.00306	0.0044046
100527579	C6T4R9	Uncharacterized protein OS=Glycine max OX=3847 GN=100527579 PE=2 SV=1 - [C6T4R9_SOYBN]	458.376	39.35	20	1	5	34	155	17.6564	9.74463	0.000227884	0.000245449	0.588856	1	0.928436	-0.107125
100779679	I1N1X0	Uncharacterized protein OS=Glycine max OX=3847 GN=100779679 PE=4 SV=2 - [I1N1X0_SOYBN]	457.721	34.26	2	1	10	25	394	41.6976	8.60205	0.000193008	0.00018533	0.725079	1	1.04143	0.0585604
100783333	C6T9G0	Uncharacterized protein OS=Glycine max OX=3847 GN=100783333 PE=2 SV=1 - [C6T9G0_SOYBN]	457.025	58.91	6	4	10	33	202	22.5593	5.70654	0.000170091	0.000155276	0.24207	1	1.09541	0.131477
	C6TJB9	Uncharacterized protein OS=Glycine max OX=3847 PE=2 SV=1 - [C6TJB9_SOYBN]	455.218	44.86	8	5	8	30	243	26.3582	5.61768	0.000190943	0.000183824	0.462359	1	1.03873	0.0548171
GLYMA_07G046000	K7KZN7	Uncharacterized protein OS=Glycine max OX=3847 GN=GLYMA_07G046000 PE=3 SV=1 - [K7KZN7_SOYBN]	454.176	16.29	2	9	17	45	1185	129.892	7.95752	0.000200443	0.00018414	0.17636	1	1.08854	0.122389
100527648	A0A0R0G9M1	Uncharacterized protein OS=Glycine max OX=3847 GN=100527648 PE=4 SV=1 - [A0A0R0G9M1_SOYBN]	449.314	42.76	2	1	4	16	145	15.0414	5.03369	0.000182652	0.000165249	0.493576	1	1.10531	0.14445
100809553	I1M1V8	Uncharacterized protein OS=Glycine max OX=3847 GN=100809553 PE=3 SV=1 - [I1M1V8_SOYBN]	448.659	20.2	2	9	9	33	589	63.3712	6.11279	0.000179972	0.000177141	0.684582	1	1.01598	0.0228759
100811186	I1MHH0	Uncharacterized protein OS=Glycine max OX=3847 GN=100811186 PE=3 SV=1 - [I1MHH0_SOYBN]	447.659	36.86	7	4	12	28	491	52.3649	5.84619	0.000173914	0.000179478	0.71029	1	0.969	-0.0454317
100804938	I1KH72	Acetyltransferase component of pyruvate dehydrogenase complex OS=Glycine max OX=3847 GN=100804938 PE=3 SV=1 - [I1KH72_SOYBN]	447.59	32.23	2	4	15	28	546	59.3264	7.91357	0.000183451	0.00018418	0.940907	1	0.996042	-0.00572109
100785526	I1KGP9	Uncharacterized protein OS=Glycine max OX=3847 GN=100785526 PE=4 SV=1 - [I1KGP9_SOYBN]	446.083	36.9	4	8	8	21	290	32.1614	8.67529	0.000175905	0.000190624	0.277072	1	0.922786	-0.115933
GF14D	Q96453	14-3-3-like protein D OS=Glycine max OX=3847 GN=GF14D PE=2 SV=1 - [1433D_SOYBN]	445.981	54.02	3	3	12	47	261	29.4997	4.83057	0.000188164	0.000204513	0.0639545	1	0.92006	-0.1202
100784434	I1M5T2	Phospholipase D OS=Glycine max OX=3847 GN=100784434 PE=3 SV=1 - [I1M5T2_SOYBN]	445.837	25.15	5	8	16	36	807	92.0208	6.34131	0.000176866	0.000194919	0.365329	1	0.907384	-0.140214
100805016	C6TGZ7	Uncharacterized protein OS=Glycine max OX=3847 GN=100805016 PE=2 SV=1 - [C6TGZ7_SOYBN]	445.826	39.86	1	1	9	35	276	29.7714	7.6792	0.000187605	0.000194767	0.47012	1	0.963229	-0.0540491
100778773	A0A0R4J2L6	Uncharacterized protein OS=Glycine max OX=3847 GN=100778773 PE=4 SV=1 - [A0A0R4J2L6_SOYBN]	445.325	24.3	1	23	23	39	1078	121.289	6.12549	0.000184302	0.000180069	0.309447	1	1.02351	0.0335184
	C6T1E0	Uncharacterized protein OS=Glycine max OX=3847 PE=2 SV=1 - [C6T1E0_SOYBN]	445.275	58.89	2	3	6	22	90	10.1071	6.7417	0.000175548	0.000171527	0.657262	1	1.02345	0.0334359
100500678	C6T2G5	Nascent polypeptide-associated complex subunit beta OS=Glycine max OX=3847 GN=100500678 PE=2 SV=1 - [C6T2G5_SOYBN]	445.035	28.93	2	1	3	11	159	17.3951	6.59521	0.000184552	0.000145931	0.0509007	1	1.26466	0.338747
100820387	C6TG97	Proteasome subunit alpha type OS=Glycine max OX=3847 GN=100820387 PE=2 SV=1 - [C6TG97_SOYBN]	444.916	52.21	4	3	11	31	249	27.2477	5.87158	0.000178631	0.00018375	0.456979	1	0.97214	-0.0407634
100811253	I1JIH4	Uncharacterized protein OS=Glycine max OX=3847 GN=100811253 PE=3 SV=1 - [I1JIH4_SOYBN]	444.853	37.9	1	3	12	26	438	47.7977	5.47803	0.000211545	0.000198397	0.639826	1	1.06627	0.0925763
100803740	I1KPH6	6-phosphogluconate dehydrogenase, decarboxylating OS=Glycine max OX=3847 GN=100803740 PE=3 SV=1 - [I1KPH6_SOYBN]	444.71	39.8	1	2	17	29	495	53.6885	6.56592	0.000172776	0.000169558	0.845629	1	1.01898	0.0271269
100787662	I1KXQ3	Uncharacterized protein OS=Glycine max OX=3847 GN=100787662 PE=4 SV=1 - [I1KXQ3_SOYBN]	444.614	39.86	2	1	9	36	276	29.7864	7.6792	0.000166163	0.000161718	0.786945	1	1.02748	0.0391134
547539	I1K666	Trehalase OS=Glycine max OX=3847 GN=547539 PE=3 SV=1 - [I1K666_SOYBN]	444.442	34.11	3	15	15	35	557	63.0687	5.85889	0.000179448	0.000185789	0.601041	1	0.965869	-0.0501012
100816212	I1JFI7	Uncharacterized protein OS=Glycine max OX=3847 GN=100816212 PE=4 SV=1 - [I1JFI7_SOYBN]	442.498	34.33	6	2	4	23	134	14.2534	5.92236	0.000202068	0.000223036	0.461229	1	0.905986	-0.142439
100797524	I1KTY5	Uncharacterized protein OS=Glycine max OX=3847 GN=100797524 PE=3 SV=2 - [I1KTY5_SOYBN]	442.464	36.01	4	10	12	25	436	48.4994	6.91748	0.000232329	0.000270061	0.247124	1	0.860284	-0.217115
100804545	I1J416	Uncharacterized protein OS=Glycine max OX=3847 GN=100804545 PE=4 SV=1 - [I1J416_SOYBN]	440.388	40.56	3	5	9	47	323	34.5412	5.65576	0.000193638	0.000180833	0.256005	1	1.07081	0.0987076
100785544	I1KY80	Uncharacterized protein OS=Glycine max OX=3847 GN=100785544 PE=4 SV=2 - [I1KY80_SOYBN]	439.359	54.01	3	1	9	23	187	19.7262	8.88037	0.000194652	0.000199472	0.731047	1	0.975832	-0.0352949
100790952	I1LYN0	Succinate--CoA ligase [ADP-forming] subunit beta, mitochondrial OS=Glycine max OX=3847 GN=100790952 PE=3 SV=1 - [I1LYN0_SOYBN]	439.284	40.28	2	4	14	39	422	45.3119	6.16357	0.00017284	0.000157185	0.250359	1	1.09959	0.136972
100815484	I1MQH3	Succinate--CoA ligase [ADP-forming] subunit alpha, mitochondrial OS=Glycine max OX=3847 GN=100815484 PE=3 SV=1 - [I1MQH3_SOYBN]	438.666	45.54	1	2	10	24	325	33.9428	8.76318	0.000217062	0.000224034	0.731131	1	0.968882	-0.0456078
100810846	I1JD78	Uncharacterized protein OS=Glycine max OX=3847 GN=100810846 PE=3 SV=1 - [I1JD78_SOYBN]	438.473	27.74	1	1	10	20	501	53.9669	5.87158	0.000192078	0.000188021	0.865821	1	1.02158	0.0307951
100818831	I1KPN2	Uncharacterized protein OS=Glycine max OX=3847 GN=100818831 PE=4 SV=1 - [I1KPN2_SOYBN]	438.436	27.93	2	15	18	31	870	96.3164	4.77979	0.000189695	0.000186128	0.758781	1	1.01917	0.0273914
100797897	I1KUN0	Uncharacterized protein OS=Glycine max OX=3847 GN=100797897 PE=4 SV=2 - [I1KUN0_SOYBN]	436.917	20.67	1	22	29	41	1630	184.035	6.1001	0.000185883	0.000177366	0.271456	1	1.04802	0.0676706
100802143	I1MQD0	T-complex protein 1 subunit gamma OS=Glycine max OX=3847 GN=100802143 PE=3 SV=1 - [I1MQD0_SOYBN]	436.265	46.39	4	4	19	29	554	60.1546	6.17627	0.000228192	0.000197915	0.341017	1	1.15298	0.205369
	P28583	Calcium-dependent protein kinase SK5 OS=Glycine max OX=3847 PE=1 SV=1 - [CDPK_SOYBN]	435.942	32.28	7	2	13	31	508	57.1329	5.37646	0.000234159	0.000222739	0.77811	1	1.05127	0.0721347
GLYMA_15G034000	A0A0R0G5H5	Uncharacterized protein OS=Glycine max OX=3847 GN=GLYMA_15G034000 PE=4 SV=1 - [A0A0R0G5H5_SOYBN]	435.232	19.1	1	1	19	40	1293	142.158	7.10791	0.000141228	0.000134867	0.835012	1	1.04717	0.0664922
	F8SMC4	1-aminocyclopropane-1-carboxylate oxidase OS=Glycine max OX=3847 PE=2 SV=1 - [F8SMC4_SOYBN]	434.973	50.31	6	11	12	22	318	35.8392	5.17334	0.000183889	0.000171568	0.281793	1	1.07181	0.100054
547890	A0A0R0K6A7	Uncharacterized protein OS=Glycine max OX=3847 GN=547890 PE=3 SV=1 - [A0A0R0K6A7_SOYBN]	434.229	42.8	3	3	9	40	250	28.1912	4.89404	0.000169663	0.00015277	0.242806	1	1.11058	0.151308
100784862	I1JIP5	Uncharacterized protein OS=Glycine max OX=3847 GN=100784862 PE=3 SV=1 - [I1JIP5_SOYBN]	432.391	34.82	2	1	16	30	560	60.2343	6.58057	0.000170382	0.000162997	0.629521	1	1.04531	0.0639336
100800163	C6SXX2	Uncharacterized protein OS=Glycine max OX=3847 GN=100800163 PE=2 SV=1 - [C6SXX2_SOYBN]	430.944	37.01	20	2	5	32	154	17.2343	6.06201	0.000188453	0.000173499	0.0866185	1	1.08619	0.119276
100790098	C6TFG0	Uncharacterized protein OS=Glycine max OX=3847 GN=100790098 PE=2 SV=1 - [C6TFG0_SOYBN]	430.856	34.52	2	1	7	28	197	23.0344	10.3745	0.000166152	0.000165658	0.974912	1	1.00298	0.00429186
100816855	I1M786	Uncharacterized protein OS=Glycine max OX=3847 GN=100816855 PE=3 SV=1 - [I1M786_SOYBN]	429.851	76.23	2	2	12	41	223	24.2011	4.67822	0.000187272	0.0001931	0.608585	1	0.969821	-0.0442095
100776219	I1M5N9	Uncharacterized protein OS=Glycine max OX=3847 GN=100776219 PE=4 SV=1 - [I1M5N9_SOYBN]	429.485	36.71	5	2	12	28	395	43.5483	6.25244	0.000174576	0.000177975	0.823452	1	0.980901	-0.027821
	C6SW41	Uncharacterized protein OS=Glycine max OX=3847 PE=2 SV=1 - [C6SW41_SOYBN]	428.605	34.52	4	1	7	27	197	23.1244	10.2866	0.000183756	0.0001623	0.128557	1	1.1322	0.179134
100787210	I1LN30	Adenosylhomocysteinase OS=Glycine max OX=3847 GN=100787210 PE=3 SV=1 - [I1LN30_SOYBN]	428.344	33.61	1	6	14	45	485	53.298	6.22705	0.000238561	0.000209282	0.497745	1	1.1399	0.188913
100527680	C6T530	40S ribosomal protein S7 OS=Glycine max OX=3847 GN=100527680 PE=2 SV=1 - [C6T530_SOYBN]	428.336	54.45	2	1	8	22	191	21.9859	9.80322	0.00015006	0.00012251	0.273347	1	1.22488	0.292643
100818132	I1KV92	Coatomer subunit beta' OS=Glycine max OX=3847 GN=100818132 PE=3 SV=1 - [I1KV92_SOYBN]	428.306	27.96	2	8	22	34	905	102.147	5.10986	0.000177846	0.000181875	0.598418	1	0.977848	-0.0323173
100802518	A0A0R0I6Y6	Uncharacterized protein OS=Glycine max OX=3847 GN=100802518 PE=3 SV=1 - [A0A0R0I6Y6_SOYBN]	428.221	22.07	1	10	14	26	897	99.7964	6.43018	0.000186527	0.000210128	0.174031	1	0.887681	-0.171886
100810046	I1JU38	Uncharacterized protein OS=Glycine max OX=3847 GN=100810046 PE=4 SV=1 - [I1JU38_SOYBN]	427.624	28.26	4	9	10	36	460	51.6551	7.45947	0.000181438	0.000193707	0.507614	1	0.93666	-0.094403
100796543	K7LP96	Uncharacterized protein OS=Glycine max OX=3847 GN=100796543 PE=4 SV=1 - [K7LP96_SOYBN]	426.996	58.48	4	3	7	27	171	16.6055	5.63037	0.000234325	0.000239711	0.876316	1	0.97753	-0.0327865
100809646	I1N1N3	Uncharacterized protein OS=Glycine max OX=3847 GN=100809646 PE=3 SV=2 - [I1N1N3_SOYBN]	426.677	28.43	5	3	9	18	489	52.1811	7.45947	0.000180597	0.00019685	0.077124	1	0.917435	-0.124322
100804856	K7KEW2	Uncharacterized protein OS=Glycine max OX=3847 GN=100804856 PE=3 SV=1 - [K7KEW2_SOYBN]	426.66	27.8	3	9	23	33	964	111.491	6.29053	0.000186831	0.000188157	0.848798	1	0.992956	-0.0101977
100801348	A0A0R0HF31	Uncharacterized protein OS=Glycine max OX=3847 GN=100801348 PE=3 SV=1 - [A0A0R0HF31_SOYBN]	425.947	43.68	4	2	11	46	261	29.4426	4.77979	0.000203665	0.000222653	0.211511	1	0.914722	-0.128594
100811658	I1NFG9	Uncharacterized protein OS=Glycine max OX=3847 GN=100811658 PE=4 SV=1 - [I1NFG9_SOYBN]	425.74	31.79	2	5	13	19	585	65.462	5.07178	0.000203702	0.000198516	0.526959	1	1.02612	0.0372049
100779764	I1LZ03	Uncharacterized protein OS=Glycine max OX=3847 GN=100779764 PE=4 SV=1 - [I1LZ03_SOYBN]	425.591	44.69	1	4	14	46	405	44.634	10.4771	0.000188725	0.000181772	0.286268	1	1.03825	0.0541538
100801951	A0A0R0GFW6	Phosphoglycerate kinase OS=Glycine max OX=3847 GN=100801951 PE=3 SV=1 - [A0A0R0GFW6_SOYBN]	425.562	37.06	2	2	13	21	483	50.0359	8.14795	0.000185598	0.000207564	0.225834	1	0.894172	-0.161376
100792467	I1N0P5	Uncharacterized protein OS=Glycine max OX=3847 GN=100792467 PE=4 SV=1 - [I1N0P5_SOYBN]	424.282	54.01	3	1	9	20	187	20.0144	9.21729	0.000173733	0.000162405	0.450214	1	1.06975	0.0972749
100818967	A0A0R0JEI9	Uncharacterized protein OS=Glycine max OX=3847 GN=100818967 PE=3 SV=1 - [A0A0R0JEI9_SOYBN]	423.867	43.2	2	4	10	44	250	28.3472	4.89404	0.000175566	0.000174416	0.906822	1	1.0066	0.00948459
GLYMA_13G155700	I1LZM0	Uncharacterized protein OS=Glycine max OX=3847 GN=GLYMA_13G155700 PE=4 SV=1 - [I1LZM0_SOYBN]	423.24	50.87	2	12	12	22	346	37.9354	5.80811	0.000196566	0.000191571	0.675647	1	1.02608	0.0371386
100796585	I1LYP8	Uncharacterized protein OS=Glycine max OX=3847 GN=100796585 PE=4 SV=1 - [I1LYP8_SOYBN]	422.801	48.99	3	15	15	30	396	43.804	9.20264	0.000181634	0.000183794	0.792136	1	0.988247	-0.017056
GLYMA_02G013600	I1JBH2	Proteasome subunit alpha type OS=Glycine max OX=3847 GN=GLYMA_02G013600 PE=3 SV=1 - [I1JBH2_SOYBN]	422.348	57.81	5	1	10	29	237	25.978	4.75439	0.000182103	0.000189812	0.613467	1	0.959386	-0.0598168
100499772	I1K5L7	40S ribosomal protein S7 OS=Glycine max OX=3847 GN=100499772 PE=3 SV=1 - [I1K5L7_SOYBN]	420.912	54.45	4	1	8	22	191	21.9899	9.71533	0.000209598	0.000186297	0.164314	1	1.12508	0.170024
	C6SZ24	Pathogenesis-related protein OS=Glycine max OX=3847 PE=2 SV=1 - [C6SZ24_SOYBN]	420.227	47.13	2	6	6	21	157	17.1316	5.07178	0.000194212	0.000215516	0.664487	1	0.901149	-0.150163
100796195	I1JXP9	Uncharacterized protein OS=Glycine max OX=3847 GN=100796195 PE=3 SV=1 - [I1JXP9_SOYBN]	419.903	38.18	7	4	29	46	922	102.49	6.55127	0.00020189	0.000188059	0.130261	1	1.07355	0.102384
	Q84P29	Seed calcium dependent protein kinase a OS=Glycine max OX=3847 PE=2 SV=1 - [Q84P29_SOYBN]	418.148	29.59	7	1	12	28	507	57.0368	5.49072	0.000183297	0.000191785	0.534083	1	0.955744	-0.0653036
100170734	B0M1A9	Peroxisomal 3-ketoacyl-CoA thiolase OS=Glycine max OX=3847 GN=100170734 PE=2 SV=1 - [B0M1A9_SOYBN]	416.535	52.7	4	2	16	24	463	48.5858	7.79639	0.000182202	0.000189836	0.668361	1	0.959785	-0.0592163
100815376	I1LKZ4	Uncharacterized protein OS=Glycine max OX=3847 GN=100815376 PE=4 SV=1 - [I1LKZ4_SOYBN]	416.28	28.57	4	1	4	14	203	20.8178	6.52197	8.0283e-05	6.24655e-05	0.780928	1	1.28524	0.362037
100784989	A0A0R0IYN4	Uncharacterized protein OS=Glycine max OX=3847 GN=100784989 PE=4 SV=1 - [A0A0R0IYN4_SOYBN]	416.066	25.62	3	2	8	26	441	48.1788	5.5542	0.000175288	0.000170182	0.581031	1	1.03	0.042642
100782001	C6TNV4	Succinate--CoA ligase [ADP-forming] subunit alpha, mitochondrial OS=Glycine max OX=3847 GN=100782001 PE=2 SV=1 - [C6TNV4_SOYBN]	415.271	39.2	1	1	9	22	324	33.7697	8.76318	0.000181216	0.000203418	0.36881	1	0.890858	-0.166733
100786598	I1J9I1	Tubulin alpha chain OS=Glycine max OX=3847 GN=100786598 PE=3 SV=1 - [I1J9I1_SOYBN]	414.395	26.16	1	1	9	32	451	49.6104	5.05908	0.000179611	0.000160105	0.338837	1	1.12183	0.165859
100812875	I1LEV4	Uncharacterized protein OS=Glycine max OX=3847 GN=100812875 PE=3 SV=1 - [I1LEV4_SOYBN]	412.868	28.09	4	9	18	34	794	90.1843	6.44287	0.000176625	0.0001691	0.474981	1	1.0445	0.062812
100819778	I1JEL6	Uncharacterized protein OS=Glycine max OX=3847 GN=100819778 PE=3 SV=1 - [I1JEL6_SOYBN]	412.61	28.09	1	2	18	42	794	90.0356	4.98291	0.000204781	0.0002237	0.312221	1	0.915426	-0.127486
100803033	C6TJG0	Uncharacterized protein OS=Glycine max OX=3847 GN=100803033 PE=2 SV=1 - [C6TJG0_SOYBN]	412.333	58.5	6	12	12	32	253	26.6402	7.38623	0.000182526	0.000184591	0.782896	1	0.988811	-0.0162334
	C6T432	Uncharacterized protein OS=Glycine max OX=3847 PE=2 SV=1 - [C6T432_SOYBN]	411.481	29.38	3	2	4	19	160	17.1579	7.86963	0.000181065	0.000213512	0.00599315	1	0.848035	-0.237804
100795228	I1KP32	Uncharacterized protein OS=Glycine max OX=3847 GN=100795228 PE=3 SV=1 - [I1KP32_SOYBN]	411.376	33.51	5	1	26	40	919	102.106	6.80029	0.000187139	0.000247891	0.114739	1	0.754926	-0.405594
100808498	I1MGI7	Importin subunit alpha OS=Glycine max OX=3847 GN=100808498 PE=3 SV=1 - [I1MGI7_SOYBN]	410.575	29.57	2	3	11	28	531	58.5932	5.26221	0.000185869	0.000174791	0.279376	1	1.06338	0.0886507
GLYMA_12G079200	K7LTM9	Uncharacterized protein OS=Glycine max OX=3847 GN=GLYMA_12G079200 PE=4 SV=1 - [K7LTM9_SOYBN]	410.503	19.2	3	1	10	29	724	81.4808	6.12549	0.000244572	0.000165345	0.0968965	1	1.47916	0.564781
100796862	I1JDU8	Uncharacterized protein OS=Glycine max OX=3847 GN=100796862 PE=4 SV=1 - [I1JDU8_SOYBN]	410.298	25	2	2	10	17	580	65.1299	5.22412	0.000168346	0.000161161	0.666865	1	1.04458	0.0629252
100780407	I1N3G2	Uncharacterized protein OS=Glycine max OX=3847 GN=100780407 PE=4 SV=1 - [I1N3G2_SOYBN]	410.115	21.63	1	1	8	30	416	42.4623	6.34131	0.000154078	0.000156257	0.926686	1	0.986057	-0.0202569
100785017	I1J675	Uncharacterized protein OS=Glycine max OX=3847 GN=100785017 PE=3 SV=1 - [I1J675_SOYBN]	409.354	26.1	1	1	17	39	793	90.0586	5.0083	0.000199894	0.000227313	0.319565	1	0.879377	-0.185447
100499795	I1JRK8	Proteasome subunit beta OS=Glycine max OX=3847 GN=100499795 PE=3 SV=1 - [I1JRK8_SOYBN]	409.282	52.16	2	1	9	19	232	26.2894	7.04932	0.000208751	0.000213995	0.799269	1	0.975496	-0.0357925
100786559	C6T4P7	Uncharacterized protein (Fragment) OS=Glycine max OX=3847 GN=100786559 PE=2 SV=1 - [C6T4P7_SOYBN]	408.514	34.54	8	1	7	21	249	28.2817	10.7114	0.000187162	0.000174604	0.433893	1	1.07192	0.1002
100813403	A0A0R4J5Y4	Uncharacterized protein OS=Glycine max OX=3847 GN=100813403 PE=4 SV=1 - [A0A0R4J5Y4_SOYBN]	408.113	50.99	6	2	8	25	202	22.4361	5.16064	0.000203639	0.000169619	0.00791051	1	1.20057	0.263717
100820325	I1LBH6	Uncharacterized protein OS=Glycine max OX=3847 GN=100820325 PE=4 SV=1 - [I1LBH6_SOYBN]	407.958	21.57	2	8	8	27	459	50.4704	4.99561	0.000199433	0.000198247	0.883627	1	1.00598	0.00860129
100812453	A0A0R0LJG5	Uncharacterized protein OS=Glycine max OX=3847 GN=100812453 PE=3 SV=1 - [A0A0R0LJG5_SOYBN]	407.327	21.01	2	7	19	27	1090	123.312	6.37939	0.000187282	0.000173941	0.0987879	1	1.07669	0.106609
100799149	I1JJB5	Uncharacterized protein OS=Glycine max OX=3847 GN=100799149 PE=4 SV=1 - [I1JJB5_SOYBN]	407.035	24.57	1	3	9	39	464	50.4646	9.23193	0.000201854	0.000193949	0.48235	1	1.04076	0.0576368
	C6SW70	Uncharacterized protein OS=Glycine max OX=3847 PE=2 SV=1 - [C6SW70_SOYBN]	404.718	51.45	7	1	11	43	241	28.1544	9.87646	0.000185732	0.000173821	0.16135	1	1.06853	0.0956232
100812478	A0A0R4J2Q9	Peroxidase OS=Glycine max OX=3847 GN=100812478 PE=3 SV=1 - [A0A0R4J2Q9_SOYBN]	404.631	48.46	1	4	12	31	324	34.9217	9.11475	0.000193888	0.000228844	0.126177	1	0.847248	-0.239144
100795748	I1MJB1	Proteasome subunit alpha type OS=Glycine max OX=3847 GN=100795748 PE=3 SV=1 - [I1MJB1_SOYBN]	403.85	50.21	6	8	9	23	235	25.5802	5.68115	0.000191931	0.000199362	0.512719	1	0.962726	-0.0548035
100527499	I1N783	Proteasome subunit alpha type OS=Glycine max OX=3847 GN=100527499 PE=3 SV=1 - [I1N783_SOYBN]	403.749	42.57	2	1	9	29	249	27.3177	5.87158	0.00013079	0.000156902	0.466864	1	0.833576	-0.262615
100500032	C6SZJ2	ATP synthase subunit d, mitochondrial OS=Glycine max OX=3847 GN=100500032 PE=2 SV=1 - [C6SZJ2_SOYBN]	403.58	55.36	1	4	9	41	168	19.9441	5.19873	0.000181812	0.000180377	0.78194	1	1.00795	0.0114275
100787872	A0A0R4J2S3	Phenylalanine ammonia-lyase OS=Glycine max OX=3847 GN=100787872 PE=3 SV=1 - [A0A0R4J2S3_SOYBN]	403.246	31.15	1	17	18	34	703	77.1302	6.58057	0.000180104	0.000186944	0.341299	1	0.963409	-0.05378
100801379	A0A0R0JJA1	GTP-binding nuclear protein OS=Glycine max OX=3847 GN=100801379 PE=3 SV=1 - [A0A0R0JJA1_SOYBN]	403.065	48.42	9	9	9	41	221	25.1167	6.85889	0.000229046	0.000224208	0.835771	1	1.02158	0.0307997
GLYMA_06G133300	I1KAY1	Uncharacterized protein OS=Glycine max OX=3847 GN=GLYMA_06G133300 PE=4 SV=1 - [I1KAY1_SOYBN]	402.996	48.98	1	3	4	21	98	11.0616	5.021	0.000180596	0.000180001	0.961665	1	1.0033	0.00475938
GLYMA_03G1283001	A0A0R0KIR5	Uncharacterized protein (Fragment) OS=Glycine max OX=3847 GN=GLYMA_03G1283001 PE=4 SV=1 - [A0A0R0KIR5_SOYBN]	401.087	21.37	4	3	26	40	1530	166.54	6.25244	0.00016771	0.000187258	0.310281	1	0.895609	-0.159059
100788622	K7MYC4	Uncharacterized protein OS=Glycine max OX=3847 GN=100788622 PE=3 SV=1 - [K7MYC4_SOYBN]	400.678	22.3	2	3	18	28	964	111.451	6.39209	0.000190073	0.000170558	0.018816	1	1.11441	0.156286
100782598	K7MYU5	Eukaryotic translation initiation factor 3 subunit A OS=Glycine max OX=3847 GN=100782598 PE=3 SV=1 - [K7MYU5_SOYBN]	400.359	21.21	1	1	15	23	957	111.707	9.33447	0.000193226	0.000180626	0.645575	1	1.06976	0.0972877
100811399	I1JJF7	Uncharacterized protein OS=Glycine max OX=3847 GN=100811399 PE=4 SV=1 - [I1JJF7_SOYBN]	399.821	19.26	8	3	11	22	753	81.793	6.20166	0.00017901	0.000185778	0.400785	1	0.963569	-0.05354
100783650	A0A0R0EW30	Uncharacterized protein OS=Glycine max OX=3847 GN=100783650 PE=3 SV=1 - [A0A0R0EW30_SOYBN]	399.093	45.26	1	2	14	24	422	47.2863	5.60498	0.000205555	0.000199917	0.695031	1	1.0282	0.0401248
100789362	I1LQ46	Coatomer subunit gamma OS=Glycine max OX=3847 GN=100789362 PE=3 SV=1 - [I1LQ46_SOYBN]	398.709	31	1	2	20	36	887	98.6549	5.16064	0.000223342	0.000208846	0.630745	1	1.06941	0.0968173
100819867	K7M387	Uncharacterized protein OS=Glycine max OX=3847 GN=100819867 PE=3 SV=1 - [K7M387_SOYBN]	398.502	22.21	1	9	23	39	1166	127.407	5.31299	0.000183009	0.000181619	0.817443	1	1.00766	0.0110022
GLYMA_14G005700	A0A0R0GIG5	Uncharacterized protein OS=Glycine max OX=3847 GN=GLYMA_14G005700 PE=4 SV=1 - [A0A0R0GIG5_SOYBN]	397.983	57.81	5	14	14	24	301	33.8196	7.06396	0.000217955	0.000266949	0.502541	1	0.816464	-0.292539
100811577	I1MX58	Uncharacterized protein OS=Glycine max OX=3847 GN=100811577 PE=3 SV=1 - [I1MX58_SOYBN]	397.838	39.89	1	3	17	31	544	60.2159	6.40479	0.000210224	0.000220008	0.619725	1	0.955531	-0.0656257
100814379	I1K7H0	Uncharacterized protein OS=Glycine max OX=3847 GN=100814379 PE=4 SV=1 - [I1K7H0_SOYBN]	396.835	36.34	3	1	15	32	487	55.55	8.80713	0.000274297	0.000238232	0.618337	1	1.15139	0.203371
100812978	I1KXH0	Uncharacterized protein OS=Glycine max OX=3847 GN=100812978 PE=3 SV=1 - [I1KXH0_SOYBN]	396.574	36.12	3	2	9	27	335	36.6162	4.95752	0.000207504	0.000234313	0.48705	1	0.885584	-0.175298
100499624	I1MJI9	Citrate synthase OS=Glycine max OX=3847 GN=100499624 PE=3 SV=1 - [I1MJI9_SOYBN]	396.128	34.96	5	2	14	30	472	52.4572	8.47021	0.000175321	0.000177419	0.855148	1	0.988172	-0.0171664
100797267	I1NJ46	Importin subunit alpha OS=Glycine max OX=3847 GN=100797267 PE=3 SV=1 - [I1NJ46_SOYBN]	395.958	29.7	3	2	12	25	532	58.9352	5.37646	0.000177156	0.000173805	0.832852	1	1.01928	0.0275536
100794937	I1JM69	40S ribosomal protein S8 OS=Glycine max OX=3847 GN=100794937 PE=3 SV=1 - [I1JM69_SOYBN]	395.86	46.82	3	3	10	40	220	24.8123	10.3599	0.000189289	0.000179486	0.272452	1	1.05462	0.0767198
100792044	I1MCX3	Uncharacterized protein OS=Glycine max OX=3847 GN=100792044 PE=4 SV=1 - [I1MCX3_SOYBN]	395.512	17.12	1	2	6	18	444	48.3807	5.90967	0.000171405	0.000167198	0.793441	1	1.02516	0.0358534
GLYMA_08G107800	I1KS56	Uncharacterized protein OS=Glycine max OX=3847 GN=GLYMA_08G107800 PE=4 SV=1 - [I1KS56_SOYBN]	395.444	27.18	2	2	22	35	916	100.348	7.73779	0.000184748	0.000188861	0.791846	1	0.978219	-0.0317713
100777060	I1LGR6	Uncharacterized protein OS=Glycine max OX=3847 GN=100777060 PE=3 SV=1 - [I1LGR6_SOYBN]	395.434	19.11	1	5	17	23	1125	127.262	6.7124	0.000193588	0.000186566	0.380505	1	1.03764	0.0533014
GLYMA_09G086800	K7LCL1	Uncharacterized protein OS=Glycine max OX=3847 GN=GLYMA_09G086800 PE=4 SV=1 - [K7LCL1_SOYBN]	393.253	31.18	5	2	11	27	465	53.2903	6.07471	0.000192056	0.000167354	0.0419986	1	1.14761	0.198631
GLYMA_09G137200	A0A0R0I854	Uncharacterized protein OS=Glycine max OX=3847 GN=GLYMA_09G137200 PE=4 SV=1 - [A0A0R0I854_SOYBN]	392.868	20.5	4	1	21	40	1273	140.501	6.23975	0.000202598	0.000215432	0.615085	1	0.940427	-0.0886128
GLYMA_19G242200	I1NC65	Proteasome subunit beta OS=Glycine max OX=3847 GN=GLYMA_19G242200 PE=3 SV=1 - [I1NC65_SOYBN]	392.086	52.16	3	1	9	19	232	26.3344	7.53271	0.000188886	0.000198874	0.411398	1	0.949775	-0.0743419
100305912	C6SX50	Uncharacterized protein OS=Glycine max OX=3847 GN=100305912 PE=2 SV=1 - [C6SX50_SOYBN]	391.43	40.88	4	1	6	27	181	20.67	9.96436	0.000162537	0.000144073	0.417497	1	1.12816	0.17397
100803796	I1JPD4	Eukaryotic translation initiation factor 3 subunit A OS=Glycine max OX=3847 GN=100803796 PE=3 SV=1 - [I1JPD4_SOYBN]	391.334	21.19	2	1	15	24	958	111.883	9.29053	0.000187676	0.000196183	0.497181	1	0.956636	-0.063958
GLYMA_17G127100	A0A0R4J5N5	Uncharacterized protein OS=Glycine max OX=3847 GN=GLYMA_17G127100 PE=4 SV=1 - [A0A0R4J5N5_SOYBN]	390.531	31.61	2	2	11	24	386	44.5491	5.50342	0.000170145	0.000174879	0.683693	1	0.972933	-0.0395882
100789879	I1LSB5	Uncharacterized protein OS=Glycine max OX=3847 GN=100789879 PE=3 SV=1 - [I1LSB5_SOYBN]	389.309	15.8	6	2	7	28	576	62.745	7.28369	0.000188297	0.000203553	0.461632	1	0.925051	-0.112395
100796699	I1LHH6	Uncharacterized protein OS=Glycine max OX=3847 GN=100796699 PE=4 SV=1 - [I1LHH6_SOYBN]	388.481	22.72	4	8	8	19	537	60.2087	8.80713	0.000199438	0.000179475	0.290941	1	1.11123	0.152158
100775892	I1MCJ2	ADP,ATP carrier protein OS=Glycine max OX=3847 GN=100775892 PE=3 SV=1 - [I1MCJ2_SOYBN]	388.29	21.88	1	2	11	28	617	67.538	9.5249	0.000175399	0.000180568	0.683444	1	0.971373	-0.0419029
100820540	I1NF29	Uncharacterized protein OS=Glycine max OX=3847 GN=100820540 PE=4 SV=1 - [I1NF29_SOYBN]	387.232	33.03	3	21	21	37	766	86.4448	6.15088	0.000190416	0.000189092	0.894798	1	1.007	0.0100656
100305473	K7K4Z1	Ribosomal protein L15 OS=Glycine max OX=3847 GN=100305473 PE=3 SV=1 - [K7K4Z1_SOYBN]	387.09	35.26	4	2	4	23	156	18.166	11.7075	0.000186137	0.000184534	0.916928	1	1.00869	0.0124834
IMaT3	A0A1Y9TFD9	Isoflavone malonyltransferase IMaT3 OS=Glycine max OX=3847 GN=IMaT3 PE=2 SV=1 - [A0A1Y9TFD9_SOYBN]	386.445	28.48	2	11	11	20	467	51.6105	6.58057	0.000179605	0.000180278	0.94366	1	0.996268	-0.00539466
100789864	I1JUN3	Uncharacterized protein OS=Glycine max OX=3847 GN=100789864 PE=4 SV=1 - [I1JUN3_SOYBN]	385.859	36.46	1	13	13	25	395	44.0593	7.62061	0.000192605	0.00019927	0.610693	1	0.96655	-0.0490837
	Q8W198	Phosphate transporter OS=Glycine max OX=3847 PE=2 SV=1 - [Q8W198_SOYBN]	384.5	43.86	8	1	13	32	342	36.2988	9.0415	0.000170646	0.000153355	0.526546	1	1.11275	0.154125
100793318	I1KTW3	Uncharacterized protein OS=Glycine max OX=3847 GN=100793318 PE=3 SV=1 - [I1KTW3_SOYBN]	384.487	33.52	3	3	14	25	537	57.5998	7.59131	0.000195123	0.000192389	0.722992	1	1.01421	0.0203552
100795029	I1MEH3	Uncharacterized protein OS=Glycine max OX=3847 GN=100795029 PE=4 SV=1 - [I1MEH3_SOYBN]	383.33	24.76	1	3	9	21	513	56.6102	5.96045	0.000216882	0.000234414	0.598364	1	0.92521	-0.112147
100782977	K7KQ66	Uncharacterized protein OS=Glycine max OX=3847 GN=100782977 PE=3 SV=1 - [K7KQ66_SOYBN]	382.798	24.52	4	1	6	18	310	33.5759	8.06006	0.00020779	0.000200553	0.773507	1	1.03608	0.0511415
100814891	I1K6S6	Uncharacterized protein OS=Glycine max OX=3847 GN=100814891 PE=3 SV=2 - [I1K6S6_SOYBN]	382.322	34.6	5	1	27	40	919	102.304	6.771	0.000159224	0.000151229	0.741116	1	1.05287	0.074323
100777389	I1JB64	NADH dehydrogenase [ubiquinone] flavoprotein 1, mitochondrial OS=Glycine max OX=3847 GN=100777389 PE=3 SV=1 - [I1JB64_SOYBN]	382.217	43.15	2	3	13	33	482	52.8498	8.04541	0.000183259	0.000198767	0.0194133	1	0.921976	-0.117199
100819819	A0A0R4J4L8	Uncharacterized protein OS=Glycine max OX=3847 GN=100819819 PE=3 SV=1 - [A0A0R4J4L8_SOYBN]	382.067	45.39	1	1	14	22	423	47.3774	5.60498	0.000197801	0.000183507	0.695745	1	1.07789	0.108213
100806288	I1NBT0	Importin subunit alpha OS=Glycine max OX=3847 GN=100806288 PE=3 SV=1 - [I1NBT0_SOYBN]	380.685	32.14	2	4	13	29	532	58.7942	5.2749	0.000195608	0.000184059	0.491946	1	1.06275	0.0877957
100816488	I1K0G0	Uncharacterized protein OS=Glycine max OX=3847 GN=100816488 PE=4 SV=1 - [I1K0G0_SOYBN]	380.611	27.25	2	3	9	21	400	43.102	4.97021	0.000184277	0.000212776	0.124125	1	0.866064	-0.207454
100788164	I1M984	Uncharacterized protein OS=Glycine max OX=3847 GN=100788164 PE=3 SV=1 - [I1M984_SOYBN]	380.363	39.41	1	4	18	30	543	60.1858	6.1001	0.000180304	0.000179583	0.965961	1	1.00401	0.00578076
100794221	I1JFT2	Glycosyltransferase OS=Glycine max OX=3847 GN=100794221 PE=3 SV=1 - [I1JFT2_SOYBN]	379.671	30.99	6	14	14	28	484	54.9475	6.52197	0.000182724	0.000172314	0.583171	1	1.06041	0.0846236
100037476	A1YZE0	Starch synthase, chloroplastic/amyloplastic OS=Glycine max OX=3847 GN=100037476 PE=2 SV=1 - [A1YZE0_SOYBN]	379.267	35.7	2	4	18	31	619	68.02	7.06396	0.000185421	0.000150034	0.0186422	1	1.23586	0.305517
GLYMA_05G243800	I1K5E6	Uncharacterized protein OS=Glycine max OX=3847 GN=GLYMA_05G243800 PE=4 SV=1 - [I1K5E6_SOYBN]	378.613	45.54	2	2	12	41	325	35.6411	7.72314	0.000204785	0.000197511	0.662289	1	1.03683	0.0521784
OAS-TL6	A3RM05	Cysteine synthase OS=Glycine max OX=3847 GN=OAS-TL6 PE=2 SV=1 - [A3RM05_SOYBN]	378.559	16.72	5	1	4	22	323	34.3669	5.75732	0.000188381	0.000204179	0.52912	1	0.922628	-0.116179
100817424	I1MKC8	Starch synthase, chloroplastic/amyloplastic OS=Glycine max OX=3847 GN=100817424 PE=3 SV=1 - [I1MKC8_SOYBN]	378.227	36.51	2	2	18	30	619	68.0661	7.06396	0.000155517	0.000121127	0.145275	1	1.28391	0.360549
100806292	K7KHJ7	Uncharacterized protein OS=Glycine max OX=3847 GN=100806292 PE=4 SV=1 - [K7KHJ7_SOYBN]	377.552	47.03	1	5	7	25	185	17.9772	8.11865	0.00019751	0.000190659	0.402914	1	1.03594	0.050936
	C6T8K3	Uncharacterized protein OS=Glycine max OX=3847 PE=2 SV=1 - [C6T8K3_SOYBN]	377.51	43.7	5	8	8	20	238	27.3549	5.30029	0.00019455	0.000191895	0.77083	1	1.01384	0.0198244
548006	O80412	Mitochondrial phosphate transporter OS=Glycine max OX=3847 GN=548006 PE=2 SV=1 - [O80412_SOYBN]	377.5	40	7	1	13	31	375	39.7646	9.26123	0.00016932	0.000135564	0.210189	1	1.24901	0.320782
100794907	I1JEU4	Uncharacterized protein OS=Glycine max OX=3847 GN=100794907 PE=4 SV=1 - [I1JEU4_SOYBN]	377.434	28.86	1	7	15	32	603	67.0892	6.45557	0.000189685	0.000207081	0.063001	1	0.915993	-0.126592
100784701	I1LCN7	Coatomer subunit alpha OS=Glycine max OX=3847 GN=100784701 PE=4 SV=1 - [I1LCN7_SOYBN]	377.119	22.99	1	5	23	35	1218	136.61	6.96143	0.000189496	0.000185195	0.431375	1	1.02322	0.0331185
100809534	I1K565	Uncharacterized protein OS=Glycine max OX=3847 GN=100809534 PE=4 SV=1 - [I1K565_SOYBN]	376.605	17.96	1	7	16	29	991	108.454	6.78564	0.000189246	0.00016747	0.0104205	1	1.13003	0.176363
100500108	C6T0E8	60S ribosomal protein L18a OS=Glycine max OX=3847 GN=100500108 PE=2 SV=1 - [C6T0E8_SOYBN]	376.264	38.76	3	2	7	23	178	21.2674	10.4331	0.000209252	0.000217143	0.590348	1	0.96366	-0.0534037
100804624	A0A0R0F8Z5	Xylose isomerase OS=Glycine max OX=3847 GN=100804624 PE=3 SV=1 - [A0A0R0F8Z5_SOYBN]	376.208	35.64	3	14	14	31	477	53.8923	6.80029	0.000195774	0.000197905	0.790519	1	0.989236	-0.0156138
100814379	I1K7H1	Uncharacterized protein OS=Glycine max OX=3847 GN=100814379 PE=4 SV=1 - [I1K7H1_SOYBN]	376.055	43.62	2	1	14	30	392	45.1015	8.73389	0.000205191	0.000165316	0.249883	1	1.24121	0.311742
100805113	C6TD38	Uncharacterized protein OS=Glycine max OX=3847 GN=100805113 PE=2 SV=1 - [C6TD38_SOYBN]	375.408	52.17	3	1	8	15	207	21.9842	6.94678	0.00018968	0.00018673	0.781369	1	1.0158	0.0226133
100800305	I1M2Z6	Uncharacterized protein OS=Glycine max OX=3847 GN=100800305 PE=4 SV=1 - [I1M2Z6_SOYBN]	375.218	40	2	9	9	21	235	26.5681	5.38916	0.000180082	0.000176004	0.802877	1	1.02317	0.033044
100785901	A0A0R0IF33	Uncharacterized protein OS=Glycine max OX=3847 GN=100785901 PE=3 SV=1 - [A0A0R0IF33_SOYBN]	375.118	43.68	1	7	21	43	538	61.5741	4.94482	0.000187494	0.000172179	0.0112801	1	1.08895	0.122936
100777972	I1JT95	Uncharacterized protein OS=Glycine max OX=3847 GN=100777972 PE=4 SV=1 - [I1JT95_SOYBN]	374.712	47.1	4	5	11	28	276	29.9736	6.7124	0.000184956	0.000180479	0.755805	1	1.02481	0.0353542
100810595	A0A0R0K6C1	Uncharacterized protein OS=Glycine max OX=3847 GN=100810595 PE=3 SV=1 - [A0A0R0K6C1_SOYBN]	374.62	45.29	1	5	20	42	541	61.623	4.90674	0.000191604	0.000166108	0.0617732	1	1.15349	0.20601
100777056	C6TIQ7	Uncharacterized protein OS=Glycine max OX=3847 GN=100777056 PE=2 SV=1 - [C6TIQ7_SOYBN]	374.112	36.48	1	1	7	33	307	33.5679	6.94678	0.00018452	0.000191842	0.194616	1	0.961832	-0.0561428
100795235	I1KPH2	Uncharacterized protein OS=Glycine max OX=3847 GN=100795235 PE=3 SV=1 - [I1KPH2_SOYBN]	373.941	44.83	5	1	9	21	232	26.752	6.25244	0.000203243	0.000205943	0.763363	1	0.986889	-0.0190403
	C6T7R6	Uncharacterized protein OS=Glycine max OX=3847 PE=2 SV=1 - [C6T7R6_SOYBN]	372.68	35.97	2	6	11	19	417	47.4892	5.74463	0.000185356	0.00017902	0.444385	1	1.03539	0.050176
100778809	I1LB04	S-adenosylmethionine synthase OS=Glycine max OX=3847 GN=100778809 PE=3 SV=1 - [I1LB04_SOYBN]	372.518	40.1	2	6	12	30	389	42.5936	5.69385	0.000177232	0.000163641	0.39956	1	1.08306	0.115108
	C6SXS1	Ribosomal protein L15 OS=Glycine max OX=3847 PE=2 SV=1 - [C6SXS1_SOYBN]	372.061	26.96	4	1	4	20	204	24.2062	11.5903	0.000187276	0.000187142	0.990096	1	1.00072	0.00103298
100776102	I1J9X9	Uncharacterized protein OS=Glycine max OX=3847 GN=100776102 PE=4 SV=1 - [I1J9X9_SOYBN]	372.044	38.63	5	4	20	40	554	62.1891	6.01123	0.000191811	0.000180376	0.106237	1	1.06339	0.0886736
100777219	I1MZD3	Uncharacterized protein OS=Glycine max OX=3847 GN=100777219 PE=4 SV=2 - [I1MZD3_SOYBN]	371.638	22.1	1	2	20	23	1113	122.284	6.21436	0.000192605	0.000170534	0.351758	1	1.12942	0.175581
100787077	C6SV94	Uncharacterized protein OS=Glycine max OX=3847 GN=100787077 PE=2 SV=1 - [C6SV94_SOYBN]	371.554	50.67	5	1	7	26	150	16.2847	10.8726	0.000187043	0.000207821	0.407334	1	0.900017	-0.151975
100805072	I1NHR3	Coatomer subunit alpha OS=Glycine max OX=3847 GN=100805072 PE=4 SV=1 - [I1NHR3_SOYBN]	371.298	18.97	1	2	19	29	1218	136.76	7.00537	0.000152534	0.000124656	0.243925	1	1.22364	0.291177
GLYMA_05G209200	A0A0R0K6W2	Uncharacterized protein OS=Glycine max OX=3847 GN=GLYMA_05G209200 PE=4 SV=1 - [A0A0R0K6W2_SOYBN]	371.147	32.48	2	7	26	41	973	109.965	6.62451	0.000177099	0.000160873	0.11942	1	1.10086	0.138631
100809224	I1KXE7	Uncharacterized protein OS=Glycine max OX=3847 GN=100809224 PE=4 SV=1 - [I1KXE7_SOYBN]	371.054	43.16	1	18	18	32	570	64.1722	4.98291	0.000193897	0.000192745	0.832962	1	1.00598	0.00859668
100810258	I1M261	Uncharacterized protein OS=Glycine max OX=3847 GN=100810258 PE=4 SV=1 - [I1M261_SOYBN]	370.704	27.1	1	3	9	20	513	56.6933	5.84619	0.000209594	0.000250164	0.223919	1	0.837826	-0.255277
100781418	I1KTQ4	Citrate synthase OS=Glycine max OX=3847 GN=100781418 PE=3 SV=1 - [I1KTQ4_SOYBN]	370.366	33.9	2	1	13	28	472	52.4832	8.25049	0.000189372	0.00019093	0.913581	1	0.991836	-0.0118268
100499804	I1JD07	40S ribosomal protein S27 OS=Glycine max OX=3847 GN=100499804 PE=3 SV=1 - [I1JD07_SOYBN]	369.924	34.88	2	1	2	15	86	9.60783	8.73389	0.000233001	0.00022171	0.706873	1	1.05093	0.0716627
100810522	I1L7G4	NADH dehydrogenase [ubiquinone] flavoprotein 1, mitochondrial OS=Glycine max OX=3847 GN=100810522 PE=3 SV=1 - [I1L7G4_SOYBN]	369.429	40.25	1	2	12	31	482	52.7968	7.79639	0.000184151	0.000178976	0.53112	1	1.02891	0.0411177
	P0CG89	Histone H4 OS=Glycine max OX=3847 PE=3 SV=1 - [H4_SOYBN]	369.328	46.6	5	6	6	42	103	11.4024	11.4731	0.000178108	0.000190841	0.227936	1	0.933281	-0.0996163
	C6T8B0	Uncharacterized protein OS=Glycine max OX=3847 PE=2 SV=1 - [C6T8B0_SOYBN]	367.943	21.43	2	4	7	29	420	47.7424	6.16357	0.000181585	0.000174179	0.338008	1	1.04252	0.060074
100791285	I1JV39	Glucose-6-phosphate isomerase OS=Glycine max OX=3847 GN=100791285 PE=3 SV=1 - [I1JV39_SOYBN]	367.838	46.67	3	6	23	45	615	67.3106	5.93506	0.000189068	0.000176678	0.416558	1	1.07013	0.0977876
100811544	I1KQX0	Uncharacterized protein OS=Glycine max OX=3847 GN=100811544 PE=4 SV=2 - [I1KQX0_SOYBN]	367.598	19.59	6	5	10	24	541	58.2179	7.72314	0.000176936	0.000174388	0.760448	1	1.01461	0.0209273
100811654	C6TMB5	Uncharacterized protein OS=Glycine max OX=3847 GN=100811654 PE=2 SV=1 - [C6TMB5_SOYBN]	367.239	50.6	1	1	6	27	166	17.8226	8.96826	0.000155888	0.000188481	0.18726	1	0.827075	-0.273911
100797501	K7L145	Uncharacterized protein OS=Glycine max OX=3847 GN=100797501 PE=3 SV=1 - [K7L145_SOYBN]	366.724	26.12	1	5	11	22	467	50.303	6.37939	0.000188145	0.000198643	0.332658	1	0.947149	-0.078337
EKN	Q2KMJ4	EKN OS=Glycine max OX=3847 GN=EKN PE=2 SV=1 - [Q2KMJ4_SOYBN]	366.701	66.34	1	7	7	39	101	11.0655	4.43701	0.000194106	0.000194369	0.978761	1	0.998647	-0.00195389
100820353	I1LLZ2	Uncharacterized protein OS=Glycine max OX=3847 GN=100820353 PE=3 SV=1 - [I1LLZ2_SOYBN]	366.603	41.4	1	1	12	20	413	46.384	5.84619	0.00019602	0.00023336	0.276756	1	0.839988	-0.251559
100797278	K7M173	Uncharacterized protein OS=Glycine max OX=3847 GN=100797278 PE=3 SV=1 - [K7M173_SOYBN]	366.393	39.85	3	22	22	33	665	74.4868	5.89697	0.000169952	0.000157572	0.531115	1	1.07857	0.109121
100798014	I1K8E3	Aminopeptidase OS=Glycine max OX=3847 GN=100798014 PE=3 SV=1 - [I1K8E3_SOYBN]	365.789	17.41	7	3	16	29	873	98.582	5.80811	0.000195693	0.000228588	0.213814	1	0.856097	-0.224154
	C6TDW4	Uncharacterized protein OS=Glycine max OX=3847 PE=2 SV=1 - [C6TDW4_SOYBN]	365.503	22.97	3	2	8	25	444	48.7342	5.87158	0.000187263	0.000189285	0.862008	1	0.989319	-0.0154925
	C6TG59	Uncharacterized protein OS=Glycine max OX=3847 PE=2 SV=1 - [C6TG59_SOYBN]	364.845	34.27	5	12	12	22	464	49.7438	5.68115	0.000185084	0.000187018	0.727495	1	0.989659	-0.0149971
	C6SXV7	Uncharacterized protein OS=Glycine max OX=3847 PE=2 SV=1 - [C6SXV7_SOYBN]	364.771	58.89	2	3	6	16	90	10.0712	6.7417	0.000183181	0.000186395	0.836282	1	0.982758	-0.025092
GLYMA_15G128700	A0A0R4J5A2	Peroxidase OS=Glycine max OX=3847 GN=GLYMA_15G128700 PE=3 SV=1 - [A0A0R4J5A2_SOYBN]	364.622	38.98	5	3	9	26	354	38.5477	7.09326	0.00031578	0.000428485	0.427775	1	0.736968	-0.440327
100798225	I1MHU6	Uncharacterized protein OS=Glycine max OX=3847 GN=100798225 PE=4 SV=1 - [I1MHU6_SOYBN]	364.234	30.02	6	2	11	27	463	53.0192	5.96045	0.000188529	0.000182508	0.647029	1	1.03299	0.0468267
	C6TJU1	Uncharacterized protein OS=Glycine max OX=3847 PE=2 SV=1 - [C6TJU1_SOYBN]	364.07	44.83	7	1	9	22	232	26.665	6.65381	0.000182419	0.00017055	0.0922587	1	1.06959	0.0970626
100801361	I1K4M1	Uncharacterized protein OS=Glycine max OX=3847 GN=100801361 PE=4 SV=1 - [I1K4M1_SOYBN]	363.816	34.91	5	1	10	20	464	49.9501	7.48877	0.000171223	0.000168272	0.846439	1	1.01754	0.025079
100820177	A0A0R0HPZ5	Histone H2B OS=Glycine max OX=3847 GN=100820177 PE=3 SV=1 - [A0A0R0HPZ5_SOYBN]	363.762	36.36	10	1	5	24	143	15.6296	10.0815	0.000165882	0.000157328	0.557634	1	1.05437	0.076381
100798111	I1LDV5	Uncharacterized protein OS=Glycine max OX=3847 GN=100798111 PE=3 SV=1 - [I1LDV5_SOYBN]	363.415	17.62	3	16	16	24	1050	120.226	6.46826	0.000185368	0.000173337	0.125764	1	1.06941	0.0968126
100803268	I1LHN4	Uncharacterized protein OS=Glycine max OX=3847 GN=100803268 PE=3 SV=1 - [I1LHN4_SOYBN]	363.127	33.94	1	5	15	26	657	73.1523	5.84619	0.000200162	0.000203182	0.768657	1	0.985136	-0.0216053
GLYMA_13G025200	A0A0R0GHL3	Uncharacterized protein (Fragment) OS=Glycine max OX=3847 GN=GLYMA_13G025200 PE=3 SV=1 - [A0A0R0GHL3_SOYBN]	362.84	29.14	1	1	9	29	374	40.627	7.37158	0.000195567	0.000193917	0.859212	1	1.00851	0.0122231
100806165	A0A0R0GTU4	Uncharacterized protein OS=Glycine max OX=3847 GN=100806165 PE=3 SV=1 - [A0A0R0GTU4_SOYBN]	362.705	34.73	4	3	11	16	357	38.6164	7.29834	0.000184664	0.000201916	0.11129	1	0.91456	-0.128851
100809416	A0A0R4J5C5	Uncharacterized protein OS=Glycine max OX=3847 GN=100809416 PE=4 SV=1 - [A0A0R4J5C5_SOYBN]	362.698	31.7	1	5	5	10	265	27.5783	7.29834	0.000197553	0.000212521	0.259515	1	0.929574	-0.105359
100306184	C6SYC1	ATP synthase subunit d, mitochondrial OS=Glycine max OX=3847 GN=100306184 PE=2 SV=1 - [C6SYC1_SOYBN]	362.532	54.76	1	4	9	40	168	19.9111	5.2876	0.000183202	0.000191869	0.251266	1	0.954829	-0.0666862
100807796	I1KQU2	Uncharacterized protein OS=Glycine max OX=3847 GN=100807796 PE=3 SV=1 - [I1KQU2_SOYBN]	362.067	34.72	2	14	14	22	458	49.8929	7.09326	0.000188162	0.000193534	0.536695	1	0.972247	-0.0406057
100499879	I1K7N6	Thioredoxin OS=Glycine max OX=3847 GN=100499879 PE=3 SV=1 - [I1K7N6_SOYBN]	361.967	60.68	1	4	7	19	117	12.9699	5.88428	0.000189741	0.000195885	0.425648	1	0.968638	-0.0459707
100800830	A0A0R0H4H2	Uncharacterized protein OS=Glycine max OX=3847 GN=100800830 PE=4 SV=1 - [A0A0R0H4H2_SOYBN]	361.894	31.02	6	9	9	24	403	44.537	5.37646	0.000179268	0.000181888	0.893387	1	0.985595	-0.0209326
100785346	A0A0R0IV62	Uncharacterized protein OS=Glycine max OX=3847 GN=100785346 PE=3 SV=1 - [A0A0R0IV62_SOYBN]	361.809	24.61	3	2	22	34	971	109.346	6.771	0.000206488	0.000182443	0.0685497	1	1.1318	0.178619
SODB	P28759	Superoxide dismutase [Fe], chloroplastic OS=Glycine max OX=3847 GN=SODB PE=2 SV=1 - [SODF_SOYBN]	361.654	52.42	2	4	10	33	248	27.8241	5.87158	0.000179885	0.000207533	0.228601	1	0.866775	-0.206271
100791801	I1LJE2	Coatomer subunit gamma OS=Glycine max OX=3847 GN=100791801 PE=3 SV=1 - [I1LJE2_SOYBN]	361.601	30.1	2	3	19	36	887	98.7469	5.14795	0.00018689	0.000157894	0.102493	1	1.18364	0.243233
100805702	K7MNM4	Uncharacterized protein OS=Glycine max OX=3847 GN=100805702 PE=3 SV=1 - [K7MNM4_SOYBN]	361.589	22.87	2	2	9	24	446	48.7201	5.08447	0.000170047	0.000160023	0.431492	1	1.06264	0.0876523
100780391	C6T7F3	Uncharacterized protein OS=Glycine max OX=3847 GN=100780391 PE=2 SV=1 - [C6T7F3_SOYBN]	360.965	26.69	1	1	6	14	341	37.5389	5.46533	0.000210174	0.000186359	0.556054	1	1.12779	0.1735
GLYMA_07G206800	A0A0R0J5W4	Cysteine synthase OS=Glycine max OX=3847 GN=GLYMA_07G206800 PE=3 SV=1 - [A0A0R0J5W4_SOYBN]	360.187	34.96	4	1	10	30	389	41.3006	7.92822	0.000186837	0.000196547	0.548264	1	0.950599	-0.0730918
100783293	A0A0R4J439	Uncharacterized protein OS=Glycine max OX=3847 GN=100783293 PE=3 SV=1 - [A0A0R4J439_SOYBN]	360.063	48.76	6	16	16	28	443	49.2969	6.21436	0.000187814	0.000180147	0.0697831	1	1.04256	0.0601307
100791682	K7M324	Uncharacterized protein OS=Glycine max OX=3847 GN=100791682 PE=3 SV=1 - [K7M324_SOYBN]	360.024	45.64	1	1	4	16	149	15.2929	5.04639	0.000192764	0.000180383	0.515402	1	1.06864	0.0957736
100799223	I1K246	Uncharacterized protein OS=Glycine max OX=3847 GN=100799223 PE=4 SV=1 - [I1K246_SOYBN]	358.66	30.16	6	12	12	24	557	62.1103	5.8335	0.000186403	0.000173716	0.271311	1	1.07303	0.101691
100799139	I1MRW7	S-adenosylmethionine synthase OS=Glycine max OX=3847 GN=100799139 PE=3 SV=1 - [I1MRW7_SOYBN]	358.504	39.03	8	4	12	28	392	42.9537	5.70654	0.000180211	0.000155209	0.436423	1	1.16109	0.215477
100812492	I1LE08	1,2-dihydroxy-3-keto-5-methylthiopentene dioxygenase OS=Glycine max OX=3847 GN=100812492 PE=3 SV=1 - [I1LE08_SOYBN]	358.483	55	2	1	8	26	200	23.3974	5.12256	0.000227876	0.000196778	0.580979	1	1.15803	0.211678
GLYMA_19G130800	I1N8T0	Uncharacterized protein OS=Glycine max OX=3847 GN=GLYMA_19G130800 PE=4 SV=1 - [I1N8T0_SOYBN]	358.392	20.18	4	3	26	38	1576	171.646	7.10791	0.000190829	0.000191698	0.917447	1	0.995464	-0.0065589
GLYMA_09G070300	I1L1Q8	Uncharacterized protein OS=Glycine max OX=3847 GN=GLYMA_09G070300 PE=3 SV=1 - [I1L1Q8_SOYBN]	358.263	23.97	3	1	9	23	509	54.3819	6.03662	0.000161665	0.000169963	0.638498	1	0.951176	-0.072216
100818998	I1KI61	Uncharacterized protein OS=Glycine max OX=3847 GN=100818998 PE=3 SV=1 - [I1KI61_SOYBN]	356.742	32.7	2	5	9	22	474	52.0661	7.56201	0.000198481	0.000199803	0.939513	1	0.993387	-0.00957171
	C6TLC0	Uncharacterized protein OS=Glycine max OX=3847 PE=2 SV=1 - [C6TLC0_SOYBN]	355.973	43.12	1	3	10	31	276	31.094	5.8208	0.000176174	0.000184403	0.577014	1	0.955379	-0.0658557
100791699	I1M8Q5	Uncharacterized protein OS=Glycine max OX=3847 GN=100791699 PE=3 SV=2 - [I1M8Q5_SOYBN]	354.104	18.95	1	1	8	19	496	54.3641	6.02393	0.000171766	0.000174834	0.835864	1	0.982453	-0.0255402
100795004	I1M1I0	Uncharacterized protein OS=Glycine max OX=3847 GN=100795004 PE=4 SV=2 - [I1M1I0_SOYBN]	352.462	14.01	8	5	17	27	1620	181.738	6.60986	0.000187347	0.000176648	0.547208	1	1.06057	0.0848347
100818990	I1KJ84	Uncharacterized protein OS=Glycine max OX=3847 GN=100818990 PE=4 SV=1 - [I1KJ84_SOYBN]	352.036	39.15	1	1	13	22	424	46.0591	6.20166	0.000204569	0.000182057	0.680085	1	1.12365	0.168192
	C6TFC7	Uncharacterized protein OS=Glycine max OX=3847 PE=2 SV=1 - [C6TFC7_SOYBN]	352.001	42.29	3	2	6	18	201	22.3398	9.59814	0.000197466	0.000192363	0.853128	1	1.02653	0.0377717
	C6TF02	Aminomethyltransferase OS=Glycine max OX=3847 PE=2 SV=1 - [C6TF02_SOYBN]	350.853	43.24	4	1	15	28	407	44.1529	8.74854	0.000187405	0.00019643	0.422719	1	0.954055	-0.0678563
	C6T7U9	Uncharacterized protein OS=Glycine max OX=3847 PE=2 SV=1 - [C6T7U9_SOYBN]	350.406	40.79	2	4	9	16	277	29.7043	8.57275	0.000167819	0.000189188	0.217684	1	0.887047	-0.172918
100778071	I1JD96	Uncharacterized protein OS=Glycine max OX=3847 GN=100778071 PE=4 SV=1 - [I1JD96_SOYBN]	350.406	31.02	2	9	9	18	361	39.8444	6.46826	0.00019158	0.000199036	0.219703	1	0.962539	-0.0550834
100785606	I1LIT1	Uncharacterized protein OS=Glycine max OX=3847 GN=100785606 PE=4 SV=1 - [I1LIT1_SOYBN]	350.341	30.1	2	1	8	16	392	41.2704	8.74854	0.000178015	0.000186404	0.687802	1	0.954996	-0.0664333
100776184	I1NG28	Uncharacterized protein OS=Glycine max OX=3847 GN=100776184 PE=4 SV=1 - [I1NG28_SOYBN]	349.844	28.37	1	4	15	32	631	69.7817	5.60498	0.00019541	0.000191902	0.714994	1	1.01828	0.0261395
100782820	I1K089	Malate synthase OS=Glycine max OX=3847 GN=100782820 PE=3 SV=1 - [I1K089_SOYBN]	349.72	37.59	1	5	16	23	556	62.7227	6.29053	0.000183097	0.000183967	0.855543	1	0.995274	-0.00683414
100816776	I1LGM2	Uncharacterized protein OS=Glycine max OX=3847 GN=100816776 PE=4 SV=1 - [I1LGM2_SOYBN]	349.379	32.14	1	1	17	35	585	65.5219	6.66846	0.000211967	0.000205511	0.78152	1	1.03141	0.0446225
100804632	C6TKV3	Uncharacterized protein OS=Glycine max OX=3847 GN=100804632 PE=2 SV=1 - [C6TKV3_SOYBN]	349.206	39.15	1	1	13	22	424	46.0991	5.96045	0.000194905	0.000196464	0.946815	1	0.992067	-0.011491
LOX10	A7LCD6	Lipoxygenase OS=Glycine max OX=3847 GN=LOX10 PE=2 SV=1 - [A7LCD6_SOYBN]	349.081	17.55	7	9	12	23	866	97.1911	6.40479	0.000229819	0.00020621	0.475247	1	1.11449	0.156386
100776446	I1KT56	Uncharacterized protein OS=Glycine max OX=3847 GN=100776446 PE=4 SV=1 - [I1KT56_SOYBN]	348.462	32.33	4	1	10	18	464	50.2031	7.7085	0.00031459	0.000276114	0.601241	1	1.13935	0.188212
100793282	I1KKK0	Proteasome subunit alpha type OS=Glycine max OX=3847 GN=100793282 PE=3 SV=1 - [I1KKK0_SOYBN]	348.023	49.6	2	3	9	20	250	27.3159	7.09326	0.000186732	0.000173147	0.384955	1	1.07846	0.108967
100812652	I1J5B4	Uncharacterized protein OS=Glycine max OX=3847 GN=100812652 PE=3 SV=1 - [I1J5B4_SOYBN]	347.808	40.17	1	9	25	50	717	82.2579	7.45947	0.00017559	0.000179517	0.682222	1	0.978123	-0.0319126
100500011	K7MBV6	Uncharacterized protein OS=Glycine max OX=3847 GN=100500011 PE=4 SV=1 - [K7MBV6_SOYBN]	347.416	39.71	9	2	11	32	272	31.8944	10.0522	0.000192727	0.000173389	0.0271552	1	1.11153	0.152545
100793284	I1KH50	ADP,ATP carrier protein OS=Glycine max OX=3847 GN=100793284 PE=3 SV=1 - [I1KH50_SOYBN]	345.515	19.1	1	1	10	27	623	67.7149	9.34912	0.000215441	0.000211439	0.846867	1	1.01893	0.0270501
100801296	I1N4I0	Uncharacterized protein OS=Glycine max OX=3847 GN=100801296 PE=3 SV=2 - [I1N4I0_SOYBN]	345.273	25.36	1	2	23	35	974	109.7	6.50732	0.000197159	0.000164186	0.162575	1	1.20082	0.264023
100782857	I1KNH5	Pyrophosphate--fructose 6-phosphate 1-phosphotransferase subunit beta OS=Glycine max OX=3847 GN=100782857 PE=3 SV=1 - [I1KNH5_SOYBN]	345.097	29.85	9	8	14	31	546	59.8875	6.97607	0.0001841	0.000181565	0.672509	1	1.01396	0.0200024
AMY1	F9W2W3	Alpha-amylase OS=Glycine max OX=3847 GN=AMY1 PE=4 SV=1 - [F9W2W3_SOYBN]	344.888	25.93	3	19	19	29	883	99.9738	5.09717	0.000188088	0.000177828	0.397361	1	1.0577	0.0809295
100787563	I1NAL8	Uncharacterized protein OS=Glycine max OX=3847 GN=100787563 PE=4 SV=1 - [I1NAL8_SOYBN]	344.064	35.22	3	4	8	35	301	32.5071	6.55127	0.000196505	0.00018559	0.594277	1	1.05881	0.0824467
100780811	I1LS94	Acyl-coenzyme A oxidase OS=Glycine max OX=3847 GN=100780811 PE=3 SV=1 - [I1LS94_SOYBN]	343.627	33.93	1	4	18	27	675	75.8727	8.52881	0.000189413	0.000183787	0.702907	1	1.03061	0.0435005
100791919	I1L5G4	Amidophosphoribosyltransferase OS=Glycine max OX=3847 GN=100791919 PE=3 SV=1 - [I1L5G4_SOYBN]	343.481	21.82	4	4	11	31	573	61.9908	6.84424	0.000202318	0.000212346	0.456915	1	0.952776	-0.0697914
100499871	I1MXZ6	Thioredoxin OS=Glycine max OX=3847 GN=100499871 PE=3 SV=1 - [I1MXZ6_SOYBN]	343.154	69.92	2	6	7	15	123	13.3679	4.88135	0.000181531	0.000198532	0.222739	1	0.914362	-0.129163
100305550	C6SVL1	Ribosomal protein OS=Glycine max OX=3847 GN=100305550 PE=2 SV=1 - [C6SVL1_SOYBN]	342.967	35.19	4	2	6	18	216	24.5523	9.81787	0.000201542	0.000189352	0.380758	1	1.06437	0.0900061
100815229	A0A0R0KB25	Uncharacterized protein OS=Glycine max OX=3847 GN=100815229 PE=4 SV=1 - [A0A0R0KB25_SOYBN]	342.845	35.58	4	11	11	20	371	40.5331	8.36768	0.000193191	0.000188862	0.0990965	1	1.02292	0.0326954
	C6T454	Uncharacterized protein OS=Glycine max OX=3847 PE=2 SV=1 - [C6T454_SOYBN]	342.763	36.59	2	5	5	20	164	17.6821	8.20654	0.000197742	0.000210984	0.111621	1	0.937239	-0.0935113
100800509	I1MFI3	Aminomethyltransferase OS=Glycine max OX=3847 GN=100800509 PE=3 SV=1 - [I1MFI3_SOYBN]	342.7	46.44	3	2	16	30	407	44.3169	8.55811	0.000180741	0.000184928	0.793364	1	0.977358	-0.033041
	C6SXS9	Uncharacterized protein OS=Glycine max OX=3847 PE=2 SV=1 - [C6SXS9_SOYBN]	342.404	57.75	3	4	10	24	213	23.4735	6.21436	0.000184916	0.000179947	0.671815	1	1.02762	0.0393026
100787814	I1MCJ7	Uncharacterized protein OS=Glycine max OX=3847 GN=100787814 PE=3 SV=1 - [I1MCJ7_SOYBN]	341.993	17.95	18	2	23	31	1426	160.61	7.34229	0.000197961	0.000195686	0.954654	1	1.01162	0.0166718
100812202	I1K3R3	Uncharacterized protein OS=Glycine max OX=3847 GN=100812202 PE=4 SV=1 - [I1K3R3_SOYBN]	341.277	26.09	4	1	21	31	916	100.353	7.35693	0.000201425	0.000181891	0.317025	1	1.10739	0.147165
	C6TF34	Uncharacterized protein OS=Glycine max OX=3847 PE=2 SV=1 - [C6TF34_SOYBN]	340.9	43.75	2	5	11	33	288	32.3627	6.41748	0.000183518	0.000183676	0.973249	1	0.999141	-0.00123998
100789561	I1LZ47	Uncharacterized protein OS=Glycine max OX=3847 GN=100789561 PE=3 SV=1 - [I1LZ47_SOYBN]	340.175	45.78	2	2	6	24	166	17.7476	8.96826	0.000169123	0.000158855	0.582686	1	1.06464	0.0903629
GLYMA_15G177800	I1MHG0	Uncharacterized protein OS=Glycine max OX=3847 GN=GLYMA_15G177800 PE=3 SV=1 - [I1MHG0_SOYBN]	338.963	24.58	5	2	7	27	354	39.0471	6.82959	0.00025241	0.000256071	0.933686	1	0.985705	-0.0207727
GLYMA_20G117100	I1NFK8	Uncharacterized protein OS=Glycine max OX=3847 GN=GLYMA_20G117100 PE=3 SV=2 - [I1NFK8_SOYBN]	338.697	20.45	2	3	13	28	748	84.7924	6.52197	0.000189173	0.000186126	0.900451	1	1.01637	0.0234233
GLYMA_05G214000	A0A0R0K737	6-phosphogluconate dehydrogenase, decarboxylating OS=Glycine max OX=3847 GN=GLYMA_05G214000 PE=3 SV=1 - [A0A0R0K737_SOYBN]	338.647	37.79	1	2	16	28	479	52.2337	6.69775	0.000164678	0.000193874	0.502327	1	0.84941	-0.235468
100797877	K7M9L4	Uncharacterized protein OS=Glycine max OX=3847 GN=100797877 PE=3 SV=1 - [K7M9L4_SOYBN]	337.897	18.09	1	5	19	33	1161	126.716	5.42725	0.000174628	0.000184382	0.444409	1	0.947102	-0.0784089
100305777	C6SWL4	Uncharacterized protein OS=Glycine max OX=3847 GN=100305777 PE=2 SV=1 - [C6SWL4_SOYBN]	337.821	25.97	6	1	4	17	181	20.4239	10.228	0.000213309	0.000203197	0.586273	1	1.04977	0.0700674
100787986	A0A0R4J3P8	Uncharacterized protein OS=Glycine max OX=3847 GN=100787986 PE=4 SV=1 - [A0A0R4J3P8_SOYBN]	337.624	40.1	7	7	14	31	394	43.3236	6.85889	0.000181119	0.000166717	0.0586475	1	1.08639	0.119543
GLYMA_15G133700	I1MG74	Uncharacterized protein OS=Glycine max OX=3847 GN=GLYMA_15G133700 PE=3 SV=2 - [I1MG74_SOYBN]	337.605	20.7	2	11	15	27	937	104.883	7.13721	0.000187869	0.000203889	0.370671	1	0.921426	-0.11806
100791896	I1KW20	Uncharacterized protein OS=Glycine max OX=3847 GN=100791896 PE=4 SV=1 - [I1KW20_SOYBN]	337.139	32.14	1	2	8	20	280	30.4621	8.35303	0.000178505	0.000178178	0.967279	1	1.00183	0.00264337
100806525	A0A0R4J3J0	Uncharacterized protein OS=Glycine max OX=3847 GN=100806525 PE=3 SV=1 - [A0A0R4J3J0_SOYBN]	336.544	42.74	1	3	11	21	365	39.8002	5.65576	0.000202623	0.000198366	0.925443	1	1.02146	0.030637
100809144	I1LME4	Uncharacterized protein OS=Glycine max OX=3847 GN=100809144 PE=4 SV=1 - [I1LME4_SOYBN]	336.167	22.55	2	3	21	24	1113	122.218	6.15088	0.000175679	0.000154443	0.165367	1	1.1375	0.185869
100783307	I1NAI6	Uncharacterized protein OS=Glycine max OX=3847 GN=100783307 PE=4 SV=1 - [I1NAI6_SOYBN]	335.396	39.53	3	5	5	15	215	22.9692	7.95752	0.000172443	0.000199307	0.140295	1	0.865215	-0.20887
100804065	I1MJD3	Cysteine synthase OS=Glycine max OX=3847 GN=100804065 PE=3 SV=1 - [I1MJD3_SOYBN]	334.612	20.89	2	2	4	20	316	33.3676	5.57959	0.000210054	0.000181668	0.254505	1	1.15625	0.209458
	C6TGR0	Uncharacterized protein OS=Glycine max OX=3847 PE=2 SV=1 - [C6TGR0_SOYBN]	334.459	39.45	1	1	11	21	365	39.8933	6.0874	0.000188628	0.000164757	0.338352	1	1.14488	0.195198
100813370	I1L3P6	T-complex protein 1 subunit gamma OS=Glycine max OX=3847 GN=100813370 PE=3 SV=1 - [I1L3P6_SOYBN]	334.158	38.63	4	1	17	27	554	60.2137	6.26514	0.00019767	0.000216431	0.570859	1	0.91332	-0.130808
100794623	I1LNP0	Uncharacterized protein OS=Glycine max OX=3847 GN=100794623 PE=4 SV=1 - [I1LNP0_SOYBN]	332.827	49.01	2	14	20	35	606	69.518	4.86865	0.000180584	0.000207424	0.0344741	1	0.870605	-0.199909
100811958	C6TAY3	Uncharacterized protein OS=Glycine max OX=3847 GN=100811958 PE=2 SV=1 - [C6TAY3_SOYBN]	332.719	39.79	1	4	9	17	289	31.7991	9.42236	0.000170032	0.000182456	0.375442	1	0.931905	-0.101745
	C6SWN0	Uncharacterized protein OS=Glycine max OX=3847 PE=2 SV=1 - [C6SWN0_SOYBN]	331.497	48.73	1	1	8	14	236	25.5155	8.33838	0.000161062	0.00019376	0.416325	1	0.831248	-0.266649
100801792	A0A0R0L9T9	40S ribosomal protein S4 OS=Glycine max OX=3847 GN=100801792 PE=3 SV=1 - [A0A0R0L9T9_SOYBN]	331.415	37.88	4	1	9	44	264	29.9583	10.228	0.000221413	0.000207617	0.584538	1	1.06645	0.0928159
100777821	A0A0R4J3E9	Uncharacterized protein OS=Glycine max OX=3847 GN=100777821 PE=4 SV=1 - [A0A0R4J3E9_SOYBN]	331.297	42.86	6	4	7	23	182	17.721	8.11865	0.00020456	0.000182614	0.212058	1	1.12018	0.163728
100792737	I1KAY3	Uncharacterized protein OS=Glycine max OX=3847 GN=100792737 PE=4 SV=1 - [I1KAY3_SOYBN]	331.232	36.08	2	3	9	26	255	27.7255	6.53662	0.000186522	0.000187579	0.86413	1	0.994368	-0.00814829
	C6TEU3	40S ribosomal protein S6 OS=Glycine max OX=3847 PE=2 SV=1 - [C6TEU3_SOYBN]	330.161	34.54	4	1	8	19	249	28.3997	10.77	0.000188641	0.000169626	0.222351	1	1.1121	0.153285
100777295	I1M5P8	Uncharacterized protein OS=Glycine max OX=3847 GN=100777295 PE=3 SV=1 - [I1M5P8_SOYBN]	329.523	22.31	20	4	25	32	1197	134.884	7.60596	0.000187012	0.000211639	0.580735	1	0.883637	-0.178475
GLYMA_11G146300	A0A0R0HHB6	Uncharacterized protein OS=Glycine max OX=3847 GN=GLYMA_11G146300 PE=3 SV=1 - [A0A0R0HHB6_SOYBN]	329.214	50.6	2	1	6	27	166	17.8086	8.96826	0.000181353	0.000200056	0.410128	1	0.906509	-0.141606
100795344	K7KRS4	ATP-dependent 6-phosphofructokinase OS=Glycine max OX=3847 GN=100795344 PE=3 SV=1 - [K7KRS4_SOYBN]	329.079	12.95	7	1	5	21	471	51.8055	8.00146	0.000181897	0.000129662	0.142778	1	1.40285	0.488366
CHI1A	Q93XE6	Chalcone--flavonone isomerase 1A OS=Glycine max OX=3847 GN=CHI1A PE=2 SV=1 - [CFI1A_SOYBN]	328.87	65.14	9	10	11	24	218	23.2502	6.69775	0.000209649	0.000246261	0.606162	1	0.851326	-0.232216
GLYMA_08G0318002	A0A0R0ILS3	Uncharacterized protein (Fragment) OS=Glycine max OX=3847 GN=GLYMA_08G0318002 PE=3 SV=1 - [A0A0R0ILS3_SOYBN]	328.514	26.26	2	1	7	19	358	38.2706	6.0874	0.000186925	0.000176566	0.562553	1	1.05867	0.082252
100804239	K7M8Y4	Coatomer subunit beta' OS=Glycine max OX=3847 GN=100804239 PE=3 SV=1 - [K7M8Y4_SOYBN]	327.781	22.6	3	2	19	30	916	103.834	5.07178	0.000177359	0.000157322	0.121238	1	1.12736	0.172955
100799973	C6F117	Putative ribosomal protein S15 OS=Glycine max OX=3847 GN=100799973 PE=2 SV=1 - [C6F117_SOYBN]	327.743	56.15	4	7	7	23	130	14.7649	9.89111	0.000182025	0.000168738	0.201927	1	1.07874	0.109349
100809943	I1KZK2	Uncharacterized protein OS=Glycine max OX=3847 GN=100809943 PE=3 SV=1 - [I1KZK2_SOYBN]	327.729	33.64	3	13	13	26	535	58.9146	5.84619	0.000183509	0.000173502	0.156377	1	1.05768	0.0809021
100796009	I1N5R9	Formate dehydrogenase, mitochondrial OS=Glycine max OX=3847 GN=100796009 PE=3 SV=1 - [I1N5R9_SOYBN]	327.557	36.8	6	10	10	23	375	41.2792	7.34229	0.000221599	0.000240682	0.776865	1	0.920713	-0.119177
GLYMA_19G131500	A0A0R0ELE0	Pyrroline-5-carboxylate reductase OS=Glycine max OX=3847 GN=GLYMA_19G131500 PE=3 SV=1 - [A0A0R0ELE0_SOYBN]	327.512	43.07	3	8	8	21	274	28.5451	8.32373	0.000180076	0.000178936	0.870148	1	1.00637	0.00916315
100799605	I1M665	Uncharacterized protein OS=Glycine max OX=3847 GN=100799605 PE=4 SV=2 - [I1M665_SOYBN]	326.96	18.51	2	2	5	12	443	47.8526	7.73779	0.000209106	0.000195815	0.562137	1	1.06787	0.0947407
GLYMA_02G047800	A0A0R4J2M7	40S ribosomal protein S4 OS=Glycine max OX=3847 GN=GLYMA_02G047800 PE=3 SV=1 - [A0A0R4J2M7_SOYBN]	326.903	47.73	10	4	12	49	264	29.8832	10.2134	0.000188902	0.000174484	0.20274	1	1.08263	0.114537
100820161	I1N520	Uncharacterized protein OS=Glycine max OX=3847 GN=100820161 PE=4 SV=1 - [I1N520_SOYBN]	326.686	51.43	3	14	14	27	315	35.1144	6.55127	0.000226019	0.000235687	0.838781	1	0.958981	-0.060426
100806256	I1LDE9	Uncharacterized protein OS=Glycine max OX=3847 GN=100806256 PE=3 SV=1 - [I1LDE9_SOYBN]	326.523	42.67	4	2	15	39	389	44.3569	10.1694	0.000187906	0.000168985	0.128978	1	1.11197	0.153116
	C6TCX8	Uncharacterized protein OS=Glycine max OX=3847 PE=2 SV=1 - [C6TCX8_SOYBN]	326.193	30.96	4	13	13	21	478	51.7214	6.80029	0.000180004	0.000172677	0.53708	1	1.04243	0.0599554
	C6TID1	Uncharacterized protein OS=Glycine max OX=3847 PE=2 SV=1 - [C6TID1_SOYBN]	325.979	26.67	2	2	8	20	315	35.0875	4.89404	0.000193675	0.000232018	0.0404569	1	0.834741	-0.260599
100527668	I1M8K9	Uncharacterized protein OS=Glycine max OX=3847 GN=100527668 PE=4 SV=1 - [I1M8K9_SOYBN]	325.934	50	2	7	8	14	232	25.7829	6.78564	0.000176751	0.000184673	0.412459	1	0.957101	-0.0632565
100782562	I1LA26	Uncharacterized protein OS=Glycine max OX=3847 GN=100782562 PE=4 SV=1 - [I1LA26_SOYBN]	324.693	44.74	1	7	7	24	228	25.402	6.53662	0.000186159	0.000182276	0.762017	1	1.0213	0.030408
100305599	C6SVT8	Uncharacterized protein OS=Glycine max OX=3847 GN=100305599 PE=2 SV=1 - [C6SVT8_SOYBN]	324.238	49.08	6	3	10	19	218	24.2983	5.07178	0.000188324	0.000181898	0.69292	1	1.03533	0.0500869
100819911	I1KWF3	Uncharacterized protein OS=Glycine max OX=3847 GN=100819911 PE=4 SV=1 - [I1KWF3_SOYBN]	324.166	24.81	2	5	12	25	653	73.3635	7.1665	0.000190341	0.000184026	0.731147	1	1.03432	0.0486771
100794117	I1K9W9	Uncharacterized protein OS=Glycine max OX=3847 GN=100794117 PE=4 SV=1 - [I1K9W9_SOYBN]	323.951	26.54	1	5	5	11	324	34.6854	8.54346	0.000179859	0.00018592	0.723585	1	0.9674	-0.0478151
100814486	I1LI58	Phospholipase D OS=Glycine max OX=3847 GN=100814486 PE=3 SV=2 - [I1LI58_SOYBN]	323.882	25.29	13	5	15	22	866	98.3805	7.03467	0.00016821	0.000170733	0.866752	1	0.985227	-0.0214723
	C6TGJ3	Uncharacterized protein OS=Glycine max OX=3847 PE=2 SV=1 - [C6TGJ3_SOYBN]	323.881	20.49	9	3	7	13	405	42.8931	4.76709	0.00021843	0.000208879	0.563206	1	1.04573	0.0645036
GLYMA_16G073600	I1MLW9	Uncharacterized protein OS=Glycine max OX=3847 GN=GLYMA_16G073600 PE=4 SV=1 - [I1MLW9_SOYBN]	323.279	51.72	3	11	12	29	319	34.5762	6.66846	0.000185004	0.000185422	0.953157	1	0.997748	-0.00325274
100790627	I1KEV4	Acyl-coenzyme A oxidase OS=Glycine max OX=3847 GN=100790627 PE=3 SV=1 - [I1KEV4_SOYBN]	323.045	34.96	1	5	19	28	675	75.6235	8.44092	0.00018723	0.000188965	0.921181	1	0.990816	-0.0133109
100781379	I1KC56	Uncharacterized protein OS=Glycine max OX=3847 GN=100781379 PE=3 SV=1 - [I1KC56_SOYBN]	322.859	43.53	1	6	15	33	487	53.2559	6.80029	0.000194407	0.000197283	0.70621	1	0.985422	-0.0211865
GLYMA_02G307500	I1JJS7	Uncharacterized protein OS=Glycine max OX=3847 GN=GLYMA_02G307500 PE=4 SV=1 - [I1JJS7_SOYBN]	322.738	41.01	2	1	8	18	178	19.3863	4.11963	0.000156337	0.000153141	0.885621	1	1.02087	0.0298014
GLYMA_01G128000	A0A0R0LGQ5	CASP-like protein OS=Glycine max OX=3847 GN=GLYMA_01G128000 PE=3 SV=1 - [A0A0R0LGQ5_SOYBN]	322.621	26.83	2	3	3	10	205	22.9777	5.63037	0.000180166	0.000190603	0.42209	1	0.945247	-0.0812366
	C6SYQ4	Uncharacterized protein OS=Glycine max OX=3847 PE=2 SV=1 - [C6SYQ4_SOYBN]	322.455	39.08	2	5	8	26	174	19.3821	4.42432	0.000182138	0.000181973	0.981921	1	1.00091	0.00130797
100789022	A0A0R0JQT3	Uncharacterized protein OS=Glycine max OX=3847 GN=100789022 PE=4 SV=1 - [A0A0R0JQT3_SOYBN]	322.347	29.27	3	1	10	20	386	44.601	5.2749	0.000197022	0.000193892	0.593144	1	1.01614	0.0231057
100812918	I1NJA5	Uncharacterized protein OS=Glycine max OX=3847 GN=100812918 PE=3 SV=1 - [I1NJA5_SOYBN]	322.101	29.01	4	3	12	16	624	67.7348	6.80029	0.000207391	0.000232377	0.350153	1	0.892475	-0.164116
100793227	I1LUJ6	Uncharacterized protein OS=Glycine max OX=3847 GN=100793227 PE=4 SV=1 - [I1LUJ6_SOYBN]	321.492	35.42	3	1	9	19	336	37.1237	9.62744	0.00018923	0.000185812	0.766266	1	1.01839	0.0262957
GLYMA_12G182800	I1LTT3	Uncharacterized protein OS=Glycine max OX=3847 GN=GLYMA_12G182800 PE=3 SV=1 - [I1LTT3_SOYBN]	321.283	79.28	2	2	5	17	111	11.1666	4.37354	0.00019273	0.000143619	0.0406864	1	1.34195	0.424334
100778205	C6TJD3	Uncharacterized protein OS=Glycine max OX=3847 GN=100778205 PE=2 SV=1 - [C6TJD3_SOYBN]	320.966	45.85	1	2	12	39	325	35.7261	7.72314	0.000222799	0.00022594	0.916458	1	0.986098	-0.0201971
100811720	I1KTK0	Uncharacterized protein OS=Glycine max OX=3847 GN=100811720 PE=4 SV=1 - [I1KTK0_SOYBN]	320.371	40.95	2	4	11	28	232	25.8734	10.0815	0.000170947	0.000159009	0.3421	1	1.07507	0.104435
100803239	I1JFW6	Uncharacterized protein OS=Glycine max OX=3847 GN=100803239 PE=3 SV=1 - [I1JFW6_SOYBN]	318.699	30.39	3	1	5	17	204	22.738	9.48096	0.000184924	0.000169425	0.0626111	1	1.09148	0.12629
GLYMA_13G207900	I1M137	Uncharacterized protein OS=Glycine max OX=3847 GN=GLYMA_13G207900 PE=3 SV=1 - [I1M137_SOYBN]	318.552	30.78	2	14	14	31	601	64.0743	6.11279	0.000182222	0.000180358	0.720769	1	1.01033	0.0148326
	C6TH12	Tubulin beta chain OS=Glycine max OX=3847 PE=2 SV=1 - [C6TH12_SOYBN]	318.476	24.51	1	2	10	43	457	51.4712	4.70361	0.000192453	0.00015204	0.000314602	1	1.26581	0.34006
100815477	I1KUQ3	Lipoxygenase OS=Glycine max OX=3847 GN=100815477 PE=3 SV=1 - [I1KUQ3_SOYBN]	318.33	20.53	6	3	16	37	867	97.7042	5.99854	0.000229808	0.000294198	0.525909	1	0.781135	-0.356356
GLYMA_17G143200	I1MV28	Ribosomal protein L15 OS=Glycine max OX=3847 GN=GLYMA_17G143200 PE=3 SV=1 - [I1MV28_SOYBN]	318.315	26.96	2	1	4	19	204	24.2082	11.5903	0.000170376	0.000169647	0.969597	1	1.0043	0.00618756
100777103	I1K855	Uncharacterized protein OS=Glycine max OX=3847 GN=100777103 PE=3 SV=1 - [I1K855_SOYBN]	318.268	43.83	2	2	7	12	235	25.4716	8.77783	0.00017503	0.000174376	0.943228	1	1.00375	0.00540168
GLYMA_18G229900	A0A0R0FDY4	Uncharacterized protein OS=Glycine max OX=3847 GN=GLYMA_18G229900 PE=3 SV=1 - [A0A0R0FDY4_SOYBN]	318.266	49.33	4	11	11	28	298	32.2839	6.87354	0.000183363	0.000204329	0.0135309	1	0.897389	-0.156195
100775472	I1LPL2	Uncharacterized protein OS=Glycine max OX=3847 GN=100775472 PE=4 SV=1 - [I1LPL2_SOYBN]	317.901	47.1	2	4	13	27	259	29.3965	10.1987	0.000182566	0.000171344	0.383917	1	1.06549	0.0915217
100803189	I1MM92	Peptidylprolyl isomerase OS=Glycine max OX=3847 GN=100803189 PE=4 SV=1 - [I1MM92_SOYBN]	317.581	27.84	2	2	16	36	564	62.6791	5.24951	0.000183398	0.00018785	0.88391	1	0.976304	-0.0345974
100780392	I1MZW3	Uncharacterized protein OS=Glycine max OX=3847 GN=100780392 PE=3 SV=2 - [I1MZW3_SOYBN]	317.234	18.17	2	4	17	29	1112	123.731	5.24951	0.000191259	0.000174263	0.214376	1	1.09753	0.134266
547873	I1J8H7	Peroxidase OS=Glycine max OX=3847 GN=547873 PE=3 SV=1 - [I1J8H7_SOYBN]	317.037	36.91	10	9	9	16	317	34.3755	9.23193	0.000206038	0.000219022	0.64618	1	0.940716	-0.0881689
100811636	C6T0H9	Uncharacterized protein OS=Glycine max OX=3847 GN=100811636 PE=2 SV=1 - [C6T0H9_SOYBN]	316.819	63.57	4	7	8	25	140	15.0031	10.3892	0.000189509	0.000181723	0.387481	1	1.04285	0.0605307
100815278	I1MCW1	ATP-dependent 6-phosphofructokinase OS=Glycine max OX=3847 GN=100815278 PE=3 SV=1 - [I1MCW1_SOYBN]	316.155	29.73	5	7	10	26	481	52.7936	6.30322	0.000162953	0.000164459	0.924452	1	0.990844	-0.0132698
100810850	A0A0R4J2N2	Uncharacterized protein OS=Glycine max OX=3847 GN=100810850 PE=3 SV=1 - [A0A0R4J2N2_SOYBN]	315.894	14.75	3	3	6	15	495	53.2565	8.47021	0.000199403	0.000196996	0.766546	1	1.01222	0.017525
100779259	A0A0R0J9Y0	Uncharacterized protein OS=Glycine max OX=3847 GN=100779259 PE=4 SV=1 - [A0A0R0J9Y0_SOYBN]	315.439	29.68	3	4	17	26	711	77.9092	5.98584	0.000196286	0.000192818	0.540351	1	1.01798	0.0257138
100807909	K7KR01	Uncharacterized protein OS=Glycine max OX=3847 GN=100807909 PE=3 SV=1 - [K7KR01_SOYBN]	315.213	30	2	9	16	21	640	70.678	5.21143	0.000180025	0.000180356	0.959	1	0.998161	-0.00265623
	C6TLE7	Uncharacterized protein OS=Glycine max OX=3847 PE=2 SV=1 - [C6TLE7_SOYBN]	314.274	31.1	2	9	9	24	328	35.7355	5.98584	0.000202669	0.000180138	0.0353913	1	1.12508	0.170022
100802292	C6TLT7	Late-embryogenesis abundant protein 1 OS=Glycine max OX=3847 GN=100802292 PE=2 SV=1 - [C6TLT7_SOYBN]	314.263	41.56	1	1	11	25	320	35.6315	4.98291	0.000199865	0.000197236	0.899399	1	1.01333	0.0191058
100777759	A0A0R0HEL8	Peptidyl-prolyl cis-trans isomerase OS=Glycine max OX=3847 GN=100777759 PE=3 SV=1 - [A0A0R0HEL8_SOYBN]	314.049	52.33	3	5	6	29	172	18.213	8.45557	0.000187367	0.00019	0.571824	1	0.98614	-0.0201351
100782242	I1JU82	Uncharacterized protein OS=Glycine max OX=3847 GN=100782242 PE=3 SV=1 - [I1JU82_SOYBN]	313.719	20.64	2	13	17	23	974	109.154	7.44482	0.000194166	0.000197998	0.40711	1	0.980646	-0.0281962
100777154	I1KVA8	ADP,ATP carrier protein OS=Glycine max OX=3847 GN=100777154 PE=3 SV=1 - [I1KVA8_SOYBN]	313.453	16.35	1	1	10	27	624	67.8089	9.29053	0.000187921	0.000176411	0.356889	1	1.06525	0.0911896
100790443	I1KBT7	Uncharacterized protein OS=Glycine max OX=3847 GN=100790443 PE=3 SV=1 - [I1KBT7_SOYBN]	313.321	24.35	9	5	9	18	497	55.9611	5.35107	0.000177862	0.000175075	0.796783	1	1.01592	0.0227859
100306174	C6SYA5	60S ribosomal protein L18a OS=Glycine max OX=3847 GN=100306174 PE=2 SV=1 - [C6SYA5_SOYBN]	313.277	33.71	3	1	6	26	178	21.2675	10.4185	0.000186511	0.00018617	0.921612	1	1.00183	0.00264038
100803020	I1J8V9	Succinate dehydrogenase [ubiquinone] flavoprotein subunit, mitochondrial OS=Glycine max OX=3847 GN=100803020 PE=3 SV=1 - [I1J8V9_SOYBN]	312.98	23.81	3	1	11	24	630	69.2573	6.66846	0.000184295	0.000179391	0.804516	1	1.02734	0.0389075
100775180	I1KY39	Citrate synthase OS=Glycine max OX=3847 GN=100775180 PE=3 SV=1 - [I1KY39_SOYBN]	311.989	32.16	1	3	15	26	513	56.4444	9.20264	0.000194227	0.000211474	0.283601	1	0.918444	-0.122736
100807194	I1NEH3	Uncharacterized protein OS=Glycine max OX=3847 GN=100807194 PE=3 SV=1 - [I1NEH3_SOYBN]	311.505	44.69	3	1	14	21	461	48.4306	7.57666	0.000148105	0.000170593	0.580355	1	0.868178	-0.203938
CYP73A11	Q42797	Trans-cinnamate 4-monooxygenase OS=Glycine max OX=3847 GN=CYP73A11 PE=2 SV=1 - [TCMO_SOYBN]	311.322	34.58	3	2	14	22	506	57.9747	8.98291	0.000200821	0.000200844	0.999299	1	0.999888	-0.000161073
100788421	K7MS29	Uncharacterized protein OS=Glycine max OX=3847 GN=100788421 PE=4 SV=1 - [K7MS29_SOYBN]	311.313	13.85	6	17	17	24	1459	163.96	6.771	0.000184958	0.000168952	0.112319	1	1.09474	0.130583
100817941	I1KQE8	26S proteasome non-ATPase regulatory subunit 1 homolog OS=Glycine max OX=3847 GN=100817941 PE=3 SV=1 - [I1KQE8_SOYBN]	310.223	17.3	3	15	15	23	1006	109.466	5.36377	0.000187883	0.000181225	0.392486	1	1.03674	0.0520529
100799250	I1KFF8	Uncharacterized protein OS=Glycine max OX=3847 GN=100799250 PE=4 SV=1 - [I1KFF8_SOYBN]	310.152	26.39	3	2	5	15	269	29.3219	7.57666	0.000185233	0.000195959	0.447508	1	0.945264	-0.0812107
	C6SY42	Uncharacterized protein OS=Glycine max OX=3847 PE=2 SV=1 - [C6SY42_SOYBN]	309.881	49.55	4	6	8	32	224	24.3123	4.70361	0.000190205	0.000176345	0.00446411	1	1.0786	0.109154
100819609	A0A0R0KWB3	Uncharacterized protein OS=Glycine max OX=3847 GN=100819609 PE=4 SV=1 - [A0A0R0KWB3_SOYBN]	309.695	46.15	2	3	12	24	260	29.5595	10.1841	0.000173845	0.000155965	0.355616	1	1.11464	0.156574
100306564	C6SZW7	Uncharacterized protein OS=Glycine max OX=3847 GN=100306564 PE=2 SV=1 - [C6SZW7_SOYBN]	309.495	44.3	4	2	3	19	79	8.71941	8.76318	0.000188189	0.000195268	0.710329	1	0.963751	-0.0532669
	C6SVE3	Uncharacterized protein OS=Glycine max OX=3847 PE=2 SV=1 - [C6SVE3_SOYBN]	309.405	64.84	9	5	5	27	91	10.0032	9.11475	0.000217598	0.000218667	0.944821	1	0.995109	-0.00707367
100802384	A0A0R0HE95	Uncharacterized protein OS=Glycine max OX=3847 GN=100802384 PE=4 SV=1 - [A0A0R0HE95_SOYBN]	308.971	15.08	3	3	14	19	1028	118.502	5.79541	0.000186994	0.000187156	0.970455	1	0.999134	-0.00125043
	C6TEX4	Uncharacterized protein OS=Glycine max OX=3847 PE=2 SV=1 - [C6TEX4_SOYBN]	308.676	35.74	2	4	9	16	277	29.9825	9.05615	0.000177648	0.000187785	0.281762	1	0.946016	-0.0800634
100809861	K7LSI5	Uncharacterized protein OS=Glycine max OX=3847 GN=100809861 PE=3 SV=1 - [K7LSI5_SOYBN]	308.573	31.01	6	19	19	32	803	90.3988	6.75635	0.00018946	0.000183409	0.221909	1	1.03299	0.0468329
100816527	A0A0R4J598	Cysteine proteinase inhibitor OS=Glycine max OX=3847 GN=100816527 PE=3 SV=1 - [A0A0R4J598_SOYBN]	308.495	28.57	1	2	2	15	112	12.4075	9.02686	0.000185417	0.000195158	0.437789	1	0.950087	-0.0738683
100813735	I1JE12	Polyadenylate-binding protein OS=Glycine max OX=3847 GN=100813735 PE=3 SV=1 - [I1JE12_SOYBN]	308.11	18.36	1	1	10	21	648	70.6735	8.04541	0.000176851	0.000158416	0.221775	1	1.11637	0.158811
100814766	I1KYK0	Uncharacterized protein OS=Glycine max OX=3847 GN=100814766 PE=4 SV=1 - [I1KYK0_SOYBN]	307.877	19.76	1	3	5	16	415	43.6657	6.23975	0.00018841	0.000181443	0.0818661	1	1.0384	0.0543631
100818379	I1LHR7	Succinate dehydrogenase [ubiquinone] flavoprotein subunit, mitochondrial OS=Glycine max OX=3847 GN=100818379 PE=3 SV=1 - [I1LHR7_SOYBN]	307.855	23.49	2	1	11	24	630	69.1123	6.7124	0.000185818	0.000214793	0.0565123	1	0.865103	-0.209056
GLYMA_10G069800	I1L9B1	Lysine--tRNA ligase OS=Glycine max OX=3847 GN=GLYMA_10G069800 PE=3 SV=1 - [I1L9B1_SOYBN]	307.683	36.58	1	2	18	35	596	68.1393	6.46826	0.000221556	0.000229656	0.745014	1	0.964731	-0.0518009
100806837	A0A0R4J654	Coatomer subunit delta OS=Glycine max OX=3847 GN=100806837 PE=3 SV=1 - [A0A0R4J654_SOYBN]	307.253	25.85	1	4	11	17	530	58.3699	5.8335	0.000188961	0.000166774	0.0290305	1	1.13303	0.180189
100815330	A0A0R4J2P9	Cysteine synthase OS=Glycine max OX=3847 GN=100815330 PE=3 SV=1 - [A0A0R4J2P9_SOYBN]	307.234	35.28	2	1	10	30	394	41.6216	7.31299	0.000176605	0.000175355	0.948848	1	1.00713	0.0102474
	B0M198	Peroxisomal acyl-CoA oxidase OS=Glycine max OX=3847 PE=2 SV=1 - [B0M198_SOYBN]	306.888	29.06	7	1	11	30	437	47.8476	8.646	0.000178067	0.000196483	0.0693585	1	0.906272	-0.141983
GLYMA_12G027300	K7LSQ5	Uncharacterized protein OS=Glycine max OX=3847 GN=GLYMA_12G027300 PE=4 SV=1 - [K7LSQ5_SOYBN]	306.874	23.47	3	1	7	13	392	41.4824	8.54346	0.000208503	0.000211626	0.874073	1	0.985246	-0.0214438
100787769	I1K609	Uncharacterized protein OS=Glycine max OX=3847 GN=100787769 PE=3 SV=1 - [I1K609_SOYBN]	306.638	23.09	2	1	9	22	511	55.1213	5.93506	0.000201717	0.000210533	0.724408	1	0.958126	-0.0617134
	C6T6P9	40S ribosomal protein S21 OS=Glycine max OX=3847 PE=2 SV=1 - [C6T6P9_SOYBN]	306.385	32.1	3	2	2	10	81	9.09954	6.771	0.000183124	0.000194489	0.454838	1	0.941565	-0.0868676
100777797	I1K3E1	Uncharacterized protein OS=Glycine max OX=3847 GN=100777797 PE=4 SV=1 - [I1K3E1_SOYBN]	306.346	23.79	2	1	14	19	597	65.9393	8.68994	0.000184461	0.000172522	0.356162	1	1.0692	0.0965352
GLYMA_15G095300	A0A0R0FZ23	Uncharacterized protein OS=Glycine max OX=3847 GN=GLYMA_15G095300 PE=3 SV=1 - [A0A0R0FZ23_SOYBN]	305.915	50.67	3	1	7	23	150	16.3127	11.019	0.000181005	0.000235108	0.130705	1	0.76988	-0.377294
GLYMA_20G168100	I1NH37	Uncharacterized protein OS=Glycine max OX=3847 GN=GLYMA_20G168100 PE=3 SV=1 - [I1NH37_SOYBN]	305.892	38.56	5	1	14	35	389	44.3689	10.1548	0.000185801	0.000174221	0.3794	1	1.06647	0.0928426
100810630	I1MBI6	Uncharacterized protein OS=Glycine max OX=3847 GN=100810630 PE=4 SV=1 - [I1MBI6_SOYBN]	305.842	22.39	2	5	18	29	996	109.8	6.18896	0.000190891	0.000179635	0.300034	1	1.06266	0.0876807
	C6T9M0	Uncharacterized protein OS=Glycine max OX=3847 PE=2 SV=1 - [C6T9M0_SOYBN]	304.436	29.62	3	1	12	22	476	52.3288	7.00537	0.000168908	0.000183242	0.396812	1	0.921779	-0.117508
100776005	I1NET6	Uncharacterized protein OS=Glycine max OX=3847 GN=100776005 PE=4 SV=2 - [I1NET6_SOYBN]	304.061	45.88	2	26	29	39	752	81.9681	4.37354	0.000203138	0.000212873	0.500327	1	0.954268	-0.0675338
100778815	I1LF06	Coatomer subunit delta OS=Glycine max OX=3847 GN=100778815 PE=3 SV=1 - [I1LF06_SOYBN]	303.859	16.79	1	1	8	15	530	58.3808	5.80811	0.000197786	0.00018875	0.334757	1	1.04787	0.0674645
100785660	I1LZI3	Lysine--tRNA ligase OS=Glycine max OX=3847 GN=100785660 PE=3 SV=1 - [I1LZI3_SOYBN]	303.809	39.57	1	3	19	35	599	68.4705	6.29053	0.000198135	0.000178759	0.0780244	1	1.10839	0.148468
100527647	C6T4Z6	Uncharacterized protein OS=Glycine max OX=3847 GN=100527647 PE=2 SV=1 - [C6T4Z6_SOYBN]	303.768	52.45	1	4	7	17	143	15.8834	10.1841	0.000194966	0.000197986	0.666386	1	0.984746	-0.022176
GLYMA_05G217300	I1K693	Uncharacterized protein OS=Glycine max OX=3847 GN=GLYMA_05G217300 PE=3 SV=1 - [I1K693_SOYBN]	303.209	38.85	4	11	21	33	610	68.3249	7.98682	0.000195602	0.000183441	0.137264	1	1.06629	0.0926016
100819526	I1MC13	Uncharacterized protein OS=Glycine max OX=3847 GN=100819526 PE=4 SV=1 - [I1MC13_SOYBN]	302.208	31.22	2	4	13	20	490	56.0853	9.01221	0.000202217	0.000194981	0.389679	1	1.03711	0.0525722
100780005	I1MLJ3	Uridine kinase OS=Glycine max OX=3847 GN=100780005 PE=3 SV=1 - [I1MLJ3_SOYBN]	301.308	29.32	2	7	12	30	474	53.1994	6.49365	0.000184777	0.000171756	0.0820088	1	1.07581	0.105429
GLYMA_03G146100	A0A0R0KQM5	Uncharacterized protein OS=Glycine max OX=3847 GN=GLYMA_03G146100 PE=4 SV=1 - [A0A0R0KQM5_SOYBN]	300.869	37.94	3	4	9	13	340	37.8586	5.77002	0.000189341	0.000184191	0.533575	1	1.02796	0.0397901
100817492	K7LR00	Uncharacterized protein OS=Glycine max OX=3847 GN=100817492 PE=3 SV=1 - [K7LR00_SOYBN]	300.541	15.17	1	2	14	27	1094	121.816	5.37646	0.000220512	0.000208132	0.648211	1	1.05948	0.0833607
	C6TNG2	S-adenosylmethionine synthase OS=Glycine max OX=3847 PE=2 SV=1 - [C6TNG2_SOYBN]	299.554	39.59	7	5	12	26	394	43.1827	5.90967	0.000193355	0.000169177	0.431662	1	1.14292	0.19272
	C6TIJ5	Uncharacterized protein OS=Glycine max OX=3847 PE=2 SV=1 - [C6TIJ5_SOYBN]	299.116	28.77	3	4	5	17	285	32.4416	7.13721	0.000187723	0.000186298	0.926075	1	1.00765	0.0109894
100797748	I1JGB5	Eukaryotic translation initiation factor 3 subunit E OS=Glycine max OX=3847 GN=100797748 PE=3 SV=1 - [I1JGB5_SOYBN]	299.015	29.52	1	1	10	14	437	51.1279	5.8208	0.000162276	0.000158486	0.851448	1	1.02391	0.0340929
	C6TH44	Uncharacterized protein OS=Glycine max OX=3847 PE=2 SV=1 - [C6TH44_SOYBN]	299.007	46.37	4	2	10	20	289	31.8122	9.71533	0.000194862	0.000204859	0.635273	1	0.951197	-0.0721841
	C6SYQ0	Uncharacterized protein OS=Glycine max OX=3847 PE=2 SV=1 - [C6SYQ0_SOYBN]	298.646	48.35	10	6	8	24	182	20.8117	5.16064	0.000190081	0.000179878	0.501474	1	1.05672	0.0795975
100816038	I1MUN6	Uncharacterized protein OS=Glycine max OX=3847 GN=100816038 PE=3 SV=1 - [I1MUN6_SOYBN]	298.599	29.56	1	2	12	21	477	52.453	7.18115	0.000171466	0.000178799	0.594024	1	0.958992	-0.0604098
100799433	K7M828	Uncharacterized protein OS=Glycine max OX=3847 GN=100799433 PE=3 SV=1 - [K7M828_SOYBN]	298.529	17.09	2	3	17	30	1094	120.942	5.42725	0.000169667	0.000178193	0.50477	1	0.952156	-0.0707297
100784608	I1K778	Coatomer subunit gamma OS=Glycine max OX=3847 GN=100784608 PE=3 SV=1 - [I1K778_SOYBN]	298.491	21.2	2	5	15	23	882	98.1627	5.19873	0.000183504	0.00017222	0.0879884	1	1.06552	0.0915555
GLYMA_09G082900	A0A0R0I9A2	Glycosyltransferase OS=Glycine max OX=3847 GN=GLYMA_09G082900 PE=3 SV=1 - [A0A0R0I9A2_SOYBN]	298.345	23.5	1	8	8	20	468	52.3149	5.57959	0.000186373	0.000200524	0.00889332	1	0.929428	-0.105585
100808580	A0A0R0F3S5	Ribosomal protein OS=Glycine max OX=3847 GN=100808580 PE=3 SV=1 - [A0A0R0F3S5_SOYBN]	297.748	35.19	5	2	6	22	216	24.5453	9.83252	0.000165613	0.000164412	0.933688	1	1.00731	0.0105027
GLYMA_11G1021002	A0A0R0HFD7	Uncharacterized protein (Fragment) OS=Glycine max OX=3847 GN=GLYMA_11G1021002 PE=3 SV=1 - [A0A0R0HFD7_SOYBN]	297.677	23.77	1	16	16	30	673	72.8897	6.04932	0.000187646	0.000178938	0.0479333	1	1.04866	0.0685528
100801762	K7MAH3	Uncharacterized protein OS=Glycine max OX=3847 GN=100801762 PE=4 SV=1 - [K7MAH3_SOYBN]	297.408	10.8	9	1	14	23	1620	181.485	6.65381	0.00022545	0.000228488	0.877354	1	0.986702	-0.0193143
100784957	I1M2U5	Uncharacterized protein OS=Glycine max OX=3847 GN=100784957 PE=4 SV=1 - [I1M2U5_SOYBN]	297.161	64.51	2	17	17	35	355	39.888	5.97314	0.000183075	0.000178373	0.555113	1	1.02636	0.0375336
100800451	I1NGD0	Lipoxygenase OS=Glycine max OX=3847 GN=100800451 PE=3 SV=1 - [I1NGD0_SOYBN]	296.316	18.76	10	11	13	22	858	97.8781	6.69775	0.000178907	0.000175511	0.686549	1	1.01935	0.0276467
100810004	I1N4K3	Uncharacterized protein OS=Glycine max OX=3847 GN=100810004 PE=4 SV=1 - [I1N4K3_SOYBN]	295.978	22.6	2	6	12	26	655	73.6707	7.85498	0.000194842	0.000178861	0.196525	1	1.08935	0.123468
100786683	A0A0R0GZS9	Uncharacterized protein OS=Glycine max OX=3847 GN=100786683 PE=4 SV=1 - [A0A0R0GZS9_SOYBN]	295.967	32.41	3	2	12	22	398	45.7041	9.45166	0.000181964	0.000152572	0.111856	1	1.19264	0.254164
100818441	I1K9N4	Glucose-6-phosphate isomerase OS=Glycine max OX=3847 GN=100818441 PE=3 SV=1 - [I1K9N4_SOYBN]	295.886	39.19	3	3	21	40	615	67.3915	5.73193	0.0001879	0.000196749	0.413182	1	0.955024	-0.0663917
100781246	I1MMH6	Pectin acetylesterase OS=Glycine max OX=3847 GN=100781246 PE=3 SV=1 - [I1MMH6_SOYBN]	295.853	23.56	2	8	8	19	399	43.9889	8.32373	0.000199844	0.000203426	0.799403	1	0.982389	-0.0256335
100787034	I1JT00	Uncharacterized protein OS=Glycine max OX=3847 GN=100787034 PE=4 SV=1 - [I1JT00_SOYBN]	295.185	39.01	3	3	15	28	487	55.614	8.80713	0.000169785	0.000190608	0.147763	1	0.890754	-0.1669
	C6TLI8	Uncharacterized protein OS=Glycine max OX=3847 PE=2 SV=1 - [C6TLI8_SOYBN]	294.109	40.52	2	2	10	25	232	25.8854	10.1987	0.000181482	0.000174099	0.440528	1	1.0424	0.0599148
Glyma17g08030	A0A2L0RIP6	eIFiso4G-1a OS=Glycine max OX=3847 GN=Glyma17g08030 PE=4 SV=1 - [A0A2L0RIP6_SOYBN]	293.213	14.7	2	1	10	19	789	86.7478	7.59131	0.000198158	0.000204241	0.797381	1	0.970218	-0.043619
100808731	A0A0R4J2M8	Proteasome subunit alpha type OS=Glycine max OX=3847 GN=100808731 PE=3 SV=1 - [A0A0R4J2M8_SOYBN]	293.157	31.33	1	7	7	23	249	27.0851	7.48877	0.00019437	0.000193524	0.884013	1	1.00437	0.0062966
	C6TB98	Uncharacterized protein OS=Glycine max OX=3847 PE=2 SV=1 - [C6TB98_SOYBN]	292.944	41.94	6	10	12	38	310	33.9067	5.88428	0.000193985	0.000218469	0.259246	1	0.887929	-0.171483
100809706	A0A0R0ENW6	Uncharacterized protein OS=Glycine max OX=3847 GN=100809706 PE=3 SV=1 - [A0A0R0ENW6_SOYBN]	292.67	18.95	2	7	7	16	438	46.3236	8.52881	0.000204685	0.000263338	0.104127	1	0.777273	-0.363506
100789296	I1JGR4	Uncharacterized protein OS=Glycine max OX=3847 GN=100789296 PE=4 SV=1 - [I1JGR4_SOYBN]	292.625	16.96	1	2	11	20	784	86.1367	8.00146	0.00017823	0.000181039	0.744932	1	0.984487	-0.0225562
100790700	I1JDS6	Beta-hexosaminidase OS=Glycine max OX=3847 GN=100790700 PE=3 SV=1 - [I1JDS6_SOYBN]	292.579	18.74	1	3	9	18	555	62.8686	5.94775	0.000190464	0.000200273	0.366975	1	0.951019	-0.0724534
100806082	I1LBD0	Uncharacterized protein OS=Glycine max OX=3847 GN=100806082 PE=4 SV=1 - [I1LBD0_SOYBN]	292.266	30.65	1	3	12	20	447	51.3331	6.43018	0.000179238	0.000152236	0.0337353	1	1.17737	0.235566
100780145	A0A0R0GIN2	Uncharacterized protein OS=Glycine max OX=3847 GN=100780145 PE=3 SV=1 - [A0A0R0GIN2_SOYBN]	292.078	27.48	10	1	4	14	262	27.5052	7.32764	0.000176132	0.000189898	0.39501	1	0.927507	-0.10857
GLYMA_07G006700	K7KYV6	Lipoxygenase OS=Glycine max OX=3847 GN=GLYMA_07G006700 PE=3 SV=1 - [K7KYV6_SOYBN]	292.027	23.68	2	1	11	32	570	63.8889	6.3667	0.00019833	0.000255235	0.209311	1	0.777048	-0.363924
gdh1	Q5F2M9	Glutamate dehydrogenase OS=Glycine max OX=3847 GN=gdh1 PE=2 SV=1 - [Q5F2M9_SOYBN]	291.99	29.93	11	8	9	19	411	44.5208	6.46826	0.000173098	0.000172465	0.974241	1	1.00367	0.00528018
GLYMA_05G058100	A0A0R0JRB0	L-lactate dehydrogenase OS=Glycine max OX=3847 GN=GLYMA_05G058100 PE=3 SV=1 - [A0A0R0JRB0_SOYBN]	291.554	39.54	2	7	9	16	349	37.7779	7.02002	0.000194569	0.000195106	0.949262	1	0.997248	-0.0039763
100810907	I1N6A6	UDP-glucose 6-dehydrogenase OS=Glycine max OX=3847 GN=100810907 PE=3 SV=1 - [I1N6A6_SOYBN]	291.36	23.75	4	3	10	23	480	53.1104	6.69775	0.000207613	0.000184366	0.273051	1	1.12609	0.171326
100787912	I1LG13	Uncharacterized protein OS=Glycine max OX=3847 GN=100787912 PE=4 SV=2 - [I1LG13_SOYBN]	291.177	13.54	2	2	13	18	1071	122.889	5.60498	0.00017629	0.000172891	0.787508	1	1.01966	0.0280854
100813906	I1MUM8	Malate synthase OS=Glycine max OX=3847 GN=100813906 PE=3 SV=1 - [I1MUM8_SOYBN]	290.945	40.29	3	8	18	24	556	62.7349	6.3667	0.000191083	0.000173829	0.27017	1	1.09926	0.13653
	C6SWR5	Glycine cleavage system H protein OS=Glycine max OX=3847 PE=2 SV=1 - [C6SWR5_SOYBN]	289.832	32.26	7	2	3	11	155	16.9242	4.86865	0.000179739	0.000188807	0.560587	1	0.951974	-0.0710054
100527201	C6T3L5	Uncharacterized protein OS=Glycine max OX=3847 GN=100527201 PE=2 SV=1 - [C6T3L5_SOYBN]	289.199	50	1	2	7	18	158	16.8507	4.98291	0.00021963	0.000488317	0.43256	1	0.44977	-1.15274
SC-03	Q9SLR7	Thiamine thiazole synthase, chloroplastic OS=Glycine max OX=3847 GN=SC-03 PE=2 SV=1 - [Q9SLR7_SOYBN]	288.688	23.5	7	1	5	14	349	36.9636	6.22705	0.000191495	0.000168997	0.473599	1	1.13313	0.180315
100787098	A0A0R0GG96	Uncharacterized protein OS=Glycine max OX=3847 GN=100787098 PE=4 SV=1 - [A0A0R0GG96_SOYBN]	288.663	30.4	3	12	12	25	500	54.6314	7.09326	0.000189645	0.000191995	0.81446	1	0.987759	-0.017769
GLYMA_19G259300	A0A0R0ETX2	Uncharacterized protein OS=Glycine max OX=3847 GN=GLYMA_19G259300 PE=4 SV=1 - [A0A0R0ETX2_SOYBN]	288.557	28.35	2	4	13	23	589	64.848	7.1958	0.000257774	0.000397447	0.222682	1	0.648575	-0.624654
	C6T7G4	Uncharacterized protein OS=Glycine max OX=3847 PE=2 SV=1 - [C6T7G4_SOYBN]	288.138	33.16	3	10	11	24	395	44.1421	7.6499	0.000196168	0.000187412	0.331571	1	1.04672	0.0658811
100170727	B0M196	Peroxisomal ascorbate peroxidase OS=Glycine max OX=3847 GN=100170727 PE=2 SV=1 - [B0M196_SOYBN]	287.95	40.77	4	2	9	20	287	31.7444	6.7417	0.000192353	0.000176842	0.0941199	1	1.08771	0.121296
GLYMA_16G050800	A0A0R0FLS7	Uncharacterized protein OS=Glycine max OX=3847 GN=GLYMA_16G050800 PE=4 SV=1 - [A0A0R0FLS7_SOYBN]	287.18	32.9	8	3	3	9	155	16.6987	5.88428	0.000218291	0.000201925	0.376217	1	1.08105	0.112433
100775287	I1JTG3	Uncharacterized protein OS=Glycine max OX=3847 GN=100775287 PE=3 SV=1 - [I1JTG3_SOYBN]	287.098	30.85	1	6	10	22	389	42.7033	6.56592	0.000146312	0.000187078	0.362452	1	0.782091	-0.354593
	C6T751	Eukaryotic translation initiation factor 3 subunit E OS=Glycine max OX=3847 PE=2 SV=1 - [C6T751_SOYBN]	287.076	50.77	2	3	12	17	323	37.9343	6.53662	0.000177018	0.000162758	0.110982	1	1.08762	0.121171
100794483	I1M4Y9	Uncharacterized protein OS=Glycine max OX=3847 GN=100794483 PE=4 SV=1 - [I1M4Y9_SOYBN]	287.005	22.5	2	12	12	23	800	87.454	7.57666	0.000181258	0.000181817	0.953897	1	0.996926	-0.00444136
100794235	I1MYB0	Uncharacterized protein OS=Glycine max OX=3847 GN=100794235 PE=4 SV=1 - [I1MYB0_SOYBN]	286.595	26.86	3	5	9	17	484	53.3996	6.0874	0.000166512	0.000170663	0.800505	1	0.975681	-0.0355184
100775828	K7KHU1	Uncharacterized protein OS=Glycine max OX=3847 GN=100775828 PE=3 SV=1 - [K7KHU1_SOYBN]	286.5	23.46	3	7	7	17	358	39.9754	8.47021	0.000181556	0.000173283	0.542432	1	1.04775	0.0672896
102660477	K7LH11	Uncharacterized protein OS=Glycine max OX=3847 GN=102660477 PE=4 SV=1 - [K7LH11_SOYBN]	286.21	27.89	3	6	6	13	294	31.5778	4.98291	0.00018567	0.000187344	0.899346	1	0.991063	-0.0129514
100813940	I1MYB9	Uncharacterized protein OS=Glycine max OX=3847 GN=100813940 PE=4 SV=1 - [I1MYB9_SOYBN]	286.207	18.15	2	9	10	19	766	84.3027	6.21436	0.000196037	0.000193663	0.820909	1	1.01226	0.0175811
100812978	C6T8I7	Uncharacterized protein OS=Glycine max OX=3847 GN=100812978 PE=2 SV=1 - [C6T8I7_SOYBN]	286.151	40.08	1	1	8	24	257	28.1711	5.22412	0.000171023	0.000184343	0.44455	1	0.927745	-0.1082
100795309	A0A0R4J4D0	Uncharacterized protein OS=Glycine max OX=3847 GN=100795309 PE=4 SV=1 - [A0A0R4J4D0_SOYBN]	286.02	76.7	12	9	12	27	206	23.0374	5.18604	0.000193117	0.000176445	0.151169	1	1.09449	0.130261
100800781	I1LN92	Uncharacterized protein OS=Glycine max OX=3847 GN=100800781 PE=3 SV=1 - [I1LN92_SOYBN]	285.942	25.97	2	1	4	16	181	20.3829	10.228	0.000197067	0.000196733	0.979858	1	1.0017	0.0024444
100782567	I1LCM5	Uncharacterized protein OS=Glycine max OX=3847 GN=100782567 PE=4 SV=1 - [I1LCM5_SOYBN]	285.306	34.99	4	1	13	21	423	46.3238	6.96143	0.000165621	0.000159254	0.740137	1	1.03998	0.0565545
100807617	I1ME21	Uncharacterized protein OS=Glycine max OX=3847 GN=100807617 PE=3 SV=1 - [I1ME21_SOYBN]	285.27	33.05	1	3	11	15	357	38.6555	7.26904	0.000186047	0.000198264	0.349337	1	0.938379	-0.0917566
100805556	K7MR36	Citrate synthase OS=Glycine max OX=3847 GN=100805556 PE=3 SV=1 - [K7MR36_SOYBN]	285.025	26.65	1	2	14	26	514	56.6354	9.37842	0.000182346	0.00018153	0.945139	1	1.0045	0.00647228
100527559	C6T4P6	Uncharacterized protein OS=Glycine max OX=3847 GN=100527559 PE=2 SV=1 - [C6T4P6_SOYBN]	285.005	43.62	2	1	7	20	188	20.0983	7.72314	0.000213206	0.000211304	0.933792	1	1.009	0.0129303
100807968	C6TIM5	Ferredoxin--NADP reductase, chloroplastic OS=Glycine max OX=3847 GN=100807968 PE=2 SV=1 - [C6TIM5_SOYBN]	284.796	33.69	1	1	11	29	377	42.1643	8.32373	0.000198774	0.000173013	0.325227	1	1.1489	0.200248
TCTP	Q944T2	Translationally-controlled tumor protein homolog OS=Glycine max OX=3847 GN=TCTP PE=2 SV=1 - [TCTP_SOYBN]	284.667	52.38	3	3	6	18	168	18.9835	4.729	0.000189731	0.000182129	0.319066	1	1.04174	0.0589945
100807708	I1JUT9	Uncharacterized protein OS=Glycine max OX=3847 GN=100807708 PE=4 SV=1 - [I1JUT9_SOYBN]	284.633	25.23	1	5	22	32	983	110.288	7.04932	0.000194544	0.00018619	0.446198	1	1.04487	0.0633242
100781128	I1N1Y9	Peptidylprolyl isomerase OS=Glycine max OX=3847 GN=100781128 PE=4 SV=2 - [I1N1Y9_SOYBN]	284.346	30.15	1	3	17	30	544	60.9423	5.23682	0.0001929	0.000172373	0.00403744	1	1.11908	0.162318
100795409	I1KRS9	Uncharacterized protein OS=Glycine max OX=3847 GN=100795409 PE=4 SV=1 - [I1KRS9_SOYBN]	284.287	25.71	3	2	15	19	599	66.0665	8.99756	0.000205108	0.000170507	0.0312453	1	1.20293	0.266551
GLYMA_07G115900	I1KJI7	Nucleoside diphosphate kinase OS=Glycine max OX=3847 GN=GLYMA_07G115900 PE=3 SV=1 - [I1KJI7_SOYBN]	284.282	49.66	4	2	6	32	149	16.5015	6.80029	0.000203981	0.000197666	0.637026	1	1.03195	0.0453689
100801787	I1J8G3	Phospholipase D OS=Glycine max OX=3847 GN=100801787 PE=3 SV=2 - [I1J8G3_SOYBN]	283.77	18.52	13	1	11	17	864	98.0573	7.03467	0.000192734	0.000234943	0.267619	1	0.820344	-0.285699
100782009	I1MUT1	Uncharacterized protein OS=Glycine max OX=3847 GN=100782009 PE=4 SV=1 - [I1MUT1_SOYBN]	283.639	17.54	3	7	10	34	741	79.0067	6.41748	0.000186275	0.00018708	0.896534	1	0.995697	-0.00622094
100791847	I1M0B2	Uncharacterized protein OS=Glycine max OX=3847 GN=100791847 PE=4 SV=1 - [I1M0B2_SOYBN]	283.305	24.26	1	2	15	23	742	81.583	5.97314	0.000184075	0.00017955	0.662132	1	1.0252	0.0359055
100305489	I1L571	60S ribosomal protein L13 OS=Glycine max OX=3847 GN=100305489 PE=3 SV=1 - [I1L571_SOYBN]	283.119	43.48	1	1	8	25	207	23.8063	11.019	0.000183994	0.000178528	0.618501	1	1.03062	0.0435061
100306213	I1L1F3	Uncharacterized protein OS=Glycine max OX=3847 GN=100306213 PE=4 SV=1 - [I1L1F3_SOYBN]	282.92	41.32	8	1	10	32	242	28.3035	9.83252	0.000183353	0.000151543	0.0948354	1	1.20991	0.274894
100794661	I1MAW4	Uncharacterized protein OS=Glycine max OX=3847 GN=100794661 PE=4 SV=1 - [I1MAW4_SOYBN]	282.505	44	1	4	7	20	175	19.4641	4.38623	0.00017953	0.00018169	0.835418	1	0.988108	-0.0172591
100785611	C6TNZ4	Ferredoxin OS=Glycine max OX=3847 GN=100785611 PE=2 SV=1 - [C6TNZ4_SOYBN]	281.425	12.9	1	1	1	8	155	16.3458	5.09717	0.000177993	0.000163962	0.539067	1	1.08558	0.118463
100787805	I1KG22	Uncharacterized protein OS=Glycine max OX=3847 GN=100787805 PE=3 SV=1 - [I1KG22_SOYBN]	281.185	14.61	5	8	9	17	801	84.8406	5.93506	0.00017969	0.000177966	0.82981	1	1.00969	0.0139076
100793768	I1LVH0	Uncharacterized protein OS=Glycine max OX=3847 GN=100793768 PE=4 SV=1 - [I1LVH0_SOYBN]	281.124	27.93	1	6	6	9	376	40.1648	7.45947	0.000195621	0.0001997	0.67051	1	0.979573	-0.0297749
100781250	I1KXM1	Pyruvate dehydrogenase E1 component subunit alpha OS=Glycine max OX=3847 GN=100781250 PE=4 SV=1 - [I1KXM1_SOYBN]	281.115	36.8	2	5	13	27	394	43.5678	7.43018	0.000199047	0.00021505	0.289193	1	0.925586	-0.11156
100798293	I1LEC3	Uncharacterized protein OS=Glycine max OX=3847 GN=100798293 PE=3 SV=1 - [I1LEC3_SOYBN]	281.021	19.01	1	1	7	13	463	49.9069	6.91748	0.000182498	0.000239133	0.338355	1	0.763165	-0.389932
	C6TD94	Uncharacterized protein (Fragment) OS=Glycine max OX=3847 PE=2 SV=1 - [C6TD94_SOYBN]	280.802	35.24	3	1	8	27	315	35.8711	7.59131	0.000178139	0.000177089	0.90988	1	1.00593	0.00852911
100780583	I1JCG0	Uncharacterized protein OS=Glycine max OX=3847 GN=100780583 PE=4 SV=1 - [I1JCG0_SOYBN]	280.665	18.11	5	2	6	10	403	42.8151	4.66553	0.000250221	0.000265855	0.679973	1	0.941192	-0.0874396
GLYMA_08G061200	A0A0R4J3V9	Uncharacterized protein OS=Glycine max OX=3847 GN=GLYMA_08G061200 PE=4 SV=1 - [A0A0R4J3V9_SOYBN]	279.401	45.37	5	2	7	12	205	21.747	6.53662	0.000182495	0.000192644	0.369304	1	0.947316	-0.0780829
	C6TIF1	Uncharacterized protein OS=Glycine max OX=3847 PE=2 SV=1 - [C6TIF1_SOYBN]	279.294	40.63	3	2	12	26	320	35.6375	5.021	0.000211929	0.000206585	0.746125	1	1.02587	0.0368418
100781897	I1NIY9	Mitochondrial Rho GTPase OS=Glycine max OX=3847 GN=100781897 PE=3 SV=1 - [I1NIY9_SOYBN]	279.252	29.1	1	3	15	31	646	71.866	5.5415	0.000199193	0.000195379	0.849552	1	1.01952	0.0278932
	C6T1B2	Uncharacterized protein OS=Glycine max OX=3847 PE=2 SV=1 - [C6T1B2_SOYBN]	279.131	44.68	3	2	8	21	188	20.2133	8.1333	0.000215879	0.000199793	0.418042	1	1.08052	0.11172
100790187	I1JJP2	Glucose-1-phosphate adenylyltransferase OS=Glycine max OX=3847 GN=100790187 PE=3 SV=1 - [I1JJP2_SOYBN]	278.915	35.53	2	10	16	31	515	56.3118	6.7417	0.000185093	0.000180392	0.783727	1	1.02606	0.0371158
100819803	I1LFD6	DHAR class glutathione S-transferase OS=Glycine max OX=3847 GN=100819803 PE=2 SV=1 - [I1LFD6_SOYBN]	278.228	46.48	2	2	8	18	213	23.4344	6.43018	0.000177815	0.000177432	0.974377	1	1.00216	0.00310935
100811391	K7KA83	Uncharacterized protein OS=Glycine max OX=3847 GN=100811391 PE=3 SV=1 - [K7KA83_SOYBN]	277.833	14.65	1	1	15	27	1092	120.466	5.24951	0.000188576	0.000203869	0.370431	1	0.924983	-0.112501
100817922	K7L0W4	Glutamine synthetase OS=Glycine max OX=3847 GN=100817922 PE=3 SV=1 - [K7L0W4_SOYBN]	277.823	27.18	4	1	7	22	309	33.9149	5.31299	0.000185696	0.00020116	0.513606	1	0.923129	-0.115396
100781628	I1ML44	Uncharacterized protein OS=Glycine max OX=3847 GN=100781628 PE=3 SV=2 - [I1ML44_SOYBN]	277.495	33.55	1	10	10	26	468	51.7854	5.18604	0.000197256	0.000242157	0.0537774	1	0.81458	-0.295871
100791083	I1NBN5	Uncharacterized protein OS=Glycine max OX=3847 GN=100791083 PE=4 SV=1 - [I1NBN5_SOYBN]	277.491	14.42	3	14	14	21	1026	112.508	8.01611	0.00018202	0.000175961	0.567308	1	1.03443	0.0488414
GLYMA_18G091500	A0A0R0EY92	Uncharacterized protein OS=Glycine max OX=3847 GN=GLYMA_18G091500 PE=4 SV=1 - [A0A0R0EY92_SOYBN]	276.7	44.31	7	11	13	30	325	35.7634	7.43018	0.000185174	0.000185721	0.874122	1	0.997051	-0.00426107
100790557	K7LNQ6	Thioredoxin reductase OS=Glycine max OX=3847 GN=100790557 PE=3 SV=1 - [K7LNQ6_SOYBN]	276.15	37.63	2	2	9	15	372	39.9733	8.20654	0.000175481	0.000164708	0.531798	1	1.0654	0.0913997
100802918	C6TAW2	40S ribosomal protein S24 OS=Glycine max OX=3847 GN=100802918 PE=2 SV=1 - [C6TAW2_SOYBN]	276.103	26.28	2	4	4	20	137	15.7688	10.6382	0.000190183	0.000181532	0.283037	1	1.04766	0.0671654
100780329	I1KM25	Polyadenylate-binding protein OS=Glycine max OX=3847 GN=100780329 PE=3 SV=1 - [I1KM25_SOYBN]	275.182	19.82	2	2	11	22	651	70.8666	7.75244	0.000151787	0.000172968	0.363588	1	0.877542	-0.18846
100813552	I1JBJ2	Uncharacterized protein OS=Glycine max OX=3847 GN=100813552 PE=3 SV=1 - [I1JBJ2_SOYBN]	275.086	14.62	3	1	5	14	465	50.2387	6.99072	0.000163127	0.000153856	0.601929	1	1.06026	0.0844136
GLYMA_03G110200	A0A0R0KHH6	Uncharacterized protein OS=Glycine max OX=3847 GN=GLYMA_03G110200 PE=4 SV=1 - [A0A0R0KHH6_SOYBN]	275.083	42.86	4	2	7	21	203	22.5382	5.2749	0.000178506	0.000167477	0.492061	1	1.06586	0.0920135
100799760	K7LZ76	Uncharacterized protein OS=Glycine max OX=3847 GN=100799760 PE=4 SV=1 - [K7LZ76_SOYBN]	275.027	15.99	21	14	18	27	1257	135.178	7.29834	0.000172789	0.000167668	0.660012	1	1.03054	0.0434054
GLYMA_09G114000	I1L2Q5	Uncharacterized protein OS=Glycine max OX=3847 GN=GLYMA_09G114000 PE=4 SV=1 - [I1L2Q5_SOYBN]	274.126	40.65	4	9	9	21	214	23.712	9.26123	0.000185819	0.000194521	0.350048	1	0.955267	-0.0660236
100784101	I1MJL6	Uncharacterized protein OS=Glycine max OX=3847 GN=100784101 PE=4 SV=1 - [I1MJL6_SOYBN]	274.001	40.95	1	3	10	26	232	25.9154	10.1548	0.000184478	0.000169073	0.0335241	1	1.09112	0.125806
100819843	C6TKZ2	Uncharacterized protein OS=Glycine max OX=3847 GN=100819843 PE=2 SV=1 - [C6TKZ2_SOYBN]	273.7	44.44	2	4	13	25	342	38.5438	7.1665	0.000192289	0.000167474	0.00428716	1	1.14817	0.199338
100500331	C6T1E4	Uncharacterized protein OS=Glycine max OX=3847 GN=100500331 PE=2 SV=1 - [C6T1E4_SOYBN]	273.644	78.07	1	5	6	15	114	11.4268	4.37354	0.000179377	0.00016134	0.160654	1	1.1118	0.152892
100817791	K7MKX6	Ribulose-phosphate 3-epimerase OS=Glycine max OX=3847 GN=100817791 PE=3 SV=1 - [K7MKX6_SOYBN]	273.375	26.37	4	4	4	9	273	29.1884	7.50342	0.000196964	0.000220087	0.302485	1	0.894936	-0.160144
	C6TGV2	Isocitrate dehydrogenase [NADP] OS=Glycine max OX=3847 PE=2 SV=1 - [C6TGV2_SOYBN]	273.292	33.17	5	7	13	25	416	46.734	8.48486	0.000191471	0.000202965	0.0509967	1	0.943366	-0.0841111
100170732	B0M1A7	Peroxisomal small heat shock protein OS=Glycine max OX=3847 GN=100170732 PE=2 SV=1 - [B0M1A7_SOYBN]	272.614	31.94	2	2	4	15	144	16.2366	7.63525	0.000213343	0.000203219	0.664387	1	1.04982	0.0701438
GLYMA_02G092800	K7K7B4	Uncharacterized protein OS=Glycine max OX=3847 GN=GLYMA_02G092800 PE=3 SV=1 - [K7K7B4_SOYBN]	272.483	11.74	1	1	3	19	281	30.798	6.59521	0.00018591	0.000133695	0.308721	1	1.39055	0.47566
100803176	I1MGG7	Uncharacterized protein OS=Glycine max OX=3847 GN=100803176 PE=4 SV=1 - [I1MGG7_SOYBN]	272.298	24.78	2	4	10	21	565	60.1346	7.35693	0.000196768	0.00019926	0.777105	1	0.987493	-0.0181571
GLYMA_10G290000	I1LFC6	Uncharacterized protein OS=Glycine max OX=3847 GN=GLYMA_10G290000 PE=4 SV=1 - [I1LFC6_SOYBN]	272.136	50.46	10	1	8	24	216	23.8882	7.82568	0.000181328	0.000181425	0.993328	1	0.999465	-0.000772492
547746	B2BF98	40S ribosomal protein S6 OS=Glycine max OX=3847 GN=547746 PE=3 SV=1 - [B2BF98_SOYBN]	271.996	34.01	3	4	7	15	247	28.0144	10.7114	0.000194122	0.000174569	0.0225216	1	1.112	0.153162
100790707	I1LAY3	Uncharacterized protein OS=Glycine max OX=3847 GN=100790707 PE=4 SV=2 - [I1LAY3_SOYBN]	271.812	26.88	2	17	20	22	930	101.363	4.24658	0.000197135	0.00021606	0.295426	1	0.912409	-0.132248
HIDH	Q5NUF3	2-hydroxyisoflavanone dehydratase OS=Glycine max OX=3847 GN=HIDH PE=1 SV=1 - [HIDH_SOYBN]	271.789	30.72	3	7	7	12	319	35.1159	6.17627	0.000215239	0.000234862	0.667901	1	0.916448	-0.125876
100788368	I1MM36	Uncharacterized protein OS=Glycine max OX=3847 GN=100788368 PE=4 SV=1 - [I1MM36_SOYBN]	271.376	17.52	3	1	4	13	331	36.2613	7.56201	0.000180558	0.000192106	0.325579	1	0.939888	-0.0894386
100808698	I1JAU1	Uncharacterized protein OS=Glycine max OX=3847 GN=100808698 PE=3 SV=1 - [I1JAU1_SOYBN]	270.904	19.14	2	4	4	10	303	32.6955	6.01123	0.000180027	0.000173629	0.570854	1	1.03685	0.0522072
100817378	I1M3P0	Uncharacterized protein OS=Glycine max OX=3847 GN=100817378 PE=4 SV=1 - [I1M3P0_SOYBN]	270.597	43.58	6	1	9	18	218	24.3283	5.14795	0.000182299	0.000174678	0.783092	1	1.04363	0.0616078
100802169	I1JCQ7	Succinate dehydrogenase [ubiquinone] flavoprotein subunit, mitochondrial OS=Glycine max OX=3847 GN=100802169 PE=3 SV=1 - [I1JCQ7_SOYBN]	270.277	15.14	1	1	7	16	634	69.7176	6.75635	0.000169109	0.000144543	0.226329	1	1.16996	0.226456
GLYMA_15G129500	A0A0R0G057	Uncharacterized protein OS=Glycine max OX=3847 GN=GLYMA_15G129500 PE=4 SV=1 - [A0A0R0G057_SOYBN]	269.768	18.13	1	2	8	16	502	54.7629	5.51611	0.000196318	0.000233165	0.00906291	1	0.841971	-0.248157
100775804	I1LK55	Uncharacterized protein OS=Glycine max OX=3847 GN=100775804 PE=4 SV=1 - [I1LK55_SOYBN]	269.632	52.71	15	1	8	23	203	22.6518	8.06006	0.000175922	0.000195043	0.28093	1	0.901967	-0.148853
100777636	I1KB23	Uncharacterized protein OS=Glycine max OX=3847 GN=100777636 PE=3 SV=1 - [I1KB23_SOYBN]	269.189	31.42	2	1	10	19	366	40.1514	6.04932	0.000249506	0.000233793	0.727179	1	1.06721	0.0938469
547620	I1L431	Glutamine synthetase OS=Glycine max OX=3847 GN=547620 PE=3 SV=1 - [I1L431_SOYBN]	268.346	32.36	5	1	8	23	309	33.9489	5.22412	0.00019072	0.000190394	0.978604	1	1.00171	0.00246994
100789291	C6T8Y4	Ferredoxin--NADP reductase, chloroplastic OS=Glycine max OX=3847 GN=100789291 PE=2 SV=1 - [C6T8Y4_SOYBN]	267.968	38.99	1	3	13	29	377	42.2413	8.22119	0.000175985	0.000169909	0.571764	1	1.03576	0.0506901
	A0A2K7FS10	Uncharacterized protein OS=Glycine max OX=3847 PE=4 SV=1 - [A0A2K7FS10_SOYBN]	267.926	15.08	2	1	3	14	305	32.4258	7.04932	0.000168079	0.00016255	0.656208	1	1.03402	0.0482582
100798134	K7MVZ6	Glucose-6-phosphate isomerase OS=Glycine max OX=3847 GN=100798134 PE=3 SV=1 - [K7MVZ6_SOYBN]	267.676	17.25	1	3	8	18	568	62.7202	5.71924	0.000214836	0.000209137	0.883271	1	1.02725	0.0387926
100782004	I1MRP6	Uncharacterized protein OS=Glycine max OX=3847 GN=100782004 PE=4 SV=2 - [I1MRP6_SOYBN]	267.534	25.61	1	4	10	20	570	60.1995	7.43018	0.000200733	0.000210253	0.605057	1	0.954723	-0.0668466
100817577	C6T827	Pyruvate dehydrogenase E1 component subunit beta OS=Glycine max OX=3847 GN=100817577 PE=2 SV=1 - [C6T827_SOYBN]	267.326	22.22	1	2	7	17	360	38.5997	5.96045	0.000191625	0.000192979	0.951451	1	0.992985	-0.0101565
GLYMA_14G182100	I1MB07	NADPH--cytochrome P450 reductase OS=Glycine max OX=3847 GN=GLYMA_14G182100 PE=3 SV=1 - [I1MB07_SOYBN]	267.246	23.95	2	11	13	18	689	76.4565	5.30029	0.000188516	0.000171371	0.216603	1	1.10005	0.137571
GLYMA_20G054600	A0A0R0EGZ2	Uncharacterized protein (Fragment) OS=Glycine max OX=3847 GN=GLYMA_20G054600 PE=4 SV=1 - [A0A0R0EGZ2_SOYBN]	266.494	30.44	1	6	19	27	749	88.6991	5.8335	0.000190583	0.000202523	0.190825	1	0.941041	-0.0876702
100804029	I1K8M2	Transmembrane 9 superfamily member OS=Glycine max OX=3847 GN=100804029 PE=3 SV=1 - [I1K8M2_SOYBN]	266.285	12.87	2	5	7	11	637	73.1536	7.60596	0.000194999	0.000182318	0.40692	1	1.06955	0.0970043
100775219	K7LBF4	Uncharacterized protein OS=Glycine max OX=3847 GN=100775219 PE=4 SV=1 - [K7LBF4_SOYBN]	266.141	16.47	1	3	10	18	662	72.2247	6.48096	0.000192097	0.000216915	0.108932	1	0.885588	-0.175293
PDIS-2	E3W9C1	Protein disulfide isomerase S-2 OS=Glycine max OX=3847 GN=PDIS-2 PE=2 SV=1 - [E3W9C1_SOYBN]	265.831	31.49	2	2	10	18	362	39.7952	6.31592	0.000164783	0.000160886	0.795799	1	1.02422	0.0345324
	C6T902	Pyruvate dehydrogenase E1 component subunit beta OS=Glycine max OX=3847 PE=2 SV=1 - [C6T902_SOYBN]	265.536	24.44	3	3	8	17	360	38.6708	6.11279	0.000197159	0.000198381	0.868817	1	0.99384	-0.008914
100811383	I1MR83	Uncharacterized protein OS=Glycine max OX=3847 GN=100811383 PE=4 SV=1 - [I1MR83_SOYBN]	264.425	28.81	3	4	4	8	236	25.5228	5.60498	0.000186998	0.000169237	0.297649	1	1.10495	0.143979
100811808	I1JRU2	Uncharacterized protein OS=Glycine max OX=3847 GN=100811808 PE=4 SV=2 - [I1JRU2_SOYBN]	263.738	11.9	1	5	30	38	2630	288.063	6.78564	0.00017995	0.000191395	0.192728	1	0.9402	-0.0889602
547943	I1KZU7	Uncharacterized protein OS=Glycine max OX=3847 GN=547943 PE=3 SV=1 - [I1KZU7_SOYBN]	262.912	20.51	4	7	7	17	507	55.2404	5.5415	0.000199398	0.00018976	0.46216	1	1.05079	0.0714732
GLYMA_20G192200	K7N4G1	Uncharacterized protein OS=Glycine max OX=3847 GN=GLYMA_20G192200 PE=4 SV=1 - [K7N4G1_SOYBN]	262.878	30.66	2	1	12	18	424	46.5589	6.78564	0.000134183	0.000136789	0.936258	1	0.980951	-0.0277473
100816200	I1MQT7	Uncharacterized protein OS=Glycine max OX=3847 GN=100816200 PE=4 SV=2 - [I1MQT7_SOYBN]	262.78	16.83	2	2	20	26	1218	134.369	5.96045	0.000195911	0.0002045	0.498926	1	0.958004	-0.0618966
100789257	I1ML63	Uncharacterized protein OS=Glycine max OX=3847 GN=100789257 PE=3 SV=1 - [I1ML63_SOYBN]	262.725	13.56	1	1	9	21	752	83.9311	6.75635	0.000199524	0.000193514	0.723181	1	1.03106	0.0441226
100805093	I1KAK6	Uncharacterized protein OS=Glycine max OX=3847 GN=100805093 PE=4 SV=1 - [I1KAK6_SOYBN]	261.84	37.55	6	7	7	18	237	27.3726	6.41748	0.000171335	0.000191373	0.386823	1	0.895294	-0.159567
100500685	I1M2F5	Uncharacterized protein OS=Glycine max OX=3847 GN=100500685 PE=4 SV=1 - [I1M2F5_SOYBN]	260.871	58.08	5	6	9	17	198	21.1127	6.53662	0.000186668	0.000216262	0.254292	1	0.863154	-0.212311
100806720	K7L432	Uncharacterized protein OS=Glycine max OX=3847 GN=100806720 PE=4 SV=1 - [K7L432_SOYBN]	260.392	16.76	2	2	20	26	1217	134.235	6.01123	0.000191091	0.000164233	0.0897415	1	1.16354	0.218519
	C6SX30	Uncharacterized protein OS=Glycine max OX=3847 PE=2 SV=1 - [C6SX30_SOYBN]	259.971	30.39	5	1	5	15	204	22.7021	9.59814	0.00018566	0.000180061	0.37175	1	1.0311	0.0441816
100125585	A0A0R0KRB3	Uncharacterized protein OS=Glycine max OX=3847 GN=100125585 PE=3 SV=1 - [A0A0R0KRB3_SOYBN]	259.686	33.97	10	1	11	25	368	40.186	8.86572	0.000178536	0.000179947	0.956021	1	0.992154	-0.0113637
GLYMA_05G184100	I1K4R1	Uncharacterized protein OS=Glycine max OX=3847 GN=GLYMA_05G184100 PE=4 SV=1 - [I1K4R1_SOYBN]	259.491	33.19	4	2	8	20	232	25.8284	10.1841	0.000191777	0.000165641	0.00963006	1	1.15779	0.21137
GLYMA_07G019900	I1KGN9	Uncharacterized protein OS=Glycine max OX=3847 GN=GLYMA_07G019900 PE=3 SV=1 - [I1KGN9_SOYBN]	259.032	23.64	3	5	5	10	313	34.165	6.1001	0.000173012	0.000169732	0.803863	1	1.01933	0.027616
GLYMA_10G016200	K7LGW2	Uncharacterized protein OS=Glycine max OX=3847 GN=GLYMA_10G016200 PE=3 SV=1 - [K7LGW2_SOYBN]	258.952	13.56	3	2	5	13	553	60.1531	9.23193	0.000185007	0.000156269	0.0721387	1	1.1839	0.243549
	C6T2C1	Uncharacterized protein OS=Glycine max OX=3847 PE=2 SV=1 - [C6T2C1_SOYBN]	258.84	33.76	2	2	3	10	157	17.0739	7.79639	0.000183962	0.000188631	0.64791	1	0.975248	-0.0361591
100789856	I1NCF0	Uncharacterized protein OS=Glycine max OX=3847 GN=100789856 PE=4 SV=2 - [I1NCF0_SOYBN]	258.281	11.03	1	3	28	36	2630	287.716	6.82959	0.000182873	0.000169866	0.117423	1	1.07657	0.106441
GLYMA_13G293500	A0A0R0GWM0	Uncharacterized protein OS=Glycine max OX=3847 GN=GLYMA_13G293500 PE=4 SV=1 - [A0A0R0GWM0_SOYBN]	258.083	33.2	2	1	9	22	250	26.573	8.54346	0.000169769	0.000181583	0.402685	1	0.934937	-0.0970583
GLYMA_09G040400	I1L0V3	Uncharacterized protein OS=Glycine max OX=3847 GN=GLYMA_09G040400 PE=3 SV=1 - [I1L0V3_SOYBN]	257.979	50	2	2	7	19	158	16.8757	4.98291	0.000199057	0.000299861	0.329982	1	0.66383	-0.591115
100781465	I1L903	Isocitrate dehydrogenase [NAD] subunit, mitochondrial OS=Glycine max OX=3847 GN=100781465 PE=3 SV=1 - [I1L903_SOYBN]	257.859	26.18	3	8	8	16	359	39.3584	7.48877	0.000181669	0.000181812	0.988255	1	0.999211	-0.00113872
100809343	I1K4Q9	Uncharacterized protein OS=Glycine max OX=3847 GN=100809343 PE=4 SV=1 - [I1K4Q9_SOYBN]	257.389	43.22	3	2	9	20	199	21.9649	9.83252	0.000190175	0.000180292	0.287431	1	1.05481	0.0769894
100788381	I1J7C8	Uncharacterized protein OS=Glycine max OX=3847 GN=100788381 PE=4 SV=1 - [I1J7C8_SOYBN]	256.622	39.23	2	3	14	28	390	42.9462	6.75635	0.000189489	0.000186829	0.836056	1	1.01424	0.0203982
100809546	I1LYA4	Eukaryotic translation initiation factor 3 subunit K OS=Glycine max OX=3847 GN=100809546 PE=3 SV=1 - [I1LYA4_SOYBN]	255.983	39.3	3	3	8	12	229	26.1516	5.64307	0.000176632	0.000145389	0.0803669	1	1.21489	0.280826
100500293	A0A0R0H8B1	Uncharacterized protein OS=Glycine max OX=3847 GN=100500293 PE=4 SV=1 - [A0A0R0H8B1_SOYBN]	255.963	33.2	2	1	9	21	250	26.3288	9.11475	0.000177112	0.000196079	0.118386	1	0.903267	-0.146775
100305587	C6SVR8	Uncharacterized protein OS=Glycine max OX=3847 GN=100305587 PE=2 SV=1 - [C6SVR8_SOYBN]	255.816	47.55	1	1	6	18	143	15.9534	10.2427	0.000187678	0.000173641	0.171142	1	1.08084	0.112147
547735	Q6TXD0	3-ketoacyl-CoA thiolase OS=Glycine max OX=3847 GN=547735 PE=2 SV=1 - [Q6TXD0_SOYBN]	255.616	31.46	2	2	10	15	445	47.0115	8.47021	0.000167106	0.000164008	0.858997	1	1.01889	0.0269999
100785260	I1LJA7	Coatomer subunit delta OS=Glycine max OX=3847 GN=100785260 PE=3 SV=1 - [I1LJA7_SOYBN]	255.382	23.3	3	4	10	18	528	57.9166	5.69385	0.000192974	0.000182553	0.421449	1	1.05709	0.0800928
100797559	I1JEV3	Uncharacterized protein OS=Glycine max OX=3847 GN=100797559 PE=4 SV=1 - [I1JEV3_SOYBN]	254.993	28.44	3	13	13	21	633	68.397	9.08545	0.000197538	0.000210164	0.439133	1	0.939924	-0.089384
GLYMA_10G178900	K7LK37	Pyruvate kinase OS=Glycine max OX=3847 GN=GLYMA_10G178900 PE=3 SV=1 - [K7LK37_SOYBN]	254.983	39.58	2	3	13	22	475	52.5208	5.80811	0.00019677	0.000192874	0.836931	1	1.0202	0.0288509
100796802	A0A0R0GHQ9	Uncharacterized protein OS=Glycine max OX=3847 GN=100796802 PE=4 SV=1 - [A0A0R0GHQ9_SOYBN]	254.975	33.24	3	2	9	17	355	39.1311	8.07471	0.000170034	0.000186368	0.248944	1	0.912354	-0.132334
548036	I1M170	Glutamine synthetase OS=Glycine max OX=3847 GN=548036 PE=3 SV=1 - [I1M170_SOYBN]	254.972	26.85	3	1	8	16	432	47.624	6.87354	0.000169206	0.000191506	0.232069	1	0.883555	-0.178608
	C6TNM8	Glutamine synthetase OS=Glycine max OX=3847 PE=2 SV=1 - [C6TNM8_SOYBN]	254.972	26.85	4	1	8	16	432	47.635	7.1958	0.000171214	0.000156442	0.555563	1	1.09442	0.130173
100797019	I1JGU8	Phospho-2-dehydro-3-deoxyheptonate aldolase OS=Glycine max OX=3847 GN=100797019 PE=3 SV=1 - [I1JGU8_SOYBN]	254.688	23.87	5	6	10	19	532	58.9731	8.33838	0.000231333	0.000213104	0.669133	1	1.08554	0.118413
100783125	I1LJ94	V-type proton ATPase subunit a OS=Glycine max OX=3847 GN=100783125 PE=3 SV=1 - [I1LJ94_SOYBN]	254.398	16.38	1	1	11	16	818	92.9149	6.17627	0.000193052	0.000181297	0.266399	1	1.06484	0.0906324
100801791	I1J6Z7	Uncharacterized protein OS=Glycine max OX=3847 GN=100801791 PE=4 SV=1 - [I1J6Z7_SOYBN]	254.395	40.89	4	6	10	20	313	34.8531	6.65381	0.00019549	0.000167052	0.0453375	1	1.17023	0.226796
100815891	A0A0R0FFH5	Glucose-6-phosphate 1-dehydrogenase OS=Glycine max OX=3847 GN=100815891 PE=3 SV=1 - [A0A0R0FFH5_SOYBN]	253.969	28.17	2	2	12	18	536	60.8481	7.06396	0.00018548	0.000180348	0.506572	1	1.02846	0.0404833
WBb225L1.8	I1LPZ3	V-type proton ATPase subunit a OS=Glycine max OX=3847 GN=WBb225L1.8 PE=3 SV=1 - [I1LPZ3_SOYBN]	252.475	17.24	1	2	12	17	818	92.8667	5.96045	0.000173048	0.000163342	0.609843	1	1.05943	0.0832835
100795026	I1ME12	Uncharacterized protein OS=Glycine max OX=3847 GN=100795026 PE=3 SV=2 - [I1ME12_SOYBN]	252.366	31.59	3	8	22	30	823	90.4948	6.99072	0.000186193	0.000186392	0.98503	1	0.998931	-0.00154351
GLYMA_20G015900	I1ND86	Uncharacterized protein OS=Glycine max OX=3847 GN=GLYMA_20G015900 PE=3 SV=1 - [I1ND86_SOYBN]	252.183	50	7	3	5	16	158	17.9123	7.1958	0.000278038	0.000211503	0.418363	1	1.31458	0.394604
100788955	K7LM62	Uncharacterized protein OS=Glycine max OX=3847 GN=100788955 PE=3 SV=1 - [K7LM62_SOYBN]	251.567	22.1	3	1	10	14	620	67.3046	6.84424	0.000354256	0.000393951	0.697447	1	0.899238	-0.153225
100788161	I1MB15	Uncharacterized protein OS=Glycine max OX=3847 GN=100788161 PE=4 SV=2 - [I1MB15_SOYBN]	251.549	4.52	3	7	12	14	3652	402.131	5.32568	0.000187313	0.00016562	0.0123672	1	1.13098	0.177575
100811263	I1LAW6	Eukaryotic translation initiation factor 3 subunit M OS=Glycine max OX=3847 GN=100811263 PE=3 SV=1 - [I1LAW6_SOYBN]	251.17	32.44	2	3	10	15	410	46.1401	5.05908	0.000194108	0.00017542	0.0838743	1	1.10654	0.146052
	C6TB40	Peptidyl-prolyl cis-trans isomerase OS=Glycine max OX=3847 PE=2 SV=1 - [C6TB40_SOYBN]	250.883	30.83	1	3	6	16	253	27.0858	9.59814	0.000162995	0.000190866	0.247891	1	0.853977	-0.227732
100819151	I1K1I6	Isocitrate dehydrogenase [NADP] OS=Glycine max OX=3847 GN=100819151 PE=3 SV=2 - [I1K1I6_SOYBN]	250.338	31.28	4	8	12	22	470	53.3363	8.11865	0.000189368	0.000196546	0.0691937	1	0.963478	-0.0536764
100306258	C6SYN5	Uncharacterized protein OS=Glycine max OX=3847 GN=100306258 PE=2 SV=1 - [C6SYN5_SOYBN]	250.205	40.38	4	4	5	12	213	24.2033	5.93506	0.000228863	0.000226763	0.933608	1	1.00926	0.0132992
100788486	A0A0R0ERR0	Uncharacterized protein OS=Glycine max OX=3847 GN=100788486 PE=3 SV=1 - [A0A0R0ERR0_SOYBN]	250.13	40.19	5	12	13	27	423	47.4254	5.10986	0.000184219	0.000187247	0.490918	1	0.983827	-0.0235235
100794584	I1N4F6	Uncharacterized protein OS=Glycine max OX=3847 GN=100794584 PE=3 SV=2 - [I1N4F6_SOYBN]	250.061	22.06	5	11	11	19	535	57.9185	6.94678	0.000182138	0.000168236	0.159554	1	1.08264	0.11455
100527191	I1MBN4	Uncharacterized protein OS=Glycine max OX=3847 GN=100527191 PE=4 SV=1 - [I1MBN4_SOYBN]	249.491	59.02	3	2	10	20	205	22.7278	8.646	0.000200594	0.000217693	0.476106	1	0.921454	-0.118017
100793371	K7KGC8	Sucrose synthase OS=Glycine max OX=3847 GN=100793371 PE=3 SV=1 - [K7KGC8_SOYBN]	249.14	12.6	7	3	8	25	754	85.1506	5.8335	0.000195184	0.000192271	0.872027	1	1.01515	0.0216942
100809877	K7KQN8	Uncharacterized protein OS=Glycine max OX=3847 GN=100809877 PE=4 SV=1 - [K7KQN8_SOYBN]	248.782	14.67	5	4	9	12	736	83.474	6.15088	0.000192408	0.000165564	0.115293	1	1.16214	0.216781
100170737	A0A0R4J4C4	Uncharacterized protein OS=Glycine max OX=3847 GN=100170737 PE=3 SV=1 - [A0A0R4J4C4_SOYBN]	248.557	31.36	3	1	8	18	287	31.6995	7.10791	0.000371108	0.000576222	0.111465	1	0.644037	-0.634785
100809668	C6TIQ5	Uncharacterized protein OS=Glycine max OX=3847 GN=100809668 PE=2 SV=1 - [C6TIQ5_SOYBN]	248.371	59.18	3	15	16	28	343	37.8965	6.31592	0.000179282	0.000190329	0.174571	1	0.941963	-0.0862572
100790095	I1K9B8	Uncharacterized protein OS=Glycine max OX=3847 GN=100790095 PE=4 SV=1 - [I1K9B8_SOYBN]	248.107	20.55	1	1	18	25	983	110.266	7.00537	0.000172579	0.000171012	0.921919	1	1.00916	0.0131556
GLYMA_08G2526001	A0A0R0IS95	Uncharacterized protein (Fragment) OS=Glycine max OX=3847 GN=GLYMA_08G2526001 PE=4 SV=1 - [A0A0R0IS95_SOYBN]	247.933	7.53	1	9	18	27	2894	323.353	6.62451	0.000185727	0.000185205	0.964178	1	1.00282	0.00405863
GLYMA_11G115400	I1LJB4	Uncharacterized protein OS=Glycine max OX=3847 GN=GLYMA_11G115400 PE=4 SV=2 - [I1LJB4_SOYBN]	247.558	29.52	3	1	3	23	105	11.6634	10.6821	0.00018305	0.000167959	0.260045	1	1.08985	0.124125
GLYMA_18G130500	I1N1B9	Uncharacterized protein OS=Glycine max OX=3847 GN=GLYMA_18G130500 PE=4 SV=2 - [I1N1B9_SOYBN]	247.404	29.94	1	1	10	23	344	38.0549	8.04541	0.00016366	0.000183314	0.309872	1	0.892782	-0.163619
	A0A1Y0B6D8	Acyl-[acyl-carrier-protein] desaturase OS=Glycine max OX=3847 PE=3 SV=1 - [A0A1Y0B6D8_SOYBN]	247.389	30.27	17	7	8	15	337	38.6025	6.11279	0.000206022	0.000207074	0.953778	1	0.994919	-0.00734939
100798971	I1MUX7	Uncharacterized protein OS=Glycine max OX=3847 GN=100798971 PE=4 SV=1 - [I1MUX7_SOYBN]	246.758	25.51	2	4	11	24	592	66.6821	9.26123	0.00021295	0.000214906	0.9121	1	0.9909	-0.013189
100812632	I1KZ20	Peptidylprolyl isomerase OS=Glycine max OX=3847 GN=100812632 PE=4 SV=1 - [I1KZ20_SOYBN]	245.792	26.84	1	2	16	28	544	60.8654	5.38916	0.000167259	0.000165566	0.902407	1	1.01022	0.0146766
100805555	I1LBC8	Mitochondrial Rho GTPase OS=Glycine max OX=3847 GN=100805555 PE=3 SV=1 - [I1LBC8_SOYBN]	245.558	26.16	1	2	14	28	646	71.928	5.59229	0.000177863	0.000161325	0.399331	1	1.10251	0.140797
100796544	I1JV71	Uncharacterized protein OS=Glycine max OX=3847 GN=100796544 PE=3 SV=1 - [I1JV71_SOYBN]	245.32	32.77	5	12	12	19	470	52.3959	5.49072	0.000188019	0.000181228	0.476321	1	1.03747	0.0530701
100798713	I1LXN6	Uncharacterized protein OS=Glycine max OX=3847 GN=100798713 PE=3 SV=1 - [I1LXN6_SOYBN]	245.117	27.97	2	3	8	14	404	46.1534	6.55127	0.00017751	0.00016386	0.224707	1	1.08331	0.115444
100500031	C6SZI8	Uncharacterized protein OS=Glycine max OX=3847 GN=100500031 PE=2 SV=1 - [C6SZI8_SOYBN]	244.586	36.27	2	3	5	12	193	22.1055	7.04932	0.000174213	0.000143751	0.046939	1	1.21191	0.277287
100805957	I1JVU2	60S ribosomal protein L13 OS=Glycine max OX=3847 GN=100805957 PE=3 SV=1 - [I1JVU2_SOYBN]	244.405	43.48	3	1	8	27	207	23.8533	10.9312	0.000180748	0.000199927	0.189248	1	0.904066	-0.145499
100815884	I1N3B9	Uncharacterized protein OS=Glycine max OX=3847 GN=100815884 PE=4 SV=2 - [I1N3B9_SOYBN]	244.3	31.12	2	4	10	16	347	36.9	8.77783	0.000176233	0.000185114	0.513944	1	0.952021	-0.0709351
100803927	I1L5K1	Uncharacterized protein OS=Glycine max OX=3847 GN=100803927 PE=4 SV=1 - [I1L5K1_SOYBN]	244.09	11.81	2	2	9	17	1118	121.478	5.2876	0.000168457	0.000185333	0.430171	1	0.908945	-0.137735
102667724	I1LHW6	Peroxidase OS=Glycine max OX=3847 GN=102667724 PE=3 SV=1 - [I1LHW6_SOYBN]	244.044	43.81	2	11	11	20	331	36.3197	8.86572	0.000198076	0.000198843	0.947967	1	0.996147	-0.00557015
GLYMA_04G132900	I1JW21	Uncharacterized protein OS=Glycine max OX=3847 GN=GLYMA_04G132900 PE=4 SV=1 - [I1JW21_SOYBN]	243.728	47.55	2	1	6	20	143	15.9944	10.2427	0.000174666	0.000157997	0.383796	1	1.1055	0.144699
100787300	I1KSR1	Transmembrane 9 superfamily member OS=Glycine max OX=3847 GN=100787300 PE=3 SV=1 - [I1KSR1_SOYBN]	243.618	12.88	2	4	6	11	590	67.4694	7.35693	0.000187583	0.0001906	0.807975	1	0.98417	-0.0230199
	C6TE24	Uncharacterized protein OS=Glycine max OX=3847 PE=2 SV=1 - [C6TE24_SOYBN]	243.172	35.69	3	8	8	12	297	30.3929	9.43701	0.000184358	0.000183895	0.96977	1	1.00252	0.003635
100797380	I1MXX5	Proteasome subunit alpha type OS=Glycine max OX=3847 GN=100797380 PE=3 SV=1 - [I1MXX5_SOYBN]	242.923	33.8	4	9	9	24	284	30.9564	5.18604	0.000180064	0.000193235	0.165498	1	0.93184	-0.101845
MT2	Q2VA66	Malonyltransferase OS=Glycine max OX=3847 GN=MT2 PE=2 SV=1 - [Q2VA66_SOYBN]	242.723	45.64	3	11	11	19	344	36.3809	6.80029	0.000182867	0.000184028	0.868204	1	0.993689	-0.00913322
100778091	K7MSH4	Uncharacterized protein OS=Glycine max OX=3847 GN=100778091 PE=4 SV=1 - [K7MSH4_SOYBN]	242.605	37.56	3	8	12	15	386	43.535	8.68994	0.000203	0.00018809	0.316534	1	1.07927	0.110056
100808777	I1LTF5	Transmembrane 9 superfamily member OS=Glycine max OX=3847 GN=100808777 PE=3 SV=1 - [I1LTF5_SOYBN]	242.471	13.53	1	1	7	13	584	66.8692	7.84033	0.000169834	0.0001646	0.729009	1	1.0318	0.0451595
100810328	I1JHJ8	Uncharacterized protein OS=Glycine max OX=3847 GN=100810328 PE=4 SV=1 - [I1JHJ8_SOYBN]	242.371	19.3	2	4	17	26	995	109.881	6.32861	0.000186611	0.000167933	0.188792	1	1.11122	0.152147
GLYMA_17G091000	I1MTI7	Uncharacterized protein OS=Glycine max OX=3847 GN=GLYMA_17G091000 PE=3 SV=1 - [I1MTI7_SOYBN]	242.19	27.49	1	8	12	20	451	49.6637	8.1333	0.000182546	0.000200634	0.054629	1	0.909847	-0.136304
	C6TIM4	Uncharacterized protein OS=Glycine max OX=3847 PE=2 SV=1 - [C6TIM4_SOYBN]	242.029	45.64	10	5	9	20	195	22.0332	6.58057	0.000179865	0.000179975	0.989778	1	0.999387	-0.000884714
100779787	A0A0R4J3N1	Uncharacterized protein OS=Glycine max OX=3847 GN=100779787 PE=3 SV=1 - [A0A0R4J3N1_SOYBN]	241.538	42.96	11	15	15	25	426	47.6805	6.46826	0.000188372	0.00018028	0.259294	1	1.04489	0.0633445
100799703	K7KGX2	Uncharacterized protein OS=Glycine max OX=3847 GN=100799703 PE=4 SV=1 - [K7KGX2_SOYBN]	241.496	29.13	2	4	11	22	412	46.3351	5.84619	0.000185131	0.000187189	0.787538	1	0.989004	-0.015951
100792563	I1KL55	Uncharacterized protein OS=Glycine max OX=3847 GN=100792563 PE=4 SV=1 - [I1KL55_SOYBN]	241.16	38.48	2	10	10	18	408	45.5647	6.46826	0.000201605	0.000206256	0.75154	1	0.97745	-0.0329054
GLYMA_09G022400	A0A0R0I2M6	Peroxidase OS=Glycine max OX=3847 GN=GLYMA_09G022400 PE=3 SV=1 - [A0A0R0I2M6_SOYBN]	240.91	20.85	5	1	6	20	355	38.4975	6.03662	0.000195289	0.000253968	0.409906	1	0.768949	-0.379041
100777651	I1KM07	Uncharacterized protein OS=Glycine max OX=3847 GN=100777651 PE=4 SV=1 - [I1KM07_SOYBN]	240.771	21.04	3	9	9	15	556	60.0329	8.73389	0.000177817	0.000195721	0.0734031	1	0.908526	-0.138401
100805278	C6TKS1	Uncharacterized protein OS=Glycine max OX=3847 GN=100805278 PE=2 SV=1 - [C6TKS1_SOYBN]	240.759	35.9	1	2	8	20	273	29.5894	6.15088	0.000177204	0.000186579	0.537332	1	0.949755	-0.0743734
100787207	I1N8L6	Uncharacterized protein OS=Glycine max OX=3847 GN=100787207 PE=4 SV=1 - [I1N8L6_SOYBN]	240.553	21.89	1	2	11	15	676	73.9567	5.43994	0.000173072	0.000244735	0.174686	1	0.707183	-0.499845
100793715	K7MVE6	Uncharacterized protein OS=Glycine max OX=3847 GN=100793715 PE=3 SV=1 - [K7MVE6_SOYBN]	240.388	15.79	3	3	3	5	361	39.8125	9.39307	0.000181373	0.000180055	0.925235	1	1.00732	0.0105161
100789495	K7KG35	Uncharacterized protein OS=Glycine max OX=3847 GN=100789495 PE=4 SV=1 - [K7KG35_SOYBN]	240.127	41.01	8	3	5	14	139	16.1079	7.02002	0.000182816	0.000162988	0.162053	1	1.12166	0.16563
100781584	I1MBN8	Uncharacterized protein OS=Glycine max OX=3847 GN=100781584 PE=3 SV=1 - [I1MBN8_SOYBN]	240.024	25.09	3	2	12	20	566	60.6284	6.53662	0.000202125	0.000212676	0.505453	1	0.950392	-0.0734049
100807846	I1LAA7	Uncharacterized protein OS=Glycine max OX=3847 GN=100807846 PE=4 SV=1 - [I1LAA7_SOYBN]	239.989	17.34	2	7	13	21	969	106.973	5.8208	0.000192614	0.000182504	0.0362378	1	1.05539	0.0777816
100808584	I1N4K1	Uncharacterized protein OS=Glycine max OX=3847 GN=100808584 PE=4 SV=1 - [I1N4K1_SOYBN]	239.834	25.57	2	9	14	17	653	73.0809	5.84619	0.000190048	0.000191683	0.866195	1	0.991471	-0.0123572
100794078	I1JYL3	Uncharacterized protein OS=Glycine max OX=3847 GN=100794078 PE=4 SV=1 - [I1JYL3_SOYBN]	239.825	22.08	2	1	7	16	308	33.8528	7.54736	0.000220761	0.00024681	0.289581	1	0.894455	-0.160919
100800376	K7K1R2	Uncharacterized protein OS=Glycine max OX=3847 GN=100800376 PE=4 SV=1 - [K7K1R2_SOYBN]	239.484	31.38	3	10	10	19	443	47.7811	5.8335	0.000183643	0.000187133	0.659383	1	0.98135	-0.02716
100783920	I1KIS3	Uncharacterized protein OS=Glycine max OX=3847 GN=100783920 PE=3 SV=1 - [I1KIS3_SOYBN]	239.327	40.52	5	3	18	29	501	54.475	6.32861	0.000216939	0.000219374	0.883085	1	0.988897	-0.0161071
100816570	I1JGK4	Uncharacterized protein OS=Glycine max OX=3847 GN=100816570 PE=4 SV=1 - [I1JGK4_SOYBN]	239.204	43.84	6	3	5	11	146	16.5922	6.68311	0.000194261	0.000209008	0.299499	1	0.929444	-0.105559
100805249	K7KNG2	Uncharacterized protein OS=Glycine max OX=3847 GN=100805249 PE=4 SV=1 - [K7KNG2_SOYBN]	239.044	21.75	2	5	10	12	630	70.7383	5.57959	0.000201737	0.000180384	0.253799	1	1.11838	0.161406
GLYMA_11G224600	K7LRM8	Uncharacterized protein OS=Glycine max OX=3847 GN=GLYMA_11G224600 PE=4 SV=1 - [K7LRM8_SOYBN]	238.862	16.4	5	8	9	15	738	78.9098	7.60596	0.000186056	0.000182683	0.863718	1	1.01846	0.0263922
100789764	A0A0R0G3L8	Phospho-2-dehydro-3-deoxyheptonate aldolase OS=Glycine max OX=3847 GN=100789764 PE=3 SV=1 - [A0A0R0G3L8_SOYBN]	238.833	17.37	1	4	8	18	495	54.8728	8.27979	0.000174899	0.000165981	0.42154	1	1.05373	0.0755004
GLYMA_13G176300	A0A0R4J4X6	Uncharacterized protein OS=Glycine max OX=3847 GN=GLYMA_13G176300 PE=3 SV=1 - [A0A0R4J4X6_SOYBN]	238.324	52.17	22	4	7	11	161	18.4935	8.33838	0.000245253	0.000243577	0.972951	1	1.00688	0.00988807
100784176	I1JLC4	Uncharacterized protein OS=Glycine max OX=3847 GN=100784176 PE=4 SV=1 - [I1JLC4_SOYBN]	238.274	35.64	3	2	12	24	390	42.9902	6.69775	0.000193101	0.000176631	0.283782	1	1.09325	0.12862
	C6T8G6	Uncharacterized protein OS=Glycine max OX=3847 PE=2 SV=1 - [C6T8G6_SOYBN]	238.165	34.56	3	1	9	16	327	35.9395	5.74463	0.000233546	0.000306665	0.391565	1	0.761568	-0.392955
100817414	I1KQZ7	Uncharacterized protein OS=Glycine max OX=3847 GN=100817414 PE=4 SV=2 - [I1KQZ7_SOYBN]	237.839	11.46	2	11	11	15	1265	137.726	6.15088	0.000196781	0.00019742	0.94453	1	0.996766	-0.0046729
CYP74A1	Q2LAJ5	Cytochrome P450 monooxygenase CYP74A1 OS=Glycine max OX=3847 GN=CYP74A1 PE=2 SV=1 - [Q2LAJ5_SOYBN]	237.345	32.03	3	13	13	16	487	54.842	8.11865	0.000195936	0.000237562	0.143281	1	0.824778	-0.277922
100801743	I1M4L1	Uncharacterized protein OS=Glycine max OX=3847 GN=100801743 PE=3 SV=1 - [I1M4L1_SOYBN]	237.253	27.49	1	2	17	26	742	82.3713	6.39209	0.000191736	0.000197291	0.842704	1	0.971843	-0.0412047
GLYMA_06G005600	K7KSB8	Uncharacterized protein OS=Glycine max OX=3847 GN=GLYMA_06G005600 PE=4 SV=1 - [K7KSB8_SOYBN]	237.028	28.71	7	5	5	8	209	22.7018	5.21143	0.000179656	0.000173974	0.427426	1	1.03266	0.0463634
100802879	I1JC08	Uncharacterized protein OS=Glycine max OX=3847 GN=100802879 PE=3 SV=1 - [I1JC08_SOYBN]	236.85	32.25	1	4	20	37	710	81.7716	7.21045	0.000174446	0.000145706	0.0688572	1	1.19725	0.259722
100818219	I1JUX8	Malic enzyme OS=Glycine max OX=3847 GN=100818219 PE=3 SV=1 - [I1JUX8_SOYBN]	236.845	17.69	9	4	8	17	588	64.8355	6.80029	0.000254809	0.000288011	0.719957	1	0.884721	-0.176705
100786990	A0A0R0HQQ2	Uncharacterized protein OS=Glycine max OX=3847 GN=100786990 PE=4 SV=1 - [A0A0R0HQQ2_SOYBN]	236.591	39.53	7	5	5	11	258	28.2845	6.12549	0.000177218	0.000183598	0.508155	1	0.965249	-0.0510265
100775837	I1NH45	Peroxidase OS=Glycine max OX=3847 GN=100775837 PE=3 SV=1 - [I1NH45_SOYBN]	236.244	34.55	3	11	11	19	356	38.8908	7.2251	0.000188154	0.00028048	0.235933	1	0.670828	-0.575986
100813501	A0A0R4J410	Obg-like ATPase 1 OS=Glycine max OX=3847 GN=100813501 PE=3 SV=1 - [A0A0R4J410_SOYBN]	236.035	31.98	2	12	12	24	394	44.383	6.80029	0.000183511	0.000173742	0.187825	1	1.05623	0.0789199
SC-04	Q9SLR8	Thiamine thiazole synthase, chloroplastic OS=Glycine max OX=3847 GN=SC-04 PE=2 SV=1 - [Q9SLR8_SOYBN]	235.662	23.77	5	1	5	12	345	36.4905	6.16357	0.000203633	0.000138297	0.0589398	1	1.47244	0.558204
100794600	I1N5V6	Uncharacterized protein OS=Glycine max OX=3847 GN=100794600 PE=4 SV=1 - [I1N5V6_SOYBN]	235.593	26.75	3	14	14	20	643	73.4442	7.78174	0.000201133	0.000244524	0.535636	1	0.82255	-0.281825
	C6TBE3	Uncharacterized protein OS=Glycine max OX=3847 PE=2 SV=1 - [C6TBE3_SOYBN]	234.747	36.29	3	1	7	13	237	26.968	5.35107	0.00017206	0.000176663	0.690788	1	0.973949	-0.0380817
100790913	I1LMP5	Eukaryotic translation initiation factor 3 subunit F OS=Glycine max OX=3847 GN=100790913 PE=3 SV=1 - [I1LMP5_SOYBN]	234.595	33.21	5	2	7	9	280	30.6988	5.32568	0.000188204	0.000179999	0.580776	1	1.04558	0.0643084
547734	I1L1Q4	Uncharacterized protein OS=Glycine max OX=3847 GN=547734 PE=3 SV=1 - [I1L1Q4_SOYBN]	234.565	18.08	3	1	5	21	354	38.9131	6.52197	0.00019869	0.000157489	0.0861722	1	1.26161	0.335269
100787194	I1JMN8	Uncharacterized protein OS=Glycine max OX=3847 GN=100787194 PE=3 SV=1 - [I1JMN8_SOYBN]	234.447	28.22	1	3	8	14	404	46.2244	6.43018	0.000191558	0.000165264	0.126873	1	1.15911	0.213015
100805404	I1LJG9	Uncharacterized protein OS=Glycine max OX=3847 GN=100805404 PE=4 SV=2 - [I1LJG9_SOYBN]	234.386	20.9	3	3	14	21	756	83.7915	5.77002	0.000177579	0.000168649	0.485393	1	1.05295	0.0744399
100819919	C6T8Y2	Uncharacterized protein OS=Glycine max OX=3847 GN=100819919 PE=2 SV=1 - [C6T8Y2_SOYBN]	234.269	29.71	3	11	11	15	478	52.1301	8.22119	0.000183765	0.000197368	0.137462	1	0.931081	-0.103021
100796669	I1JGB2	S-formylglutathione hydrolase OS=Glycine max OX=3847 GN=100796669 PE=3 SV=1 - [I1JGB2_SOYBN]	234.147	36.84	2	2	9	17	285	32.101	7.04932	0.000193723	0.000196298	0.552382	1	0.986882	-0.0190509
100780000	I1KRM4	Uncharacterized protein OS=Glycine max OX=3847 GN=100780000 PE=4 SV=1 - [I1KRM4_SOYBN]	234.077	29.35	1	4	6	9	293	32.6988	5.13525	0.000198391	0.000194228	0.492551	1	1.02144	0.0305997
100811178	C6TKK5	Uncharacterized protein OS=Glycine max OX=3847 GN=100811178 PE=2 SV=1 - [C6TKK5_SOYBN]	233.782	48.7	1	4	6	12	193	22.1255	6.55127	0.000174254	0.000153355	0.126756	1	1.13628	0.184322
100780122	I1LQ06	Coatomer subunit delta OS=Glycine max OX=3847 GN=100780122 PE=3 SV=1 - [I1LQ06_SOYBN]	233.744	16.42	2	1	7	14	530	58.3569	5.59229	0.000173515	0.000149524	0.0960031	1	1.16045	0.214689
100794029	A0A0R0KRC0	Serine/threonine-protein phosphatase OS=Glycine max OX=3847 GN=100794029 PE=3 SV=1 - [A0A0R0KRC0_SOYBN]	233.651	26.59	5	1	4	10	252	28.7081	5.05908	0.000200265	0.000188399	0.258926	1	1.06298	0.08812
CHI1B1	Q53B75	Chalcone--flavonone isomerase 1B-1 OS=Glycine max OX=3847 GN=CHI1B1 PE=2 SV=1 - [CF1B1_SOYBN]	233.522	30.53	4	3	5	10	226	25.0118	5.35107	0.000211128	0.000231199	0.653647	1	0.913188	-0.131016
100500613	C6T294	Uncharacterized protein OS=Glycine max OX=3847 GN=100500613 PE=2 SV=1 - [C6T294_SOYBN]	233.322	48.39	2	4	4	12	93	10.8693	7.21045	0.000174248	0.000174093	0.990513	1	1.00089	0.00128924
100798053	I1KTY9	Sulfurtransferase OS=Glycine max OX=3847 GN=100798053 PE=4 SV=1 - [I1KTY9_SOYBN]	233.207	31.13	1	2	9	16	379	41.8402	6.85889	0.000176155	0.000187512	0.529292	1	0.939431	-0.0901415
100814402	I1MFN6	Uncharacterized protein OS=Glycine max OX=3847 GN=100814402 PE=4 SV=1 - [I1MFN6_SOYBN]	233.089	70.66	3	7	9	29	167	17.8584	3.9292	0.000171482	0.000190385	0.188305	1	0.900713	-0.150861
100499867	C6SXJ9	Cytochrome b-c1 complex subunit 7 OS=Glycine max OX=3847 GN=100499867 PE=2 SV=1 - [C6SXJ9_SOYBN]	233.085	59.02	2	2	6	18	122	14.5926	9.61279	0.000198233	0.000193062	0.859465	1	1.02678	0.0381298
100819481	I1LTI8	Uncharacterized protein OS=Glycine max OX=3847 GN=100819481 PE=3 SV=1 - [I1LTI8_SOYBN]	233.079	29.37	2	2	17	26	681	75.9741	6.63916	0.000225904	0.000261403	0.23642	1	0.864198	-0.210566
100806382	I1KWA0	Uncharacterized protein OS=Glycine max OX=3847 GN=100806382 PE=4 SV=1 - [I1KWA0_SOYBN]	233.076	33.51	3	9	14	26	576	65.1695	4.83057	0.000184459	0.000216949	0.0437055	1	0.850242	-0.234055
100500043	C6SZQ3	Uncharacterized protein OS=Glycine max OX=3847 GN=100500043 PE=2 SV=1 - [C6SZQ3_SOYBN]	232.664	35.1	6	1	6	20	151	17.2217	10.2134	0.000202609	0.000162487	0.0378891	1	1.24693	0.318378
100808592	I1L7F3	Uncharacterized protein OS=Glycine max OX=3847 GN=100808592 PE=4 SV=1 - [I1L7F3_SOYBN]	232.614	31.82	2	2	4	22	132	15.4017	10.4624	0.000167953	0.00018559	0.469209	1	0.904969	-0.14406
100792380	I1LWB0	Uncharacterized protein OS=Glycine max OX=3847 GN=100792380 PE=4 SV=1 - [I1LWB0_SOYBN]	232.582	23.76	3	2	7	14	383	41.596	6.78564	0.000180613	0.000187652	0.533618	1	0.962488	-0.0551591
100802075	I1K3M8	Uncharacterized protein OS=Glycine max OX=3847 GN=100802075 PE=4 SV=1 - [I1K3M8_SOYBN]	232.525	41.46	1	2	4	11	123	13.6147	6.34131	0.000168821	0.000180666	0.580974	1	0.934438	-0.0978298
100791396	I1L4H0	Uncharacterized protein OS=Glycine max OX=3847 GN=100791396 PE=3 SV=1 - [I1L4H0_SOYBN]	232.409	39.52	3	3	18	29	501	54.5272	6.94678	0.000189202	0.000181625	0.385545	1	1.04172	0.0589683
	C6THB9	Uncharacterized protein OS=Glycine max OX=3847 PE=2 SV=1 - [C6THB9_SOYBN]	232.067	31.22	5	5	11	23	410	45.6425	6.354	0.00019817	0.000181842	0.0589297	1	1.08979	0.124054
100799135	I1JCZ8	Cytochrome b-c1 complex subunit Rieske, mitochondrial OS=Glycine max OX=3847 GN=100799135 PE=4 SV=1 - [I1JCZ8_SOYBN]	231.936	39.85	2	4	8	16	266	29.2602	8.66064	0.00021522	0.000241065	0.235618	1	0.892789	-0.163609
100792174	K7LWP1	Uncharacterized protein OS=Glycine max OX=3847 GN=100792174 PE=3 SV=1 - [K7LWP1_SOYBN]	231.887	26.79	5	2	12	30	433	49.3372	10.0376	0.000209816	0.000242813	0.259706	1	0.864102	-0.210727
100806180	I1K7W5	Uncharacterized protein OS=Glycine max OX=3847 GN=100806180 PE=3 SV=1 - [I1K7W5_SOYBN]	231.875	32.13	2	6	10	20	389	42.8122	5.31299	0.000185261	0.000204326	0.394173	1	0.906692	-0.141316
	C6T973	Uncharacterized protein (Fragment) OS=Glycine max OX=3847 PE=2 SV=1 - [C6T973_SOYBN]	231.848	33.33	1	1	2	6	120	13.7184	9.56885	0.000187077	0.000183052	0.676641	1	1.02199	0.0313816
100812517	I1LMW7	Uncharacterized protein OS=Glycine max OX=3847 GN=100812517 PE=4 SV=1 - [I1LMW7_SOYBN]	231.737	34.6	4	2	8	14	289	32.5863	5.16064	0.000176434	0.000176179	0.982201	1	1.00145	0.00209052
100170690	B1ACD3	Putative Kunitz trypsin protease inhibitor OS=Glycine max OX=3847 GN=100170690 PE=2 SV=1 - [B1ACD3_SOYBN]	231.261	32.71	1	3	4	8	214	23.6401	5.37646	0.000256777	0.00025696	0.997173	1	0.999285	-0.00103185
100806458	I1JMY1	Uncharacterized protein OS=Glycine max OX=3847 GN=100806458 PE=4 SV=1 - [I1JMY1_SOYBN]	231.206	23.67	1	3	12	16	676	73.8449	6.23975	0.000191921	0.000234466	0.0783802	1	0.818543	-0.28887
100777365	I1MW74	Uncharacterized protein OS=Glycine max OX=3847 GN=100777365 PE=4 SV=1 - [I1MW74_SOYBN]	231.138	20.19	1	2	7	15	421	47.0348	6.03662	0.000177798	0.000183218	0.584175	1	0.970419	-0.043321
100817305	I1L8Q0	Lambda class glutathione S-transferase OS=Glycine max OX=3847 GN=100817305 PE=2 SV=1 - [I1L8Q0_SOYBN]	231.08	35.02	3	1	7	13	237	27.073	5.51611	0.000182713	0.000174357	0.590761	1	1.04793	0.0675424
GLYMA_01G172600	I1J8T0	Uncharacterized protein OS=Glycine max OX=3847 GN=GLYMA_01G172600 PE=4 SV=1 - [I1J8T0_SOYBN]	230.724	38.36	4	7	11	25	318	35.5525	5.46533	0.000191615	0.00024585	0.312638	1	0.779398	-0.359568
100778853	K7KMA4	Coatomer subunit alpha OS=Glycine max OX=3847 GN=100778853 PE=4 SV=1 - [K7KMA4_SOYBN]	230.322	16.75	2	8	16	21	1206	135.233	7.18115	0.000193247	0.000183492	0.280031	1	1.05316	0.0747257
100798978	A0A0R0IJV1	Uncharacterized protein OS=Glycine max OX=3847 GN=100798978 PE=4 SV=1 - [A0A0R0IJV1_SOYBN]	230.226	27.22	2	2	8	13	349	36.913	8.26514	0.000172741	0.00012569	0.0303977	1	1.37435	0.458749
GLYMA_13G072500	A0A0R0GRC9	Uncharacterized protein OS=Glycine max OX=3847 GN=GLYMA_13G072500 PE=4 SV=1 - [A0A0R0GRC9_SOYBN]	230.066	18	1	11	12	16	639	72.5517	5.26221	0.000183251	0.000179123	0.561173	1	1.02304	0.0328656
GLYMA_07G180100	I1KL36	Uncharacterized protein OS=Glycine max OX=3847 GN=GLYMA_07G180100 PE=3 SV=1 - [I1KL36_SOYBN]	229.965	31.24	2	2	10	15	445	46.7272	8.03076	0.000221187	0.000230266	0.714378	1	0.960574	-0.0580307
100802600	A0A0R0H183	Coatomer subunit alpha OS=Glycine max OX=3847 GN=100802600 PE=4 SV=1 - [A0A0R0H183_SOYBN]	229.875	16.81	3	9	16	18	1154	129.028	6.81494	0.000191688	0.00017489	0.00723225	1	1.09605	0.13231
GLYMA_19G251500	A0A0R0F2A2	Uncharacterized protein OS=Glycine max OX=3847 GN=GLYMA_19G251500 PE=4 SV=1 - [A0A0R0F2A2_SOYBN]	229.768	23.11	1	12	12	30	727	78.2374	8.39697	0.000180957	0.000175814	0.692149	1	1.02926	0.0416014
100777973	A0A0R0H3C2	NEDD8-activating enzyme E1 regulatory subunit OS=Glycine max OX=3847 GN=100777973 PE=3 SV=1 - [A0A0R0H3C2_SOYBN]	229.685	30.38	3	11	11	15	497	55.0131	5.13525	0.000185383	0.000172385	0.123085	1	1.0754	0.104873
100792140	A0A0R0HSJ5	Peptidyl-prolyl cis-trans isomerase OS=Glycine max OX=3847 GN=100792140 PE=3 SV=1 - [A0A0R0HSJ5_SOYBN]	229.566	25	1	2	4	9	204	21.9304	8.85107	0.000186279	0.000176836	0.234079	1	1.0534	0.0750472
100778257	I1JHQ1	Uncharacterized protein OS=Glycine max OX=3847 GN=100778257 PE=3 SV=1 - [I1JHQ1_SOYBN]	229.525	26.5	3	2	12	21	566	60.6384	6.44287	0.000188535	0.000196399	0.726754	1	0.959961	-0.0589522
100803958	I1LEE5	Uncharacterized protein OS=Glycine max OX=3847 GN=100803958 PE=4 SV=1 - [I1LEE5_SOYBN]	229.427	25.83	1	2	14	28	631	69.7277	5.5415	0.00018376	0.000171466	0.460382	1	1.0717	0.0998964
100787285	I1KGB8	Uncharacterized protein OS=Glycine max OX=3847 GN=100787285 PE=3 SV=1 - [I1KGB8_SOYBN]	229.386	29.44	3	13	15	24	574	61.1425	7.50342	0.000185575	0.000187974	0.609438	1	0.987236	-0.0185329
GLYMA_12G101200	A0A0R0HGS5	Peroxidase OS=Glycine max OX=3847 GN=GLYMA_12G101200 PE=3 SV=1 - [A0A0R0HGS5_SOYBN]	229.346	24.69	3	5	6	8	324	35.4142	8.01611	0.00018064	0.00016939	0.576985	1	1.06642	0.0927712
GLYMA_02G120900	I1JEI0	Uncharacterized protein OS=Glycine max OX=3847 GN=GLYMA_02G120900 PE=4 SV=2 - [I1JEI0_SOYBN]	228.95	35.87	3	3	10	26	368	41.4928	5.97314	0.000184154	0.000182255	0.818658	1	1.01042	0.0149542
100527779	C6T5E0	Uncharacterized protein OS=Glycine max OX=3847 GN=100527779 PE=2 SV=1 - [C6T5E0_SOYBN]	228.87	47.37	6	2	6	28	133	15.6216	10.7114	0.000172158	0.000166636	0.666594	1	1.03314	0.047035
atpB	Q2PMV0	ATP synthase subunit beta, chloroplastic OS=Glycine max OX=3847 GN=atpB PE=3 SV=1 - [ATPB_SOYBN]	228.819	25.1	4	8	9	15	498	53.7211	5.40186	0.00018676	0.000185169	0.856382	1	1.00859	0.0123396
100775182	A0A0R0IIS7	Uncharacterized protein OS=Glycine max OX=3847 GN=100775182 PE=4 SV=1 - [A0A0R0IIS7_SOYBN]	228.794	13.58	3	5	5	10	427	45.404	7.98682	0.000192422	0.000191547	0.942062	1	1.00457	0.00657653
100790506	C6T918	Uncharacterized protein OS=Glycine max OX=3847 GN=100790506 PE=2 SV=1 - [C6T918_SOYBN]	228.572	19.82	2	1	5	14	338	37.0616	5.04639	0.000207146	0.000184494	0.121076	1	1.12278	0.167075
100793021	I1N8M8	Uncharacterized protein OS=Glycine max OX=3847 GN=100793021 PE=4 SV=2 - [I1N8M8_SOYBN]	227.015	15.03	1	4	12	18	965	111.345	5.89697	0.000175562	0.000169142	0.658826	1	1.03796	0.0537445
100811540	I1KQ26	Uncharacterized protein OS=Glycine max OX=3847 GN=100811540 PE=3 SV=1 - [I1KQ26_SOYBN]	226.687	30.74	4	4	14	24	501	54.3781	6.41748	0.000176373	0.000208395	0.186647	1	0.84634	-0.24069
100803381	I1JAQ7	Uncharacterized protein OS=Glycine max OX=3847 GN=100803381 PE=4 SV=2 - [I1JAQ7_SOYBN]	226.641	35.07	4	11	11	18	402	45.1576	6.84424	0.00019826	0.000192728	0.858731	1	1.02871	0.0408322
GLYMA_03G1938002	K7KFZ9	Uncharacterized protein OS=Glycine max OX=3847 GN=GLYMA_03G1938002 PE=4 SV=1 - [K7KFZ9_SOYBN]	225.961	33.81	1	3	7	26	281	30.5329	6.01123	0.000210927	0.000239194	0.275521	1	0.881825	-0.181435
100306364	I1JHP9	Uncharacterized protein OS=Glycine max OX=3847 GN=100306364 PE=4 SV=1 - [I1JHP9_SOYBN]	225.909	59.51	3	2	10	22	205	22.7158	8.66064	0.000198613	0.000201583	0.814435	1	0.985266	-0.0214141
100305498	C6SVC4	Uncharacterized protein OS=Glycine max OX=3847 GN=100305498 PE=2 SV=1 - [C6SVC4_SOYBN]	225.474	39.84	2	9	9	19	246	27.5894	6.02393	0.000189218	0.000193279	0.524348	1	0.978993	-0.0306294
Prx4	Q9XFI8	Peroxidase (Fragment) OS=Glycine max OX=3847 GN=Prx4 PE=2 SV=1 - [Q9XFI8_SOYBN]	225.461	51.74	4	12	14	28	344	37.5913	7.35693	0.000185712	0.000254486	0.131619	1	0.729755	-0.454515
100305855	C6SWW4	Uncharacterized protein OS=Glycine max OX=3847 GN=100305855 PE=2 SV=1 - [C6SWW4_SOYBN]	225.343	36.45	11	6	7	21	203	22.4324	5.0083	0.000237406	0.00028327	0.304699	1	0.838093	-0.254818
102666284	I1M2U6	Ribokinase OS=Glycine max OX=3847 GN=102666284 PE=3 SV=1 - [I1M2U6_SOYBN]	225.182	14.64	2	1	4	7	362	37.8645	6.7124	0.000491709	0.000490257	0.992991	1	1.00296	0.00426389
100796793	I1KMP3	Uncharacterized protein OS=Glycine max OX=3847 GN=100796793 PE=4 SV=1 - [I1KMP3_SOYBN]	224.971	32.19	2	4	12	18	497	54.2137	6.48096	0.000185861	0.000179844	0.69757	1	1.03346	0.0474772
100776011	A0A0R0EIZ5	Uncharacterized protein OS=Glycine max OX=3847 GN=100776011 PE=3 SV=1 - [A0A0R0EIZ5_SOYBN]	224.899	21.91	5	2	9	15	575	64.0928	8.25049	0.000236858	0.000212018	0.443519	1	1.11716	0.159839
100819875	I1M376	Uncharacterized protein OS=Glycine max OX=3847 GN=100819875 PE=4 SV=1 - [I1M376_SOYBN]	224.683	19.12	2	1	12	14	612	68.8204	8.99756	0.000209408	0.000209366	0.998285	1	1.0002	0.000284404
GLYMA_12G224800	A0A0R0HHC1	Uncharacterized protein (Fragment) OS=Glycine max OX=3847 GN=GLYMA_12G224800 PE=4 SV=1 - [A0A0R0HHC1_SOYBN]	224.683	21.03	3	2	13	15	604	68.2854	9.23193	0.000195516	0.00018951	0.557954	1	1.03169	0.0450117
100786086	I1J8A4	Thioredoxin reductase OS=Glycine max OX=3847 GN=100786086 PE=3 SV=2 - [I1J8A4_SOYBN]	224.326	34.86	2	1	8	12	370	39.6832	8.39697	0.000191463	0.000197338	0.746409	1	0.970233	-0.0435975
100306445	I1MS40	Eukaryotic translation initiation factor 3 subunit K OS=Glycine max OX=3847 GN=100306445 PE=3 SV=1 - [I1MS40_SOYBN]	224.253	36	6	2	7	10	225	25.6074	5.84619	0.000184589	0.000172303	0.336284	1	1.07131	0.0993738
100301880	B6ZK00	Peroxisomal biogenesis factor 11 family protein OS=Glycine max OX=3847 GN=100301880 PE=2 SV=1 - [B6ZK00_SOYBN]	223.94	21.7	3	4	4	10	235	25.8861	9.75928	0.000185839	0.000185585	0.959997	1	1.00137	0.00198053
p20-1	Q9XIS8	Trypsin inhibitor p20 OS=Glycine max OX=3847 GN=p20-1 PE=2 SV=1 - [Q9XIS8_SOYBN]	223.856	49.51	4	7	7	14	206	22.5726	5.57959	0.000220695	0.000367234	0.337851	1	0.600966	-0.734645
100777694	I1J9F4	Uncharacterized protein OS=Glycine max OX=3847 GN=100777694 PE=3 SV=1 - [I1J9F4_SOYBN]	223.212	24.13	9	11	11	18	605	66.2548	8.25049	0.000178111	0.000162608	0.160449	1	1.09534	0.131377
	C6TAX0	Uncharacterized protein OS=Glycine max OX=3847 PE=2 SV=1 - [C6TAX0_SOYBN]	222.618	31.49	2	2	10	17	362	39.8253	5.90967	0.000174974	0.00017389	0.953218	1	1.00624	0.00896734
100816481	I1LQ62	Uncharacterized protein OS=Glycine max OX=3847 GN=100816481 PE=4 SV=1 - [I1LQ62_SOYBN]	222.397	24.6	3	5	16	25	756	83.7328	5.89697	0.000189511	0.000190163	0.884197	1	0.996572	-0.00495469
100789133	A0A0R0HSJ1	Uncharacterized protein OS=Glycine max OX=3847 GN=100789133 PE=4 SV=1 - [A0A0R0HSJ1_SOYBN]	222.074	38.46	4	4	4	14	143	16.2164	9.5249	0.000190725	0.000184387	0.325147	1	1.03438	0.0487604
	Q9LLX2	Trypsin inhibitor OS=Glycine max OX=3847 PE=2 SV=1 - [Q9LLX2_SOYBN]	221.829	28.57	3	3	3	10	168	17.9651	6.53662	0.000283251	0.00028869	0.956877	1	0.98116	-0.02744
100807532	I1LHN5	Uncharacterized protein OS=Glycine max OX=3847 GN=100807532 PE=4 SV=1 - [I1LHN5_SOYBN]	221.822	26.62	3	1	6	13	263	27.619	8.104	0.000152729	0.000175033	0.465186	1	0.872574	-0.19665
100811224	I1J8X9	Uncharacterized protein OS=Glycine max OX=3847 GN=100811224 PE=4 SV=1 - [I1J8X9_SOYBN]	221.822	28.84	3	1	6	13	267	27.9611	7.1958	0.000176593	0.000230508	0.0705167	1	0.766102	-0.384391
100806167	Q9M5K7	14-3-3-like protein OS=Glycine max OX=3847 GN=100806167 PE=2 SV=1 - [Q9M5K7_SOYBN]	221.783	19.77	5	3	6	32	263	30.1891	4.93213	0.000183663	0.000160931	0.249266	1	1.14125	0.190619
100500353	K7MQT5	Imidazole glycerol phosphate synthase hisHF OS=Glycine max OX=3847 GN=100500353 PE=3 SV=1 - [K7MQT5_SOYBN]	221.6	35.86	5	4	17	26	580	62.956	6.25244	0.000164383	0.000164843	0.97629	1	0.997212	-0.0040281
100800535	I1KUN9	Transmembrane 9 superfamily member OS=Glycine max OX=3847 GN=100800535 PE=3 SV=1 - [I1KUN9_SOYBN]	221.595	15.04	2	2	8	14	585	66.9271	7.84033	0.00019292	0.000198609	0.492953	1	0.971356	-0.0419285
100809452	I1JGY5	Glucose-6-phosphate isomerase OS=Glycine max OX=3847 GN=100809452 PE=3 SV=1 - [I1JGY5_SOYBN]	221.55	30.02	2	2	15	29	613	67.1884	6.0874	0.000188559	0.00018672	0.861633	1	1.00985	0.0141392
100814831	I1L8E9	Uncharacterized protein OS=Glycine max OX=3847 GN=100814831 PE=4 SV=1 - [I1L8E9_SOYBN]	221.444	12.77	2	5	7	13	689	75.069	6.90283	0.000199627	0.000179147	0.210144	1	1.11432	0.156162
100778722	I1MA57	Aldehyde dehydrogenase OS=Glycine max OX=3847 GN=100778722 PE=3 SV=1 - [I1MA57_SOYBN]	221.308	22.78	6	8	10	15	496	54.0139	8.98291	0.00018987	0.000195025	0.568999	1	0.973568	-0.0386466
100776903	I1JXH8	Uncharacterized protein OS=Glycine max OX=3847 GN=100776903 PE=3 SV=1 - [I1JXH8_SOYBN]	221.264	25.46	1	1	10	19	487	53.2348	6.69775	0.00015126	0.000174925	0.318811	1	0.864712	-0.209708
100798676	A0A0R4J338	NADPH--cytochrome P450 reductase OS=Glycine max OX=3847 GN=100798676 PE=3 SV=1 - [A0A0R4J338_SOYBN]	221.03	19.54	1	4	10	13	691	76.5088	5.43994	0.000193917	0.000175465	0.151457	1	1.10516	0.14426
	C6T3W2	Uncharacterized protein OS=Glycine max OX=3847 PE=2 SV=1 - [C6T3W2_SOYBN]	220.849	25.95	7	4	4	10	185	21.1453	9.89111	0.000179092	0.000192547	0.339351	1	0.930121	-0.10451
GLYMA_05G008100	I1K1F4	NADH-cytochrome b5 reductase OS=Glycine max OX=3847 GN=GLYMA_05G008100 PE=3 SV=1 - [I1K1F4_SOYBN]	220.73	36.22	2	4	11	17	323	35.5646	9.01221	0.000187043	0.000206194	0.302503	1	0.907123	-0.14063
100778103	I1JQZ6	Uncharacterized protein OS=Glycine max OX=3847 GN=100778103 PE=3 SV=1 - [I1JQZ6_SOYBN]	220.634	19.89	3	6	6	16	357	39.6713	6.26514	0.000195171	0.000188907	0.684679	1	1.03316	0.0470623
100809727	I1M259	Uncharacterized protein OS=Glycine max OX=3847 GN=100809727 PE=4 SV=1 - [I1M259_SOYBN]	220.398	13.87	1	2	6	10	512	56.5898	8.54346	0.000195122	0.00019385	0.954126	1	1.00656	0.00943598
100782529	I1MTZ8	Uncharacterized protein OS=Glycine max OX=3847 GN=100782529 PE=4 SV=1 - [I1MTZ8_SOYBN]	220.383	16.9	2	15	15	20	988	110.048	5.17334	0.000189458	0.000172496	0.124341	1	1.09833	0.135316
	Q6VEV1	40S ribosomal protein S25 (Fragment) OS=Glycine max OX=3847 PE=2 SV=1 - [Q6VEV1_SOYBN]	220.057	32.98	5	1	3	16	94	10.4977	10.7554	0.00018342	0.000174558	0.482982	1	1.05077	0.0714409
100795691	I1K3K9	Uncharacterized protein OS=Glycine max OX=3847 GN=100795691 PE=4 SV=1 - [I1K3K9_SOYBN]	219.946	6.28	4	1	4	8	748	85.7051	6.50732	0.000170341	0.000174134	0.806445	1	0.97822	-0.0317691
100818844	C6TNN4	Uncharacterized protein OS=Glycine max OX=3847 GN=100818844 PE=2 SV=1 - [C6TNN4_SOYBN]	219.673	45.35	2	3	3	7	86	9.36959	8.17725	0.000191452	0.00018749	0.508485	1	1.02113	0.0301719
732547	I1KB78	Chalcone-flavonone isomerase family protein OS=Glycine max OX=3847 GN=732547 PE=3 SV=1 - [I1KB78_SOYBN]	218.983	41.4	4	2	5	12	186	20.7918	4.88135	0.00020277	0.000222881	0.634323	1	0.909768	-0.136429
100777522	I1JAF7	Beta-adaptin-like protein OS=Glycine max OX=3847 GN=100777522 PE=3 SV=1 - [I1JAF7_SOYBN]	218.739	25.7	3	2	18	25	891	99.0203	5.04639	0.000203741	0.000205558	0.897336	1	0.991162	-0.0128072
	B2CM89	Isoflavone synthase (Fragment) OS=Glycine max OX=3847 PE=2 SV=1 - [B2CM89_SOYBN]	218.715	20.97	18	1	8	16	496	56.1959	9.1001	0.000207532	0.000165231	0.0817963	1	1.25601	0.32885
100816737	I1JBV5	Pyruvate dehydrogenase E1 component subunit alpha OS=Glycine max OX=3847 GN=100816737 PE=4 SV=1 - [I1JBV5_SOYBN]	218.616	30.81	2	6	12	20	396	43.2527	7.73779	0.000177721	0.000184439	0.448888	1	0.963576	-0.0535299
100789838	C6TGK9	Uncharacterized protein OS=Glycine max OX=3847 GN=100789838 PE=2 SV=1 - [C6TGK9_SOYBN]	218.401	31.87	2	2	10	14	411	47.2187	5.38916	0.000181757	0.0001771	0.664709	1	1.02629	0.0374437
100796688	I1LFL7	Peptidyl-prolyl cis-trans isomerase OS=Glycine max OX=3847 GN=100796688 PE=3 SV=2 - [I1LFL7_SOYBN]	218.321	19.92	1	2	4	12	251	26.8876	9.0708	0.000181306	0.000173707	0.627382	1	1.04375	0.0617708
Rsdv1-like	C5NTE7	Rsdv1 resistance like protein OS=Glycine max OX=3847 GN=Rsdv1-like PE=4 SV=1 - [C5NTE7_SOYBN]	218.202	29.55	3	1	6	10	308	34.2482	7.81104	0.000182756	0.00017495	0.514909	1	1.04462	0.0629764
100809163	A0A0R0HH51	Uncharacterized protein OS=Glycine max OX=3847 GN=100809163 PE=4 SV=1 - [A0A0R0HH51_SOYBN]	218.194	34.91	1	8	8	16	275	29.3683	7.21045	0.000181402	0.000194093	0.0881995	1	0.934613	-0.0975584
GLYMA_03G242900	I1JRI7	Superoxide dismutase [Cu-Zn] OS=Glycine max OX=3847 GN=GLYMA_03G242900 PE=3 SV=1 - [I1JRI7_SOYBN]	218.062	45.39	4	3	4	11	152	15.2265	6.03662	0.000183933	0.000162907	0.241189	1	1.12906	0.175127
	C6TD30	Uncharacterized protein OS=Glycine max OX=3847 PE=2 SV=1 - [C6TD30_SOYBN]	217.91	35.53	6	5	9	18	318	35.5305	5.47803	0.000261762	0.000325501	0.649707	1	0.804184	-0.314403
100798346	I1LVI3	Uncharacterized protein OS=Glycine max OX=3847 GN=100798346 PE=3 SV=1 - [I1LVI3_SOYBN]	217.384	27.66	1	3	23	31	922	100.088	9.0708	0.000194789	0.000158573	0.0188201	1	1.22839	0.296769
100812682	C6TCW7	GrpE protein homolog OS=Glycine max OX=3847 GN=100812682 PE=2 SV=1 - [C6TCW7_SOYBN]	216.588	44.48	1	3	10	16	290	32.4114	5.59229	0.000198578	0.000183138	0.338544	1	1.08431	0.116773
100780463	K7KRQ2	Lactoylglutathione lyase OS=Glycine max OX=3847 GN=100780463 PE=3 SV=1 - [K7KRQ2_SOYBN]	216.252	28.73	3	5	8	15	362	40.1255	6.7124	0.000181971	0.000184194	0.825442	1	0.987932	-0.0175167
100814812	I1N058	Uncharacterized protein OS=Glycine max OX=3847 GN=100814812 PE=4 SV=2 - [I1N058_SOYBN]	216.25	11.29	1	5	17	21	1815	203.21	7.15186	0.000189877	0.00018734	0.800037	1	1.01354	0.0194086
100793694	I1JDT9	Glucose-6-phosphate 1-dehydrogenase OS=Glycine max OX=3847 GN=100793694 PE=3 SV=1 - [I1JDT9_SOYBN]	216.21	19.93	2	1	11	16	602	68.1379	8.14795	0.0001717	0.000215556	0.0736366	1	0.796547	-0.328168
100499757	I1L4B6	40S ribosomal protein S7 OS=Glycine max OX=3847 GN=100499757 PE=3 SV=1 - [I1L4B6_SOYBN]	215.791	35.6	4	3	6	17	191	22.058	9.77393	0.000183427	0.000177679	0.411081	1	1.03235	0.0459358
100499848	C6SXD0	Uncharacterized protein OS=Glycine max OX=3847 GN=100499848 PE=2 SV=1 - [C6SXD0_SOYBN]	215.622	33.99	1	4	4	13	153	17.7508	6.45557	0.00022832	0.000252615	0.529005	1	0.903827	-0.145882
100810646	C6SZA4	Histone H3 OS=Glycine max OX=3847 GN=100810646 PE=2 SV=1 - [C6SZA4_SOYBN]	215.297	41.91	6	3	4	7	136	15.2745	11.2974	0.000293298	0.000301979	0.891343	1	0.971254	-0.0420794
100778658	A0A0R0K6S7	Uncharacterized protein OS=Glycine max OX=3847 GN=100778658 PE=4 SV=1 - [A0A0R0K6S7_SOYBN]	215.067	9.73	2	2	17	20	2260	252.212	6.43018	0.000207121	0.000201084	0.892068	1	1.03003	0.0426797
100780360	A0A0R0IE75	Uncharacterized protein OS=Glycine max OX=3847 GN=100780360 PE=4 SV=1 - [A0A0R0IE75_SOYBN]	215.045	23.83	10	4	13	27	600	66.471	4.95752	0.000185854	0.000191639	0.697208	1	0.969814	-0.0442196
100499849	C6SXC9	Prefoldin subunit 4 OS=Glycine max OX=3847 GN=100499849 PE=2 SV=1 - [C6SXC9_SOYBN]	214.455	52.38	1	1	4	9	126	14.6713	4.4624	0.00016506	0.000166204	0.948742	1	0.993115	-0.00996704
100798408	I1K3V8	Serine/threonine-protein phosphatase OS=Glycine max OX=3847 GN=100798408 PE=3 SV=1 - [I1K3V8_SOYBN]	214.181	27.27	7	1	4	9	253	29.0213	5.45264	0.000206692	0.000181424	0.211081	1	1.13928	0.188119
100789811	K7MJN5	Lysine--tRNA ligase OS=Glycine max OX=3847 GN=100789811 PE=3 SV=1 - [K7MJN5_SOYBN]	213.975	28.07	2	3	14	25	602	68.5715	6.50732	0.000190372	0.000168692	0.336664	1	1.12852	0.174431
100788318	I1K0L3	Uncharacterized protein OS=Glycine max OX=3847 GN=100788318 PE=4 SV=1 - [I1K0L3_SOYBN]	213.849	23.12	1	3	10	22	597	67.1041	9.05615	0.000184629	0.000173584	0.394646	1	1.06363	0.088995
100305544	C6SVK2	Uncharacterized protein OS=Glycine max OX=3847 GN=100305544 PE=2 SV=1 - [C6SVK2_SOYBN]	213.666	50.42	4	3	5	16	119	13.5161	9.45166	0.000195727	0.000194009	0.831996	1	1.00886	0.0127239
VSPB	P10743	Stem 31 kDa glycoprotein OS=Glycine max OX=3847 GN=VSPB PE=2 SV=1 - [VSPB_SOYBN]	213.661	50.79	3	11	11	21	254	29.2618	7.21045	0.000273679	0.000278824	0.957968	1	0.981548	-0.0268691
100796818	I1KYC4	Uncharacterized protein OS=Glycine max OX=3847 GN=100796818 PE=3 SV=1 - [I1KYC4_SOYBN]	213.267	12.7	1	1	4	7	488	51.8747	8.07471	0.00016147	0.000168808	0.726939	1	0.956533	-0.064113
100798944	A0A0R0J2L9	GrpE protein homolog OS=Glycine max OX=3847 GN=100798944 PE=3 SV=1 - [A0A0R0J2L9_SOYBN]	212.932	40.48	1	2	9	13	289	32.2754	5.92236	0.000188971	0.000167856	0.00454901	1	1.1258	0.170945
100797040	A0A0R0EUL8	Uncharacterized protein OS=Glycine max OX=3847 GN=100797040 PE=4 SV=1 - [A0A0R0EUL8_SOYBN]	212.831	28.53	1	11	15	24	624	67.2072	9.40771	0.000189219	0.000177583	0.565459	1	1.06553	0.0915649
100778321	I1NGN4	Uncharacterized protein OS=Glycine max OX=3847 GN=100778321 PE=4 SV=1 - [I1NGN4_SOYBN]	212.537	22.61	2	3	9	14	628	68.3781	6.354	0.000191584	0.000218663	0.219274	1	0.876161	-0.190733
100798651	I1N0P1	Uncharacterized protein OS=Glycine max OX=3847 GN=100798651 PE=4 SV=2 - [I1N0P1_SOYBN]	212.522	20.33	3	2	10	16	551	61.8982	6.7124	0.000188199	0.00016137	0.0283833	1	1.16626	0.221889
GLYMA_15G148900	I1MGM0	Uncharacterized protein OS=Glycine max OX=3847 GN=GLYMA_15G148900 PE=3 SV=1 - [I1MGM0_SOYBN]	212.383	47.31	4	2	5	13	167	18.9695	4.729	0.000187714	0.000185144	0.821109	1	1.01388	0.0198923
AlaAT3	A8IKE9	Alanine aminotransferase 3 OS=Glycine max OX=3847 GN=AlaAT3 PE=2 SV=1 - [A8IKE9_SOYBN]	211.769	26.88	2	4	9	15	480	53.3902	5.69385	0.000176772	0.000184653	0.543572	1	0.957321	-0.0629256
GLYMA_03G068700	A0A0R0KFI8	Uncharacterized protein OS=Glycine max OX=3847 GN=GLYMA_03G068700 PE=4 SV=1 - [A0A0R0KFI8_SOYBN]	211.181	34.21	1	2	10	16	342	38.4361	6.20166	0.00019805	0.000180022	0.139007	1	1.10014	0.137687
100800510	I1MIA8	Uncharacterized protein OS=Glycine max OX=3847 GN=100800510 PE=4 SV=1 - [I1MIA8_SOYBN]	210.962	70.07	1	3	7	16	137	15.1796	4.64014	0.000185598	0.000171926	0.518351	1	1.07952	0.110393
100816840	A0A0R0GIY4	Uncharacterized protein OS=Glycine max OX=3847 GN=100816840 PE=3 SV=1 - [A0A0R0GIY4_SOYBN]	210.713	15.44	1	2	15	23	978	110.091	6.65381	0.000177725	0.000175587	0.803323	1	1.01217	0.0174568
	C6TJQ6	Uncharacterized protein OS=Glycine max OX=3847 PE=2 SV=1 - [C6TJQ6_SOYBN]	210.601	37.5	2	2	8	15	280	29.8444	6.15088	0.000182311	0.000197832	0.510489	1	0.921545	-0.117873
100305517	C6SVF6	Uncharacterized protein OS=Glycine max OX=3847 GN=100305517 PE=2 SV=1 - [C6SVF6_SOYBN]	210.576	56.07	1	5	5	9	107	11.2908	6.52197	0.000182572	0.000192047	0.477894	1	0.95066	-0.0729986
100804850	A0A0R0HXH4	Uncharacterized protein OS=Glycine max OX=3847 GN=100804850 PE=4 SV=1 - [A0A0R0HXH4_SOYBN]	210.499	22.16	2	5	10	17	731	80.2023	7.26904	0.00019177	0.000199277	0.482122	1	0.962329	-0.0553974
100819222	C6TKA3	NADH-cytochrome b5 reductase OS=Glycine max OX=3847 GN=100819222 PE=2 SV=1 - [C6TKA3_SOYBN]	210.392	29.47	1	1	8	13	319	35.0572	8.55811	0.000177303	0.00024496	0.149071	1	0.723804	-0.46633
547637	I1MQS6	EF1Bgamma class glutathione S-transferase OS=Glycine max OX=3847 GN=547637 PE=2 SV=1 - [I1MQS6_SOYBN]	210.389	26.9	4	5	9	25	420	47.7125	6.46826	0.000179745	0.000188703	0.329328	1	0.952527	-0.070168
	C6TE44	Malate dehydrogenase (Fragment) OS=Glycine max OX=3847 PE=2 SV=1 - [C6TE44_SOYBN]	210.289	43.59	1	1	7	11	195	21.1973	7.34229	0.000176148	0.00014645	0.187094	1	1.20279	0.266382
100806917	C6THW5	Cytochrome b-c1 complex subunit Rieske, mitochondrial OS=Glycine max OX=3847 GN=100806917 PE=2 SV=1 - [C6THW5_SOYBN]	210.116	31.06	1	2	6	12	264	29.1781	8.44092	0.000170327	0.000204954	0.0470205	1	0.831047	-0.266998
GLYMA_07G253700	A0A0R0J8M3	Pyruvate, phosphate dikinase OS=Glycine max OX=3847 GN=GLYMA_07G253700 PE=3 SV=1 - [A0A0R0J8M3_SOYBN]	210.101	3.34	2	2	2	5	927	101.744	5.84619	0.000213837	0.000212357	0.963488	1	1.00697	0.0100178
GLYMA_11G035200	I1LGS5	Acyl-coenzyme A oxidase OS=Glycine max OX=3847 GN=GLYMA_11G035200 PE=3 SV=1 - [I1LGS5_SOYBN]	210.055	27.52	3	3	15	21	665	74.4729	7.38623	0.000190262	0.000185659	0.509835	1	1.0248	0.0353355
100526908	C6T2Q2	7,8-dihydroneopterin aldolase OS=Glycine max OX=3847 GN=100526908 PE=2 SV=1 - [C6T2Q2_SOYBN]	210.021	46.21	3	4	4	8	132	14.6708	6.0874	0.000178762	0.000181217	0.908326	1	0.986455	-0.0196742
100798399	I1MJR2	Amine oxidase OS=Glycine max OX=3847 GN=100798399 PE=3 SV=1 - [I1MJR2_SOYBN]	209.99	28.69	1	8	15	23	732	82.5378	6.68311	0.000190796	0.000186361	0.684112	1	1.0238	0.0339365
100811797	C6TC72	Eukaryotic translation initiation factor 3 subunit F OS=Glycine max OX=3847 GN=100811797 PE=2 SV=1 - [C6TC72_SOYBN]	209.884	30.1	2	2	7	10	289	31.6994	5.33838	0.000192874	0.000179826	0.531049	1	1.07256	0.101062
GLYMA_U0161001	A0A0R0E4F4	Elongation factor G, mitochondrial OS=Glycine max OX=3847 GN=GLYMA_U0161001 PE=3 SV=1 - [A0A0R0E4F4_SOYBN]	209.853	12.18	3	2	6	11	673	74.3231	6.11279	0.000181972	0.000169415	0.312437	1	1.07412	0.103157
	C6T097	Uncharacterized protein OS=Glycine max OX=3847 PE=2 SV=1 - [C6T097_SOYBN]	209.105	72.37	3	2	3	5	76	8.06422	9.18799	0.000199137	0.000221201	0.15363	1	0.900255	-0.151594
100798372	C6TBU3	Uncharacterized protein OS=Glycine max OX=3847 GN=100798372 PE=2 SV=1 - [C6TBU3_SOYBN]	208.985	25.63	1	2	10	16	476	52.1167	8.79248	0.000184295	0.000191572	0.523506	1	0.962017	-0.0558655
100500096	C6T073	Uncharacterized protein OS=Glycine max OX=3847 GN=100500096 PE=2 SV=1 - [C6T073_SOYBN]	208.777	42.13	3	6	6	11	197	21.156	8.63135	0.000170114	0.000177873	0.520075	1	0.956376	-0.0643509
	C6T531	Uncharacterized protein OS=Glycine max OX=3847 PE=2 SV=1 - [C6T531_SOYBN]	208.741	34.22	3	2	6	18	187	20.8628	11.063	0.000270477	0.000281581	0.825278	1	0.960566	-0.0580441
	C6TKI9	Uncharacterized protein OS=Glycine max OX=3847 PE=2 SV=1 - [C6TKI9_SOYBN]	208.116	25.07	2	3	8	14	383	41.8954	8.57275	0.000169646	0.000173266	0.771649	1	0.979108	-0.0304607
100809292	I1LIK8	Uncharacterized protein OS=Glycine max OX=3847 GN=100809292 PE=3 SV=2 - [I1LIK8_SOYBN]	207.893	18.61	2	20	20	26	1182	134.777	6.66846	0.000183216	0.000176064	0.241114	1	1.04062	0.0574391
GLYMA_06G145300	A0A0R0JSG7	Peroxidase OS=Glycine max OX=3847 GN=GLYMA_06G145300 PE=3 SV=1 - [A0A0R0JSG7_SOYBN]	207.553	39.69	2	5	8	13	320	34.4641	8.71924	0.000232847	0.000269153	0.515313	1	0.865111	-0.209044
100527275	C6T3U6	Ribosomal protein L19 OS=Glycine max OX=3847 GN=100527275 PE=2 SV=1 - [C6T3U6_SOYBN]	207.469	24.06	1	1	5	30	212	24.7587	11.4438	0.000164818	0.000152183	0.476515	1	1.08302	0.115061
547693	I1LIJ6	Uncharacterized protein OS=Glycine max OX=3847 GN=547693 PE=4 SV=1 - [I1LIJ6_SOYBN]	207.422	24.31	2	6	14	36	687	77.2159	9.15869	0.000168689	0.00017626	0.591768	1	0.957048	-0.0633372
100811750	I1MTB1	Uncharacterized protein OS=Glycine max OX=3847 GN=100811750 PE=3 SV=1 - [I1MTB1_SOYBN]	207.365	31.65	2	10	10	17	376	42.1417	5.46533	0.000176129	0.000179994	0.795611	1	0.978525	-0.0313187
100803679	I1KA18	Uncharacterized protein OS=Glycine max OX=3847 GN=100803679 PE=4 SV=2 - [I1KA18_SOYBN]	207.058	11.28	6	6	21	24	2260	252.012	6.32861	0.000209784	0.000222207	0.784255	1	0.944092	-0.0830011
100812843	I1MR60	Uncharacterized protein OS=Glycine max OX=3847 GN=100812843 PE=4 SV=1 - [I1MR60_SOYBN]	206.898	15.43	5	4	6	14	538	59.7238	6.17627	0.000191226	0.000193025	0.8954	1	0.990681	-0.0135069
GLYMA_20G228100	A0A0R0EPQ6	40S ribosomal protein S24 OS=Glycine max OX=3847 GN=GLYMA_20G228100 PE=3 SV=1 - [A0A0R0EPQ6_SOYBN]	206.775	25.55	6	3	3	13	137	15.7447	10.6382	0.000195343	0.000185335	0.379498	1	1.054	0.0758778
100802045	K7MZJ1	Sucrose synthase OS=Glycine max OX=3847 GN=100802045 PE=3 SV=1 - [K7MZJ1_SOYBN]	206.38	7.96	2	1	6	21	754	85.0997	6.0874	0.000161797	0.000195259	0.212428	1	0.828627	-0.271205
GLYMA_10G151200	I1LB97	Uncharacterized protein OS=Glycine max OX=3847 GN=GLYMA_10G151200 PE=4 SV=1 - [I1LB97_SOYBN]	206.226	48.39	3	2	5	16	124	14.0565	9.5542	0.000178443	0.000159138	0.129169	1	1.12131	0.165186
100794989	I1K4J2	Uncharacterized protein OS=Glycine max OX=3847 GN=100794989 PE=4 SV=1 - [I1K4J2_SOYBN]	206.168	41.06	5	4	8	21	207	23.1619	6.78564	0.000176336	0.000154948	0.0785602	1	1.13803	0.186538
100820094	I1KV97	Uncharacterized protein OS=Glycine max OX=3847 GN=100820094 PE=4 SV=1 - [I1KV97_SOYBN]	206.143	15.98	4	2	12	15	901	102.955	7.04932	0.000167648	0.000160363	0.604622	1	1.04543	0.0640989
100500179	C6T0U3	Uncharacterized protein OS=Glycine max OX=3847 GN=100500179 PE=2 SV=1 - [C6T0U3_SOYBN]	206.014	43.9	8	2	3	9	123	13.8074	9.5835	0.00018286	0.000168221	0.275416	1	1.08702	0.120385
100811095	I1LKW7	Uncharacterized protein OS=Glycine max OX=3847 GN=100811095 PE=4 SV=1 - [I1LKW7_SOYBN]	205.985	36.18	4	2	12	21	387	43.2242	6.20166	0.0002316	0.000204379	0.322325	1	1.13319	0.180393
100499738	C6SW24	Uncharacterized protein OS=Glycine max OX=3847 GN=100499738 PE=2 SV=1 - [C6SW24_SOYBN]	205.48	38.73	2	7	7	27	204	22.5845	6.29053	0.000186753	0.000200584	0.0185074	1	0.931047	-0.103075
100785976	I1JYI8	Uncharacterized protein OS=Glycine max OX=3847 GN=100785976 PE=3 SV=1 - [I1JYI8_SOYBN]	205.472	38.18	2	2	2	11	110	11.0785	4.32275	0.000210049	0.000185105	0.29437	1	1.13475	0.182376
106797183	A0A0R0F0E0	Uncharacterized protein OS=Glycine max OX=3847 GN=106797183 PE=4 SV=1 - [A0A0R0F0E0_SOYBN]	205.42	43.59	1	1	5	12	156	17.4482	8.30908	0.000171378	0.000174279	0.814871	1	0.983353	-0.0242191
100784480	A0A0R0IVG1	Uncharacterized protein OS=Glycine max OX=3847 GN=100784480 PE=4 SV=1 - [A0A0R0IVG1_SOYBN]	205.364	22.03	1	9	11	15	740	82.3692	6.12549	0.000195357	0.000193415	0.842436	1	1.01004	0.0144152
GLYMA_17G243600	A0A0R0FHZ8	Uncharacterized protein OS=Glycine max OX=3847 GN=GLYMA_17G243600 PE=4 SV=1 - [A0A0R0FHZ8_SOYBN]	205.339	37.33	2	5	6	13	225	25.0126	7.41553	0.000174657	0.000187924	0.413585	1	0.929405	-0.105621
100807007	I1LG61	Beta-adaptin-like protein OS=Glycine max OX=3847 GN=100807007 PE=3 SV=1 - [I1LG61_SOYBN]	204.752	24.94	3	2	18	25	898	99.8618	5.09717	0.000202427	0.000226424	0.205495	1	0.894015	-0.16163
GLYMA_10G161600	I1LBK9	Uncharacterized protein OS=Glycine max OX=3847 GN=GLYMA_10G161600 PE=4 SV=1 - [I1LBK9_SOYBN]	204.232	18.18	1	3	3	6	176	19.654	5.26221	0.000185731	0.000178979	0.472349	1	1.03773	0.0534276
GLYMA_19G078900	A0A0R0EV63	Uncharacterized protein (Fragment) OS=Glycine max OX=3847 GN=GLYMA_19G078900 PE=4 SV=1 - [A0A0R0EV63_SOYBN]	204.143	33.77	1	1	4	27	154	16.9189	9.23193	0.000160562	0.000175695	0.785901	1	0.913867	-0.129944
100813116	I1M1N6	Uncharacterized protein OS=Glycine max OX=3847 GN=100813116 PE=4 SV=1 - [I1M1N6_SOYBN]	203.913	22.33	1	1	5	11	309	34.5626	6.7124	0.000187782	0.000171648	0.219257	1	1.094	0.129607
	C6TA09	S-formylglutathione hydrolase OS=Glycine max OX=3847 PE=2 SV=1 - [C6TA09_SOYBN]	203.709	35.34	2	1	8	15	266	29.8066	7.12256	0.000468177	0.000391837	0.636917	1	1.19482	0.256799
GLYMA_06G080100	I1K974	Uncharacterized protein OS=Glycine max OX=3847 GN=GLYMA_06G080100 PE=4 SV=1 - [I1K974_SOYBN]	203.502	27.13	2	3	13	20	446	50.7713	9.29053	0.000184107	0.000164547	0.30862	1	1.11887	0.162045
100805730	I1LCV9	Carboxypeptidase OS=Glycine max OX=3847 GN=100805730 PE=3 SV=1 - [I1LCV9_SOYBN]	203.498	14.03	1	4	5	10	499	55.9655	5.37646	0.000194057	0.000168064	0.238911	1	1.15466	0.207469
100803230	I1MRT3	Uncharacterized protein OS=Glycine max OX=3847 GN=100803230 PE=4 SV=1 - [I1MRT3_SOYBN]	203.371	27.57	4	2	10	21	497	54.1565	6.27783	0.000186294	0.00017162	0.553018	1	1.0855	0.118364
100782799	I1NFN9	Uncharacterized protein OS=Glycine max OX=3847 GN=100782799 PE=4 SV=1 - [I1NFN9_SOYBN]	203.155	18.43	1	3	14	21	852	96.6799	6.31592	0.000195102	0.000165161	0.133191	1	1.18129	0.24036
SAD1	B8XJY3	Acyl-[acyl-carrier-protein] desaturase OS=Glycine max OX=3847 GN=SAD1 PE=2 SV=1 - [B8XJY3_SOYBN]	203.112	31.2	4	2	9	17	391	44.8597	6.32861	0.000217351	0.000204608	0.620782	1	1.06228	0.0871604
100784442	I1M8P0	Polyadenylate-binding protein OS=Glycine max OX=3847 GN=100784442 PE=3 SV=1 - [I1M8P0_SOYBN]	203.098	17.79	1	3	10	16	652	71.685	7.78174	0.000193459	0.000182503	0.22403	1	1.06003	0.0841078
GmSGT3	D4Q9Z5	Soyasaponin III rhamnosyltransferase OS=Glycine max OX=3847 GN=GmSGT3 PE=1 SV=1 - [SGT3_SOYBN]	202.894	28.6	2	12	12	21	472	53.4834	6.26514	0.000208967	0.000166365	0.117708	1	0.65608	0.328929
100777196	A0A0R4J2Q7	Uncharacterized protein OS=Glycine max OX=3847 GN=100777196 PE=4 SV=1 - [A0A0R4J2Q7_SOYBN]	202.645	38.29	10	1	8	25	222	25.0481	10.3452	0.000173132	0.000153803	0.245183	1	1.12567	0.170786
547852	A0A0R4J4G9	Uncharacterized protein OS=Glycine max OX=3847 GN=547852 PE=3 SV=1 - [A0A0R4J4G9_SOYBN]	202.516	31.75	3	5	5	7	211	23.7401	6.97607	0.000247047	0.000223265	0.527561	1	1.10652	0.14603
100781568	I1K9R6	NADPH--cytochrome P450 reductase OS=Glycine max OX=3847 GN=100781568 PE=3 SV=1 - [I1K9R6_SOYBN]	202.001	19.68	1	5	11	12	691	76.6738	5.35107	0.000190386	0.00018208	0.31482	1	1.04562	0.0643569
100818667	I1KSP4	Uncharacterized protein OS=Glycine max OX=3847 GN=100818667 PE=4 SV=1 - [I1KSP4_SOYBN]	201.885	14.77	7	3	8	11	738	83.8221	5.93506	0.000207415	0.000225788	0.22868	1	0.918629	-0.122445
100794530	A0A0R0ILR6	Uncharacterized protein OS=Glycine max OX=3847 GN=100794530 PE=3 SV=1 - [A0A0R0ILR6_SOYBN]	201.832	23.8	7	4	12	16	605	67.062	5.61768	0.000176807	0.000165956	0.365212	1	1.06538	0.0913732
100795875	A0A0R0H1B4	Uncharacterized protein OS=Glycine max OX=3847 GN=100795875 PE=4 SV=1 - [A0A0R0H1B4_SOYBN]	201.685	28.23	27	2	2	8	124	12.4817	5.52881	0.000195065	0.00022072	0.0167888	1	0.883764	-0.178267
100801962	I1KYX9	Uncharacterized protein OS=Glycine max OX=3847 GN=100801962 PE=4 SV=1 - [I1KYX9_SOYBN]	201.669	43.04	1	1	5	11	158	17.5292	7.94287	0.000184134	0.000188853	0.495893	1	0.97501	-0.0365109
GRP	Q9SWA8	Glycine-rich RNA-binding protein OS=Glycine max OX=3847 GN=GRP PE=2 SV=1 - [Q9SWA8_SOYBN]	201.438	31.25	2	1	4	16	160	15.8372	7.1958	0.000167975	0.000154433	0.579007	1	1.08769	0.121263
HO1	Q94FX1	Heme oxygenase 1 (Fragment) OS=Glycine max OX=3847 GN=HO1 PE=2 SV=1 - [Q94FX1_SOYBN]	201.41	33.6	4	4	7	13	250	28.5267	7.47412	0.00018321	0.000180754	0.686491	1	1.01359	0.019469
100527501	I1NB91	Ribosomal protein L19 OS=Glycine max OX=3847 GN=100527501 PE=3 SV=1 - [I1NB91_SOYBN]	201.346	28.29	28	2	6	34	205	23.8452	11.4438	0.000179345	0.000157694	0.275324	1	1.13729	0.185605
100814193	K7KW60	Uncharacterized protein OS=Glycine max OX=3847 GN=100814193 PE=4 SV=1 - [K7KW60_SOYBN]	201.099	38.98	2	9	9	20	295	31.8304	7.69385	0.000180716	0.000177154	0.690149	1	1.02011	0.0287258
100795465	I1LEN7	Uncharacterized protein OS=Glycine max OX=3847 GN=100795465 PE=4 SV=1 - [I1LEN7_SOYBN]	200.82	14.45	3	10	10	14	872	97.8506	6.52197	0.00020376	0.000199473	0.581977	1	1.02149	0.0306797
100808939	I1N846	Uncharacterized protein OS=Glycine max OX=3847 GN=100808939 PE=3 SV=2 - [I1N846_SOYBN]	200.683	13.56	1	1	9	16	752	83.9402	6.72705	0.000182462	0.000207752	0.464539	1	0.878269	-0.187265
100804350	C6TL64	Peroxidase OS=Glycine max OX=3847 GN=100804350 PE=2 SV=1 - [C6TL64_SOYBN]	200.583	45.73	2	12	13	20	328	36.1824	8.67529	0.000186516	0.000192991	0.452016	1	0.96645	-0.0492336
100790163	I1K0H2	Uncharacterized protein OS=Glycine max OX=3847 GN=100790163 PE=3 SV=1 - [I1K0H2_SOYBN]	200.575	57.86	3	8	8	21	140	16.006	10.521	0.000179293	0.00017211	0.369171	1	1.04173	0.0589849
100809492	I1JM23	Uncharacterized protein OS=Glycine max OX=3847 GN=100809492 PE=4 SV=1 - [I1JM23_SOYBN]	200.408	36.39	5	8	9	17	294	32.5147	7.25439	0.000192248	0.000200447	0.403509	1	0.959096	-0.0602528
GLYMA_11G1412001	A0A0R0HU58	Uncharacterized protein (Fragment) OS=Glycine max OX=3847 GN=GLYMA_11G1412001 PE=4 SV=1 - [A0A0R0HU58_SOYBN]	200.253	38.61	1	1	10	16	316	35.8125	6.88818	0.000205138	0.000172434	0.0372653	1	1.18966	0.250546
GLYMA_10G090500	I1L9T0	Methyltransferase OS=Glycine max OX=3847 GN=GLYMA_10G090500 PE=3 SV=1 - [I1L9T0_SOYBN]	199.931	23.53	7	7	7	18	340	38.6325	6.65381	0.000182587	0.000152116	0.0771698	1	1.20032	0.263416
100815377	A0A0R4J5X9	Succinate dehydrogenase [ubiquinone] iron-sulfur subunit, mitochondrial OS=Glycine max OX=3847 GN=100815377 PE=3 SV=1 - [A0A0R4J5X9_SOYBN]	199.823	19.49	2	2	5	13	277	31.1398	8.6167	0.000186823	0.000201018	0.115401	1	0.929384	-0.105653
	C6T0H0	Uncharacterized protein OS=Glycine max OX=3847 PE=2 SV=1 - [C6T0H0_SOYBN]	199.692	34.64	4	1	6	21	153	17.3678	10.272	0.000183096	0.00018553	0.876432	1	0.986882	-0.0190502
100806848	I1LQ58	Dolichyl-diphosphooligosaccharide--protein glycosyltransferase 48 kDa subunit OS=Glycine max OX=3847 GN=100806848 PE=3 SV=1 - [I1LQ58_SOYBN]	199.54	18.69	2	3	7	12	428	47.5563	6.41748	0.000191782	0.000178675	0.367551	1	1.07336	0.102131
GLYMA_10G162900	I1LBM5	Prefoldin subunit 4 OS=Glycine max OX=3847 GN=GLYMA_10G162900 PE=3 SV=1 - [I1LBM5_SOYBN]	199.454	52.38	2	1	4	8	126	14.6273	4.48779	0.000167362	0.000169807	0.870243	1	0.985602	-0.0209233
GLYMA_06G115000	I1KAC1	Delta-aminolevulinic acid dehydratase OS=Glycine max OX=3847 GN=GLYMA_06G115000 PE=3 SV=1 - [I1KAC1_SOYBN]	199.412	16.83	4	5	5	14	398	43.5342	6.15088	0.000192472	0.000201124	0.636923	1	0.956979	-0.0634402
100794489	A0A0R4J305	Uncharacterized protein OS=Glycine max OX=3847 GN=100794489 PE=3 SV=1 - [A0A0R4J305_SOYBN]	199.133	26.63	5	1	11	23	398	44.5514	8.19189	0.000213654	0.000193963	0.330352	1	1.10152	0.139499
100789420	I1KSR7	Uncharacterized protein OS=Glycine max OX=3847 GN=100789420 PE=4 SV=1 - [I1KSR7_SOYBN]	198.872	26.77	6	6	6	9	310	33.4267	5.2749	0.000196042	0.000201068	0.839269	1	0.975001	-0.0365245
100807264	I1KWS2	Uncharacterized protein OS=Glycine max OX=3847 GN=100807264 PE=4 SV=1 - [I1KWS2_SOYBN]	198.676	18.31	1	3	16	18	1032	119.029	4.97021	0.000188888	0.000194068	0.487268	1	0.973308	-0.039031
100785835	C6T763	Uncharacterized protein OS=Glycine max OX=3847 GN=100785835 PE=2 SV=1 - [C6T763_SOYBN]	198.623	51.31	3	2	11	17	267	30.7867	5.14795	0.000239073	0.000240288	0.968126	1	0.994941	-0.00731682
100801418	I1MIW3	Ribokinase OS=Glycine max OX=3847 GN=100801418 PE=3 SV=1 - [I1MIW3_SOYBN]	198.468	15.98	3	1	4	7	363	37.9986	7.10791	0.000130158	8.05123e-05	0.198423	1	1.61663	0.692989
100816352	I1KQE2	Uncharacterized protein OS=Glycine max OX=3847 GN=100816352 PE=4 SV=1 - [I1KQE2_SOYBN]	198.432	30	2	1	6	9	310	34.5584	7.81104	0.000223548	0.000191049	0.497647	1	1.1701	0.226638
100500006	C6SZA1	Uncharacterized protein OS=Glycine max OX=3847 GN=100500006 PE=2 SV=1 - [C6SZA1_SOYBN]	198.052	61.07	2	2	6	11	149	16.6139	4.32275	0.000171763	0.00017054	0.941144	1	1.00717	0.0103103
	Q84P27	Seed calcium dependent protein kinase c OS=Glycine max OX=3847 PE=2 SV=1 - [Q84P27_SOYBN]	198.034	17.88	5	1	9	15	537	60.2856	6.40479	0.000171436	0.000171384	0.996563	1	1.00031	0.000441573
100796372	C6TIY1	Uncharacterized protein OS=Glycine max OX=3847 GN=100796372 PE=2 SV=1 - [C6TIY1_SOYBN]	197.972	30.5	3	5	5	12	200	21.8242	4.55127	0.000194397	0.000187921	0.0861324	1	1.03446	0.0488824
100820007	I1LTZ2	Histone deacetylase OS=Glycine max OX=3847 GN=100820007 PE=4 SV=1 - [I1LTZ2_SOYBN]	197.924	25.98	1	6	6	15	381	41.1566	5.78271	0.000197225	0.00018303	0.279163	1	1.07755	0.107761
100802730	I1LDX0	Uncharacterized protein OS=Glycine max OX=3847 GN=100802730 PE=4 SV=1 - [I1LDX0_SOYBN]	197.881	22.29	1	3	9	16	628	68.4311	6.41748	0.000180056	0.000168775	0.162076	1	1.06684	0.0933423
100784882	A0A0R0FDT6	Uncharacterized protein OS=Glycine max OX=3847 GN=100784882 PE=4 SV=1 - [A0A0R0FDT6_SOYBN]	197.785	36.26	3	1	12	23	353	40.0851	5.92236	0.000209485	0.000177137	0.363275	1	1.18262	0.241987
100819043	I1JAE5	Uncharacterized protein OS=Glycine max OX=3847 GN=100819043 PE=3 SV=1 - [I1JAE5_SOYBN]	197.646	21.8	1	2	11	18	610	68.2697	7.62061	0.000209866	0.00021541	0.640726	1	0.974264	-0.0376154
GLYMA_12G084100	A0A0R0H2Q4	Uncharacterized protein OS=Glycine max OX=3847 GN=GLYMA_12G084100 PE=4 SV=1 - [A0A0R0H2Q4_SOYBN]	196.733	39.71	2	4	11	22	340	37.9162	5.57959	0.000184416	0.000166002	0.0998086	1	1.11093	0.151765
100806628	A0A0R0HLZ4	Uncharacterized protein OS=Glycine max OX=3847 GN=100806628 PE=3 SV=1 - [A0A0R0HLZ4_SOYBN]	196.672	27.69	4	9	9	13	437	47.7243	7.1958	0.00020778	0.000195449	0.355246	1	1.06309	0.088268
100810148	A0A0R0G1Q6	Uncharacterized protein OS=Glycine max OX=3847 GN=100810148 PE=4 SV=1 - [A0A0R0G1Q6_SOYBN]	196.483	19.9	11	4	13	25	764	84.3283	4.729	0.000183633	0.000187398	0.772391	1	0.979911	-0.0292768
HO3	Q94FX0	Heme oxygenase 3 (Fragment) OS=Glycine max OX=3847 GN=HO3 PE=2 SV=1 - [Q94FX0_SOYBN]	196.344	25.7	5	2	5	13	249	28.3017	7.95752	0.000181245	0.000189692	0.586327	1	0.955465	-0.0657247
	C6SVE5	Proteasome subunit beta type OS=Glycine max OX=3847 PE=2 SV=1 - [C6SVE5_SOYBN]	196.117	38.63	2	1	8	17	233	25.1126	5.5542	0.000176049	0.000174166	0.83863	1	1.01081	0.0155124
100791378	K7L5C2	Uncharacterized protein OS=Glycine max OX=3847 GN=100791378 PE=3 SV=1 - [K7L5C2_SOYBN]	195.818	17.58	4	9	9	14	546	59.155	6.17627	0.000186178	0.00020177	0.0199493	1	0.922728	-0.116022
100305973	C6SXE8	Uncharacterized protein OS=Glycine max OX=3847 GN=100305973 PE=2 SV=1 - [C6SXE8_SOYBN]	195.786	14.42	3	3	3	16	208	23.0889	9.61279	0.000197677	0.000196961	0.936829	1	1.00363	0.00523368
100779640	I1KXK7	Purple acid phosphatase OS=Glycine max OX=3847 GN=100779640 PE=3 SV=1 - [I1KXK7_SOYBN]	195.682	15.58	1	4	8	13	616	69.0809	6.43018	0.000198314	0.000182391	0.509522	1	1.08731	0.120757
100778831	A0A0R0HDU0	Uncharacterized protein OS=Glycine max OX=3847 GN=100778831 PE=4 SV=1 - [A0A0R0HDU0_SOYBN]	194.859	28.89	4	5	7	8	360	38.874	6.72705	0.000183604	0.000193623	0.384826	1	0.948255	-0.0766535
	C6SZ01	Uncharacterized protein OS=Glycine max OX=3847 PE=2 SV=1 - [C6SZ01_SOYBN]	194.852	59.26	7	4	10	14	216	23.7651	6.58057	0.000176176	0.000167851	0.388248	1	1.0496	0.0698346
100817682	I1LKM5	Uncharacterized protein OS=Glycine max OX=3847 GN=100817682 PE=4 SV=1 - [I1LKM5_SOYBN]	194.747	23.06	1	3	7	13	360	39.2712	9.42236	0.000159	0.000208357	0.248457	1	0.763113	-0.390032
100499929	C6SYA8	Uncharacterized protein OS=Glycine max OX=3847 GN=100499929 PE=2 SV=1 - [C6SYA8_SOYBN]	194.702	57.52	1	4	6	27	113	12.4653	9.34912	0.000182023	0.000192919	0.421635	1	0.943521	-0.0838742
CCS	Q9BBU5	Cu/Zn-superoxide dismutase copper chaperone OS=Glycine max OX=3847 GN=CCS PE=2 SV=1 - [Q9BBU5_SOYBN]	194.637	31.25	2	9	9	19	304	32.4586	5.73193	0.000180465	0.000154105	0.152011	1	1.17105	0.227809
	C6TNK6	Translocase of chloroplast OS=Glycine max OX=3847 PE=2 SV=1 - [C6TNK6_SOYBN]	194.626	31.73	2	7	7	14	312	34.7947	9.33447	0.000183333	0.000181458	0.709424	1	1.01033	0.0148278
100811385	I1MXM6	Polyadenylate-binding protein OS=Glycine max OX=3847 GN=100811385 PE=3 SV=1 - [I1MXM6_SOYBN]	194.534	14.53	1	2	8	12	654	71.88	7.15186	0.000197832	0.00017829	0.432051	1	1.10961	0.150053
	C6TKD5	Uncharacterized protein OS=Glycine max OX=3847 PE=2 SV=1 - [C6TKD5_SOYBN]	194.521	25.63	3	2	10	15	476	52.1107	8.80713	0.000183332	0.000167406	0.269849	1	1.09514	0.131109
100798273	I1MS73	AP-2 complex subunit alpha OS=Glycine max OX=3847 GN=100798273 PE=3 SV=2 - [I1MS73_SOYBN]	194.329	20.29	3	17	17	23	1020	113.533	6.48096	0.000180859	0.000172986	0.344408	1	1.04551	0.0642135
100791967	I1N8M5	Uncharacterized protein OS=Glycine max OX=3847 GN=100791967 PE=4 SV=1 - [I1N8M5_SOYBN]	194.233	37.81	4	2	5	11	201	21.9138	4.53857	0.000202831	0.0001922	0.509816	1	1.05531	0.0776669
100782717	I1MXD1	Uncharacterized protein OS=Glycine max OX=3847 GN=100782717 PE=4 SV=1 - [I1MXD1_SOYBN]	194.036	16.22	2	6	8	11	672	69.1468	5.88428	0.000180293	0.000190736	0.144945	1	0.945247	-0.0812369
	C6T447	Uncharacterized protein OS=Glycine max OX=3847 PE=2 SV=1 - [C6T447_SOYBN]	194.029	42.36	20	5	8	15	229	25.1388	6.354	0.000175577	0.000159135	0.161298	1	1.10332	0.141857
100778752	I1MQ49	Uncharacterized protein OS=Glycine max OX=3847 GN=100778752 PE=3 SV=1 - [I1MQ49_SOYBN]	193.998	45.8	5	2	14	21	345	37.3021	6.18896	0.00016651	0.000160184	0.751444	1	1.03949	0.0558803
547648	Q8LJU2	Putative hydrolase OS=Glycine max OX=3847 GN=547648 PE=2 SV=1 - [Q8LJU2_SOYBN]	193.509	29.12	5	1	7	12	261	29.0417	5.51611	0.000196877	0.000189791	0.156649	1	1.03733	0.0528813
GLYMA_13G055200	I1LWT5	Eukaryotic translation initiation factor 3 subunit M OS=Glycine max OX=3847 GN=GLYMA_13G055200 PE=3 SV=1 - [I1LWT5_SOYBN]	193.482	20.49	2	1	6	13	410	46.2529	5.0083	0.000272272	0.000269578	0.957336	1	1.00999	0.0143481
100804544	I1K553	Uncharacterized protein OS=Glycine max OX=3847 GN=100804544 PE=4 SV=1 - [I1K553_SOYBN]	193.167	28.76	1	3	12	23	539	60.9401	5.08447	0.000180719	0.000196469	0.0634298	1	0.919833	-0.120556
100797049	I1MZR2	Uncharacterized protein OS=Glycine max OX=3847 GN=100797049 PE=3 SV=2 - [I1MZR2_SOYBN]	193.129	15.77	1	4	14	23	1110	127.366	5.26221	0.000195022	0.000184718	0.0484063	1	1.05578	0.078315
100807798	I1KWT3	Uncharacterized protein OS=Glycine max OX=3847 GN=100807798 PE=4 SV=1 - [I1KWT3_SOYBN]	193.115	38.89	1	6	13	19	342	37.4642	6.3667	0.000191382	0.000195284	0.809104	1	0.980017	-0.0291213
100781622	I1KYS4	Uncharacterized protein OS=Glycine max OX=3847 GN=100781622 PE=4 SV=2 - [I1KYS4_SOYBN]	193.053	10.73	1	5	17	18	1817	203.546	7.25439	0.000178007	0.000169706	0.534449	1	1.04891	0.0688957
100776647	A0A0R4J5Q8	Uncharacterized protein OS=Glycine max OX=3847 GN=100776647 PE=4 SV=1 - [A0A0R4J5Q8_SOYBN]	192.872	17.37	1	4	11	21	760	79.9154	6.91748	0.000193842	0.000162081	0.0906094	1	1.19595	0.25816
100800457	I1NJ61	Uncharacterized protein OS=Glycine max OX=3847 GN=100800457 PE=4 SV=1 - [I1NJ61_SOYBN]	192.737	16.72	1	1	17	26	1214	135.01	5.59229	0.000237623	0.00025117	0.642499	1	0.946063	-0.0799914
100775785	I1LFD7	Uncharacterized protein OS=Glycine max OX=3847 GN=100775785 PE=4 SV=1 - [I1LFD7_SOYBN]	192.737	16.72	1	1	17	26	1214	134.874	5.5542	0.000173804	0.000172862	0.952172	1	1.00545	0.00783593
100780886	C6TAW8	Uncharacterized protein OS=Glycine max OX=3847 GN=100780886 PE=2 SV=1 - [C6TAW8_SOYBN]	192.53	42.5	2	2	6	15	160	17.5046	5.5415	0.000193252	0.000220742	0.167455	1	0.875467	-0.191875
100817732	I1M370	Probable methylthioribulose-1-phosphate dehydratase OS=Glycine max OX=3847 GN=100817732 PE=3 SV=1 - [I1M370_SOYBN]	192.425	12.56	4	3	5	11	438	48.3144	7.04932	0.000195839	0.000187209	0.434202	1	1.0461	0.065015
100799924	A0A0R0HRF3	Uncharacterized protein OS=Glycine max OX=3847 GN=100799924 PE=3 SV=1 - [A0A0R0HRF3_SOYBN]	191.76	15.41	1	4	14	22	1116	128.143	5.05908	0.000188152	0.000187826	0.976415	1	1.00174	0.00250382
100305759	C6SWJ2	Prefoldin subunit 3 OS=Glycine max OX=3847 GN=100305759 PE=2 SV=1 - [C6SWJ2_SOYBN]	191.708	41.27	2	4	4	8	189	21.0088	4.85596	0.000182897	0.000193854	0.320981	1	0.943478	-0.0839392
	C6TG05	S-(hydroxymethyl)glutathione dehydrogenase OS=Glycine max OX=3847 PE=2 SV=1 - [C6TG05_SOYBN]	191.628	36.68	7	9	9	19	379	40.3555	6.93213	0.000175594	0.000173019	0.761901	1	1.01488	0.0213139
100802347	I1L053	Uncharacterized protein OS=Glycine max OX=3847 GN=100802347 PE=3 SV=1 - [I1L053_SOYBN]	191.535	26.9	4	1	8	16	342	39.2251	5.74463	0.000168422	0.000156746	0.450474	1	1.07449	0.103654
	C6SWW0	Uncharacterized protein OS=Glycine max OX=3847 PE=2 SV=1 - [C6SWW0_SOYBN]	191.515	26.14	4	2	2	10	88	9.64753	4.41162	0.000177423	0.000175762	0.870849	1	1.00945	0.0135733
GLYMA_20G089400	A0A0R0EK65	Eukaryotic translation initiation factor 3 subunit M OS=Glycine max OX=3847 GN=GLYMA_20G089400 PE=3 SV=1 - [A0A0R0EK65_SOYBN]	191.496	26.1	3	1	8	14	410	46.128	5.0083	0.000204731	0.000223756	0.201586	1	0.914975	-0.128196
100793480	C6THL8	Uncharacterized protein OS=Glycine max OX=3847 GN=100793480 PE=2 SV=1 - [C6THL8_SOYBN]	191.337	23.06	3	9	9	19	386	44.028	5.56689	0.000184761	0.000181582	0.546936	1	1.01751	0.0250384
100799021	I1LJX8	Uncharacterized protein OS=Glycine max OX=3847 GN=100799021 PE=4 SV=1 - [I1LJX8_SOYBN]	191.121	38.89	9	1	8	14	216	23.7841	6.68311	0.000186298	0.000153954	0.0767855	1	1.21009	0.27512
100799941	K7M028	Uncharacterized protein OS=Glycine max OX=3847 GN=100799941 PE=4 SV=1 - [K7M028_SOYBN]	190.841	14.58	4	2	14	18	1132	124.6	7.06396	0.000198557	0.000186035	0.381887	1	1.06731	0.0939771
100809690	A0A0R0K7P8	Uncharacterized protein OS=Glycine max OX=3847 GN=100809690 PE=3 SV=1 - [A0A0R0K7P8_SOYBN]	190.622	12.96	3	10	10	15	988	110.38	5.75732	0.000190545	0.000181429	0.146698	1	1.05024	0.0707245
SACPD	A0A1Y9TL58	Acyl-[acyl-carrier-protein] desaturase OS=Glycine max OX=3847 GN=SACPD PE=2 SV=1 - [A0A1Y9TL58_SOYBN]	190.464	30.35	3	2	9	16	402	45.9984	6.62451	0.000180456	0.000156942	0.0833629	1	1.14983	0.201422
100795012	I1KEW2	Uncharacterized protein OS=Glycine max OX=3847 GN=100795012 PE=3 SV=1 - [I1KEW2_SOYBN]	190.444	30.42	1	8	8	17	355	40.5523	6.06201	0.000188455	0.000177521	0.368309	1	1.06159	0.0862287
100306084	C6SXW4	Proteasome subunit beta type OS=Glycine max OX=3847 GN=100306084 PE=2 SV=1 - [C6SXW4_SOYBN]	190.368	19.12	2	1	3	5	204	22.7685	5.66846	0.000179346	0.000190569	0.326824	1	0.941109	-0.0875657
100782540	I1MS24	Uncharacterized protein OS=Glycine max OX=3847 GN=100782540 PE=4 SV=2 - [I1MS24_SOYBN]	189.657	11.78	2	3	18	23	1782	197.58	5.5415	0.000187905	0.000195729	0.500785	1	0.960026	-0.0588541
100800706	C6TAG0	Uncharacterized protein OS=Glycine max OX=3847 GN=100800706 PE=2 SV=1 - [C6TAG0_SOYBN]	189.592	27.64	2	1	9	15	369	41.536	6.90283	0.000179797	0.000170311	0.433706	1	1.05569	0.0781925
100800990	I1NFB9	Diphosphomevalonate decarboxylase OS=Glycine max OX=3847 GN=100800990 PE=3 SV=1 - [I1NFB9_SOYBN]	189.527	20.67	1	6	6	12	421	46.3564	6.20166	0.000183985	0.000181568	0.817375	1	1.01331	0.0190722
100819892	I1KLZ7	Uncharacterized protein OS=Glycine max OX=3847 GN=100819892 PE=4 SV=1 - [I1KLZ7_SOYBN]	189.364	20.92	3	2	10	21	607	67.5252	6.30322	0.000235898	0.000216686	0.482415	1	1.08866	0.122556
100782537	I1L6A1	Uncharacterized protein OS=Glycine max OX=3847 GN=100782537 PE=4 SV=1 - [I1L6A1_SOYBN]	189.208	26.76	2	1	9	14	411	47.2197	5.45264	0.000202886	0.000209736	0.511076	1	0.967341	-0.0479031
100803793	A0A0R0KNZ0	Uncharacterized protein OS=Glycine max OX=3847 GN=100803793 PE=4 SV=1 - [A0A0R0KNZ0_SOYBN]	189.091	12.45	5	5	6	10	707	77.9956	6.31592	0.000205034	0.000185308	0.254439	1	1.10644	0.145931
	C6T5D6	Uncharacterized protein OS=Glycine max OX=3847 PE=2 SV=1 - [C6T5D6_SOYBN]	189.043	70.43	3	1	7	18	115	13.5498	7.57666	0.000183037	0.000189098	0.507945	1	0.967945	-0.0470037
100810927	I1NEZ7	Lon protease homolog, mitochondrial OS=Glycine max OX=3847 GN=100810927 PE=3 SV=2 - [I1NEZ7_SOYBN]	189.02	13.53	4	1	11	13	983	109.107	5.84619	0.000208706	0.000215486	0.648291	1	0.968536	-0.0461218
100779260	I1KM16	Uncharacterized protein OS=Glycine max OX=3847 GN=100779260 PE=4 SV=1 - [I1KM16_SOYBN]	188.917	33.6	1	1	7	13	247	28.0534	5.68115	0.000232335	0.000163013	0.0987596	1	1.42525	0.511219
100306026	C6SXN0	Uncharacterized protein OS=Glycine max OX=3847 GN=100306026 PE=2 SV=1 - [C6SXN0_SOYBN]	188.777	39.55	3	4	4	7	134	14.7399	8.77783	0.000195379	0.000204806	0.110265	1	0.953971	-0.0679826
100785863	A0A0R0GHN2	Uncharacterized protein OS=Glycine max OX=3847 GN=100785863 PE=3 SV=1 - [A0A0R0GHN2_SOYBN]	188.447	26.57	2	1	11	21	399	44.6244	8.19189	0.000156273	0.000153782	0.894574	1	1.0162	0.0231836
100811998	I1LPA6	Uncharacterized protein OS=Glycine max OX=3847 GN=100811998 PE=4 SV=1 - [I1LPA6_SOYBN]	188.415	22.8	6	7	8	29	364	38.7791	8.30908	0.000189955	0.000189454	0.899425	1	1.00264	0.00380646
100794995	I1LYC1	Uncharacterized protein OS=Glycine max OX=3847 GN=100794995 PE=4 SV=2 - [I1LYC1_SOYBN]	187.914	13.24	1	6	21	26	1782	197.601	5.69385	0.000176943	0.000166488	0.298387	1	1.0628	0.087871
100305619	C6SVX5	Uncharacterized protein OS=Glycine max OX=3847 GN=100305619 PE=2 SV=1 - [C6SVX5_SOYBN]	187.873	38.29	10	1	8	25	222	25.0781	10.3452	0.000224541	0.000224436	0.996588	1	1.00047	0.000675153
100305723	C6SWD4	Uncharacterized protein OS=Glycine max OX=3847 GN=100305723 PE=2 SV=1 - [C6SWD4_SOYBN]	187.85	70.43	2	1	7	16	115	13.5198	7.57666	0.000187316	0.00021186	0.287552	1	0.884149	-0.177639
	C6THU1	Uncharacterized protein OS=Glycine max OX=3847 PE=2 SV=1 - [C6THU1_SOYBN]	187.605	24.56	6	1	8	17	342	39.23	5.99854	0.000176283	0.000175606	0.97134	1	1.00385	0.00554526
100499846	C6SXB4	Uncharacterized protein OS=Glycine max OX=3847 GN=100499846 PE=2 SV=1 - [C6SXB4_SOYBN]	187.546	47.37	3	2	6	21	133	15.5896	10.7847	0.00017439	0.000180939	0.723508	1	0.963811	-0.0531784
100529129	E9KNA5	SGF14f OS=Glycine max OX=3847 GN=100529129 PE=2 SV=1 - [E9KNA5_SOYBN]	187.376	30.89	12	6	8	24	259	29.4796	4.88135	0.000206608	0.000197825	0.424835	1	1.0444	0.0626735
100787451	K7KWB1	Uncharacterized protein OS=Glycine max OX=3847 GN=100787451 PE=3 SV=1 - [K7KWB1_SOYBN]	187.033	21.88	6	2	7	12	480	51.0203	7.13721	0.000156768	0.000161213	0.819114	1	0.972429	-0.0403358
IFS2	Q9SWR5	2-hydroxyisoflavanone synthase OS=Glycine max OX=3847 GN=IFS2 PE=2 SV=1 - [C93C1_SOYBN]	186.854	19.96	15	1	8	17	521	58.8315	9.01221	0.000270616	0.00027309	0.986672	1	0.990941	-0.0131284
GLYMA_09G171600	A0A0R0I9M4	Annexin OS=Glycine max OX=3847 GN=GLYMA_09G171600 PE=3 SV=1 - [A0A0R0I9M4_SOYBN]	186.635	30.6	6	8	9	14	317	35.4843	8.76318	0.000182563	0.00016667	0.133787	1	1.09535	0.131395
GLYMA_15G267100	A0A0R4J5B7	40S ribosomal protein SA OS=Glycine max OX=3847 GN=GLYMA_15G267100 PE=3 SV=1 - [A0A0R4J5B7_SOYBN]	186.606	28.3	7	4	7	12	311	34.0779	5.26221	0.000188148	0.000192302	0.636836	1	0.978399	-0.0315053
100818678	I1KP69	Uncharacterized protein OS=Glycine max OX=3847 GN=100818678 PE=4 SV=1 - [I1KP69_SOYBN]	186.591	30.83	3	6	6	16	253	27.7696	8.17725	0.000182517	0.000187475	0.686724	1	0.973557	-0.0386628
100810476	I1KZJ9	Uncharacterized protein OS=Glycine max OX=3847 GN=100810476 PE=4 SV=1 - [I1KZJ9_SOYBN]	186.327	21.38	3	13	13	26	725	81.0067	7.38623	0.000201468	0.000212259	0.315676	1	0.949162	-0.0752739
100305485	C6SV97	Peptidyl-prolyl cis-trans isomerase OS=Glycine max OX=3847 GN=100305485 PE=2 SV=1 - [C6SV97_SOYBN]	185.939	25	1	3	5	14	204	21.9404	9.17334	0.000197858	0.000188549	0.382928	1	1.04937	0.0695291
100791657	I1NJ30	Uncharacterized protein OS=Glycine max OX=3847 GN=100791657 PE=4 SV=1 - [I1NJ30_SOYBN]	185.932	22.46	1	1	4	16	187	20.9528	11.1655	0.000185771	0.000176921	0.199982	1	1.05002	0.0704203
100780529	I1KUU6	Transmembrane 9 superfamily member OS=Glycine max OX=3847 GN=100780529 PE=3 SV=1 - [I1KUU6_SOYBN]	185.782	12.66	1	5	6	11	640	73.6445	8.22119	0.000187919	0.000183295	0.401829	1	1.02522	0.035939
100777341	I1KVU6	Uncharacterized protein OS=Glycine max OX=3847 GN=100777341 PE=3 SV=1 - [I1KVU6_SOYBN]	185.603	19.05	1	2	6	12	378	41.3731	8.60205	0.000179872	0.00019416	0.26408	1	0.926411	-0.110275
GLYMA_04G078500	I1JUQ4	Uncharacterized protein OS=Glycine max OX=3847 GN=GLYMA_04G078500 PE=4 SV=2 - [I1JUQ4_SOYBN]	185.382	26.09	1	2	12	20	437	49.4655	9.15869	0.00020728	0.000185546	0.138089	1	1.11713	0.159803
100527652	I1MWP7	Cytochrome b-c1 complex subunit 7 OS=Glycine max OX=3847 GN=100527652 PE=3 SV=1 - [I1MWP7_SOYBN]	185.269	50	3	1	5	15	122	14.4816	9.5835	0.000203699	0.000231346	0.0396711	1	0.880495	-0.183613
100796995	I1J4I1	Phosphotransferase OS=Glycine max OX=3847 GN=100796995 PE=3 SV=1 - [I1J4I1_SOYBN]	185.136	22.98	3	8	9	13	496	53.6159	6.37939	0.000182426	0.000184395	0.81301	1	0.989321	-0.0154897
	C6TG44	Uncharacterized protein OS=Glycine max OX=3847 PE=2 SV=1 - [C6TG44_SOYBN]	185.114	28.53	2	2	7	9	340	38.3637	5.16064	0.000304436	0.000316224	0.8582	1	0.962725	-0.0548046
100778404	K7MF03	Uncharacterized protein OS=Glycine max OX=3847 GN=100778404 PE=3 SV=1 - [K7MF03_SOYBN]	185.075	18	8	1	6	13	489	53.8545	8.44092	0.000225981	0.000186151	0.29557	1	1.21397	0.279727
100806500	C6TKQ3	Uncharacterized protein OS=Glycine max OX=3847 GN=100806500 PE=2 SV=1 - [C6TKQ3_SOYBN]	185.013	36.25	2	12	12	19	309	34.6928	6.3667	0.000191736	0.000185762	0.49855	1	1.03216	0.0456631
100527133	C6T3E3	Uncharacterized protein OS=Glycine max OX=3847 GN=100527133 PE=2 SV=1 - [C6T3E3_SOYBN]	184.542	34.16	2	1	5	9	202	22.6294	6.68311	0.000194324	0.00017439	0.372082	1	1.11431	0.156151
100796561	A0A0R0E5J0	Glycine cleavage system H protein OS=Glycine max OX=3847 GN=100796561 PE=3 SV=1 - [A0A0R0E5J0_SOYBN]	183.933	30.32	6	3	4	15	155	16.9612	4.86865	0.000200564	0.000205856	0.585511	1	0.974292	-0.0375735
100809241	I1MR41	Aminomethyltransferase OS=Glycine max OX=3847 GN=100809241 PE=3 SV=1 - [I1MR41_SOYBN]	183.378	22.6	3	1	9	17	407	44.2548	8.14795	0.00018413	0.000203322	0.558547	1	0.905606	-0.143044
100800847	I1KEL5	Uncharacterized protein OS=Glycine max OX=3847 GN=100800847 PE=4 SV=1 - [I1KEL5_SOYBN]	183.345	17.29	1	1	12	16	862	97.7199	6.22705	0.000206841	0.000188294	0.185925	1	1.0985	0.135537
100777195	I1JFL5	Uncharacterized protein OS=Glycine max OX=3847 GN=100777195 PE=4 SV=1 - [I1JFL5_SOYBN]	182.798	38.24	2	5	5	18	136	14.6556	6.52197	0.000186764	0.000192945	0.606711	1	0.967963	-0.0469757
GLYMA_10G014900	I1L7R7	CTP synthase OS=Glycine max OX=3847 GN=GLYMA_10G014900 PE=3 SV=1 - [I1L7R7_SOYBN]	182.758	18.36	3	9	9	15	561	61.5767	6.04932	0.000197418	0.00020012	0.750304	1	0.986496	-0.0196142
	C6TKA7	Uncharacterized protein OS=Glycine max OX=3847 PE=2 SV=1 - [C6TKA7_SOYBN]	182.535	31.8	4	1	8	13	327	35.8175	6.12549	0.000230381	0.000262673	0.507628	1	0.877061	-0.18925
GLYMA_07G040100	I1KHC9	Uncharacterized protein OS=Glycine max OX=3847 GN=GLYMA_07G040100 PE=4 SV=1 - [I1KHC9_SOYBN]	182.431	20.26	1	4	11	15	775	81.732	6.58057	0.0001825	0.00022083	0.172711	1	0.826425	-0.275045
100499761	C6SWA9	Uncharacterized protein OS=Glycine max OX=3847 GN=100499761 PE=2 SV=1 - [C6SWA9_SOYBN]	182.075	28.95	1	3	4	10	114	11.4388	4.41162	0.000187447	0.000155857	0.112826	1	1.20269	0.26626
100809066	C6TIN6	Uncharacterized protein OS=Glycine max OX=3847 GN=100809066 PE=2 SV=1 - [C6TIN6_SOYBN]	182.024	27.04	11	5	7	14	392	41.1707	4.84326	0.000190781	0.000184515	0.792548	1	1.03396	0.048176
100818067	I1LQ65	Uncharacterized protein OS=Glycine max OX=3847 GN=100818067 PE=3 SV=1 - [I1LQ65_SOYBN]	181.951	31.89	6	12	12	15	461	51.9491	5.51611	0.000204394	0.000204804	0.976407	1	0.998	-0.00288866
100527027	A0A0R0GMQ7	Proteasome subunit beta type OS=Glycine max OX=3847 GN=100527027 PE=3 SV=1 - [A0A0R0GMQ7_SOYBN]	181.927	30.16	4	2	4	5	189	21.0475	5.23682	0.000201771	0.000201791	0.998945	1	0.999902	-0.000141629
	C6TLG6	Uncharacterized protein OS=Glycine max OX=3847 PE=2 SV=1 - [C6TLG6_SOYBN]	181.924	28.53	2	3	8	12	340	38.4657	5.21143	0.000192267	0.0001939	0.74525	1	0.991578	-0.0122012
547824	C6TCN5	Ferritin OS=Glycine max OX=3847 GN=547824 PE=2 SV=1 - [C6TCN5_SOYBN]	181.89	32.8	16	7	7	13	250	28.0612	6.03662	0.000164059	0.000173925	0.712199	1	0.943275	-0.0842502
100795558	I1KG28	Uncharacterized protein OS=Glycine max OX=3847 GN=100795558 PE=3 SV=1 - [I1KG28_SOYBN]	181.851	19.51	3	2	6	12	369	40.8642	8.88037	0.00018492	0.000193476	0.231536	1	0.955778	-0.0652524
GLYMA_U013100	A0A0R0EG55	Uncharacterized protein OS=Glycine max OX=3847 GN=GLYMA_U013100 PE=3 SV=1 - [A0A0R0EG55_SOYBN]	181.814	32.63	2	2	5	12	190	20.7627	8.67529	0.000184324	0.000180373	0.70266	1	1.0219	0.0312592
100792879	I1LTQ1	Uncharacterized protein OS=Glycine max OX=3847 GN=100792879 PE=4 SV=1 - [I1LTQ1_SOYBN]	181.644	30.23	4	1	10	18	387	43.3981	6.45557	0.000192465	0.000165836	0.204343	1	1.16057	0.214837
GLYMA_13G151600	A0A0R0GV71	Uncharacterized protein OS=Glycine max OX=3847 GN=GLYMA_13G151600 PE=4 SV=1 - [A0A0R0GV71_SOYBN]	181.594	33.88	9	5	5	14	121	14.0517	10.6821	0.000186831	0.000177738	0.12235	1	1.05116	0.0719835
547524	K7L9G9	Amine oxidase OS=Glycine max OX=3847 GN=547524 PE=3 SV=1 - [K7L9G9_SOYBN]	181.57	28.29	7	1	13	27	700	78.6887	6.82959	0.000151422	0.000198295	0.212035	1	0.763617	-0.389078
100779711	I1JK05	Eukaryotic translation initiation factor 3 subunit B OS=Glycine max OX=3847 GN=100779711 PE=3 SV=1 - [I1JK05_SOYBN]	181.288	29.25	1	2	16	26	718	82.6934	5.22412	0.000158008	0.000170323	0.627365	1	0.927697	-0.108274
100806579	I1MTR0	Uncharacterized protein OS=Glycine max OX=3847 GN=100806579 PE=4 SV=1 - [I1MTR0_SOYBN]	181.14	21.16	5	5	10	13	553	61.1864	6.99072	0.000193662	0.000197317	0.856955	1	0.981473	-0.0269794
100807689	A0A0R0HDX9	Uncharacterized protein OS=Glycine max OX=3847 GN=100807689 PE=4 SV=1 - [A0A0R0HDX9_SOYBN]	181.133	24.12	6	1	7	10	369	39.9288	6.87354	0.000193661	0.000336325	0.0418104	1	0.575815	-0.796324
100818687	I1MSG0	Uncharacterized protein OS=Glycine max OX=3847 GN=100818687 PE=3 SV=1 - [I1MSG0_SOYBN]	180.903	36.63	7	3	11	20	344	39.587	4.41162	0.000201714	0.00019834	0.839385	1	1.01701	0.0243388
100803720	I1KRD4	Uncharacterized protein OS=Glycine max OX=3847 GN=100803720 PE=4 SV=1 - [I1KRD4_SOYBN]	180.749	54.68	2	3	12	18	267	30.8567	5.08447	0.000187474	0.00018846	0.934045	1	0.994773	-0.00756073
GLYMA_10G058200	I1L905	Phenylalanine ammonia-lyase OS=Glycine max OX=3847 GN=GLYMA_10G058200 PE=3 SV=1 - [I1L905_SOYBN]	180.678	20.78	3	1	13	17	717	78.094	6.18896	0.000274559	0.000225609	0.485418	1	1.21697	0.283295
100817394	I1KJQ5	Eukaryotic translation initiation factor 3 subunit B OS=Glycine max OX=3847 GN=100817394 PE=3 SV=1 - [I1KJQ5_SOYBN]	180.662	27.86	2	2	16	27	718	82.5945	5.24951	0.00017069	0.000190099	0.224205	1	0.897896	-0.155379
GLYMA_11G190900	K7LQ94	Uncharacterized protein OS=Glycine max OX=3847 GN=GLYMA_11G190900 PE=3 SV=1 - [K7LQ94_SOYBN]	180.471	12.25	8	8	8	12	890	99.5218	9.56885	0.000204435	0.000202837	0.902658	1	1.00788	0.0113227
100795032	A0A0R0GBB6	Uncharacterized protein OS=Glycine max OX=3847 GN=100795032 PE=4 SV=1 - [A0A0R0GBB6_SOYBN]	180.358	30.54	2	10	12	22	406	45.9427	6.23975	0.000187575	0.000172471	0.0345896	1	1.08757	0.121108
100786750	I1MQN7	Uncharacterized protein OS=Glycine max OX=3847 GN=100786750 PE=4 SV=1 - [I1MQN7_SOYBN]	180.188	30.75	3	7	7	14	322	36.0666	6.80029	0.000190473	0.000174739	0.164488	1	1.09004	0.12438
	C6TAU1	Uncharacterized protein OS=Glycine max OX=3847 PE=2 SV=1 - [C6TAU1_SOYBN]	179.894	35.84	2	2	8	14	279	29.8573	6.82959	0.000197938	0.000188488	0.421168	1	1.05013	0.0705741
100775806	I1LMI8	Uncharacterized protein OS=Glycine max OX=3847 GN=100775806 PE=4 SV=1 - [I1LMI8_SOYBN]	179.748	13.24	1	1	3	12	272	29.3439	8.04541	0.000250571	0.000230408	0.608434	1	1.08751	0.121029
100305936	C6SX86	Uncharacterized protein OS=Glycine max OX=3847 GN=100305936 PE=2 SV=1 - [C6SX86_SOYBN]	179.736	43.15	1	1	6	16	146	16.3911	10.6821	0.000167728	0.00014701	0.197389	1	1.14093	0.190207
GLYMA_07G032800	I1KH47	Uncharacterized protein OS=Glycine max OX=3847 GN=GLYMA_07G032800 PE=4 SV=1 - [I1KH47_SOYBN]	179.535	46.26	4	2	6	17	147	16.1	5.79541	0.00018036	0.000200629	0.165537	1	0.898976	-0.153646
100784577	I1LPD3	Beta-adaptin-like protein OS=Glycine max OX=3847 GN=100784577 PE=3 SV=2 - [I1LPD3_SOYBN]	179.388	18.82	3	1	14	20	898	99.8584	5.08447	0.0001954	0.000181159	0.561736	1	1.07861	0.109171
100787970	C6T8J1	Glucose-6-phosphate 1-epimerase OS=Glycine max OX=3847 GN=100787970 PE=2 SV=1 - [C6T8J1_SOYBN]	179.285	38.65	3	4	9	17	326	36.4695	6.20166	0.000185153	0.00017	0.164248	1	1.08913	0.123177
100802805	I1M229	Uncharacterized protein OS=Glycine max OX=3847 GN=100802805 PE=4 SV=1 - [I1M229_SOYBN]	179.23	12.98	3	4	4	7	439	50.5405	6.82959	0.000185	0.000171518	0.163363	1	1.0786	0.109166
100817264	I1M8K7	Uncharacterized protein OS=Glycine max OX=3847 GN=100817264 PE=4 SV=1 - [I1M8K7_SOYBN]	178.48	22.12	2	1	5	10	312	34.7546	6.7124	0.000199012	0.000193693	0.624318	1	1.02746	0.0390821
GLYMA_U013200	K7LQ10	Uncharacterized protein OS=Glycine max OX=3847 GN=GLYMA_U013200 PE=4 SV=1 - [K7LQ10_SOYBN]	178.234	50.73	2	4	9	17	205	22.2795	7.69385	0.000206651	0.00020554	0.946889	1	1.0054	0.00777672
100794049	I1JQT5	Uncharacterized protein OS=Glycine max OX=3847 GN=100794049 PE=4 SV=2 - [I1JQT5_SOYBN]	178.186	13.14	2	4	12	18	1195	130.403	5.56689	0.000176831	0.000166217	0.43086	1	1.06386	0.0893073
100526984	C6T2Y2	Uncharacterized protein OS=Glycine max OX=3847 GN=100526984 PE=2 SV=1 - [C6T2Y2_SOYBN]	177.645	40.36	1	6	6	16	166	18.6095	5.0083	0.00017681	0.000193199	0.121483	1	0.915166	-0.127894
GLYMA_11G031200	I1LGN2	Uncharacterized protein OS=Glycine max OX=3847 GN=GLYMA_11G031200 PE=3 SV=1 - [I1LGN2_SOYBN]	177.57	35.15	9	2	4	6	165	18.1057	5.22412	0.000192431	0.000191567	0.967058	1	1.00451	0.00649495
100812117	I1JE09	Uncharacterized protein OS=Glycine max OX=3847 GN=100812117 PE=3 SV=1 - [I1JE09_SOYBN]	177.228	44.23	2	2	7	11	156	17.6966	10.1987	0.000183485	0.000162474	0.153295	1	1.12932	0.175451
102659805	K7KZ42	RuvB-like helicase OS=Glycine max OX=3847 GN=102659805 PE=3 SV=1 - [K7KZ42_SOYBN]	177.199	29.69	1	1	10	15	458	50.2734	5.94775	0.000206584	0.000200087	0.585048	1	1.03247	0.0461012
100783569	K7M9V5	Uncharacterized protein OS=Glycine max OX=3847 GN=100783569 PE=4 SV=1 - [K7M9V5_SOYBN]	177.145	15.09	5	2	7	16	517	55.5064	6.46826	0.000179322	0.000180285	0.953901	1	0.994663	-0.00771978
ACX1;2	Q945U3	Acyl-coenzyme A oxidase OS=Glycine max OX=3847 GN=ACX1;2 PE=2 SV=1 - [Q945U3_SOYBN]	177.073	31.43	2	15	17	23	665	74.4882	8.104	0.000188538	0.000171945	0.0019891	1	1.0965	0.132907
GLYMA_15G2621002	A0A0R0G680	Phosphoglycerate kinase (Fragment) OS=Glycine max OX=3847 GN=GLYMA_15G2621002 PE=3 SV=1 - [A0A0R0G680_SOYBN]	177.057	40	1	1	2	10	65	7.13693	9.77393	0.000176668	0.000182161	0.778529	1	0.969843	-0.0441769
100811463	A0A0R0HE22	Uncharacterized protein OS=Glycine max OX=3847 GN=100811463 PE=4 SV=1 - [A0A0R0HE22_SOYBN]	176.946	19.45	2	1	12	15	766	87.5431	6.85889	0.000173655	0.000166959	0.494771	1	1.0401	0.0567271
100782902	I1KZP9	Uncharacterized protein OS=Glycine max OX=3847 GN=100782902 PE=3 SV=1 - [I1KZP9_SOYBN]	176.938	24.16	5	1	10	21	389	44.4689	10.0815	0.000227517	0.000209314	0.426519	1	1.08697	0.120307
100806420	I1L6I6	Cysteine synthase OS=Glycine max OX=3847 GN=100806420 PE=1 SV=1 - [I1L6I6_SOYBN]	176.769	29.76	5	8	9	20	373	40.1325	7.56201	0.000181787	0.000166414	0.288099	1	1.09238	0.127471
100780515	K7MDW5	Uncharacterized protein OS=Glycine max OX=3847 GN=100780515 PE=4 SV=1 - [K7MDW5_SOYBN]	176.739	15.35	1	1	30	39	2183	247.387	5.90967	0.000192138	0.000143991	0.0572341	1	1.33437	0.416161
100784486	I1MKX7	Uncharacterized protein OS=Glycine max OX=3847 GN=100784486 PE=3 SV=1 - [I1MKX7_SOYBN]	176.522	37.66	1	1	10	17	316	34.6311	9.1001	0.00022394	0.000194296	0.464798	1	1.15257	0.204851
100797842	A0A0R4J4X3	Cysteine proteinase inhibitor OS=Glycine max OX=3847 GN=100797842 PE=3 SV=1 - [A0A0R4J4X3_SOYBN]	176.202	50.52	2	1	4	8	97	10.6746	6.0874	0.000180568	0.000188611	0.537214	1	0.957358	-0.0628697
100814676	I1LH18	Uncharacterized protein OS=Glycine max OX=3847 GN=100814676 PE=4 SV=1 - [I1LH18_SOYBN]	176.132	19.18	2	8	8	16	438	48.0064	5.49072	0.000191844	0.00018837	0.743714	1	1.01844	0.0263612
100807911	I1NJ89	Uncharacterized protein OS=Glycine max OX=3847 GN=100807911 PE=4 SV=1 - [I1NJ89_SOYBN]	175.811	26.23	1	13	13	23	610	68.5036	5.80811	0.000194761	0.000193918	0.893524	1	1.00434	0.00625429
	C6TJC4	Uncharacterized protein OS=Glycine max OX=3847 PE=2 SV=1 - [C6TJC4_SOYBN]	175.661	32.48	3	1	7	16	311	34.8118	7.1665	0.000224789	0.00022435	0.985679	1	1.00196	0.00281779
547993	I1NEU4	Uncharacterized protein OS=Glycine max OX=3847 GN=547993 PE=3 SV=1 - [I1NEU4_SOYBN]	175.415	19.13	4	3	8	20	507	56.0414	6.7124	0.000195672	0.000216861	0.246735	1	0.902296	-0.148328
100787994	I1MHR0	S-adenosylmethionine synthase OS=Glycine max OX=3847 GN=100787994 PE=3 SV=1 - [I1MHR0_SOYBN]	175.195	39.24	6	4	13	24	395	43.0258	5.8208	0.000196028	0.000160794	0.268134	1	1.21912	0.285844
547631	Q8W1A0	Cysteine synthase OS=Glycine max OX=3847 GN=547631 PE=2 SV=1 - [Q8W1A0_SOYBN]	175.08	36.31	5	5	10	27	325	34.2482	5.8208	0.000178005	0.000186978	0.616874	1	0.95201	-0.0709516
	C6T4Z3	Uncharacterized protein OS=Glycine max OX=3847 PE=2 SV=1 - [C6T4Z3_SOYBN]	175.011	32.67	5	1	3	15	101	10.4564	8.51416	0.000149248	0.000143819	0.837064	1	1.03775	0.053461
100801108	I1JFV1	Serine/threonine-protein phosphatase OS=Glycine max OX=3847 GN=100801108 PE=3 SV=1 - [I1JFV1_SOYBN]	174.742	28.03	4	2	5	9	314	35.7474	5.32568	0.000194982	0.000181347	0.364986	1	1.07519	0.104594
	C6TL39	Uncharacterized protein OS=Glycine max OX=3847 PE=2 SV=1 - [C6TL39_SOYBN]	174.717	22.73	6	4	4	11	220	24.3507	9.53955	0.00018225	0.000175804	0.53243	1	1.03667	0.05195
100809128	I1JMZ7	Uncharacterized protein OS=Glycine max OX=3847 GN=100809128 PE=4 SV=1 - [I1JMZ7_SOYBN]	174.552	11.3	1	1	9	15	965	111.537	6.1001	0.000170718	0.000154886	0.475987	1	1.10222	0.14041
100800526	I1KXB7	Uncharacterized protein OS=Glycine max OX=3847 GN=100800526 PE=4 SV=1 - [I1KXB7_SOYBN]	174.466	25.26	1	10	10	12	582	64.0401	8.17725	0.000185642	0.000202326	0.201679	1	0.917541	-0.124156
	C6T1Y1	Uncharacterized protein OS=Glycine max OX=3847 PE=2 SV=1 - [C6T1Y1_SOYBN]	174.466	20.75	4	1	3	10	159	17.796	5.69385	0.00027256	0.000198523	0.26326	1	1.37294	0.457271
100801426	K7MET7	Uncharacterized protein OS=Glycine max OX=3847 GN=100801426 PE=4 SV=1 - [K7MET7_SOYBN]	174.336	18.19	1	4	14	19	962	107.803	5.33838	0.000193451	0.000194272	0.885887	1	0.995777	-0.00610479
100803287	C6TAB7	Uncharacterized protein OS=Glycine max OX=3847 GN=100803287 PE=2 SV=1 - [C6TAB7_SOYBN]	174.284	38.1	1	7	11	15	357	40.5464	5.78271	0.000183769	0.000171646	0.194593	1	1.07063	0.0984554
100812830	I1MTB5	Uncharacterized protein OS=Glycine max OX=3847 GN=100812830 PE=4 SV=1 - [I1MTB5_SOYBN]	174.046	15.92	2	2	7	9	603	67.79	5.71924	0.000194272	0.000161676	0.24657	1	1.20161	0.264969
GLYMA_16G180400	I1MPK0	Uncharacterized protein OS=Glycine max OX=3847 GN=GLYMA_16G180400 PE=4 SV=1 - [I1MPK0_SOYBN]	173.976	38.49	2	7	7	14	239	26.2459	4.77979	0.000182755	0.000156581	0.207547	1	1.16716	0.223004
	C6T4Q6	Uncharacterized protein OS=Glycine max OX=3847 PE=2 SV=1 - [C6T4Q6_SOYBN]	173.712	66.67	3	1	9	13	147	16.4863	4.94482	0.000210528	0.000177789	0.0962816	1	1.18414	0.243841
100787949	K7N5A2	Uncharacterized protein OS=Glycine max OX=3847 GN=100787949 PE=4 SV=1 - [K7N5A2_SOYBN]	173.223	11.36	5	1	9	11	889	101.295	9.21729	0.000206011	0.000237629	0.257645	1	0.866942	-0.205992
CYP51G1	Q2LAJ9	Cytochrome P450 monooxygenase CYP51G1 (Fragment) OS=Glycine max OX=3847 GN=CYP51G1 PE=2 SV=1 - [Q2LAJ9_SOYBN]	172.987	26.32	5	11	11	25	475	53.76	7.40088	0.000197187	0.000162963	0.104518	1	1.21001	0.27502
100500058	C6SZX0	Uncharacterized protein OS=Glycine max OX=3847 GN=100500058 PE=2 SV=1 - [C6SZX0_SOYBN]	172.78	33.76	1	2	3	10	157	17.2259	7.81104	0.000243446	0.000266559	0.651691	1	0.913289	-0.130857
GLYMA_18G029800	I1MZ47	Uncharacterized protein OS=Glycine max OX=3847 GN=GLYMA_18G029800 PE=4 SV=2 - [I1MZ47_SOYBN]	172.769	21.04	2	2	6	13	309	34.7354	6.27783	0.000179196	0.000147845	0.0293884	1	1.21205	0.277454
	C6T190	Uncharacterized protein OS=Glycine max OX=3847 PE=2 SV=1 - [C6T190_SOYBN]	172.624	30.36	4	3	3	7	112	12.0331	7.97217	0.000194737	0.000191345	0.813942	1	1.01773	0.0253524
atp8	M1FIU8	ATPase subunit 8 OS=Glycine max OX=3847 GN=atp8 PE=4 SV=1 - [M1FIU8_SOYBN]	172.471	30.63	2	4	4	16	160	18.3074	9.72998	0.00027549	0.000303152	0.626394	1	0.908754	-0.138039
GLYMA_04G222400	A0A0R4J387	Chalcone-flavonone isomerase family protein OS=Glycine max OX=3847 GN=GLYMA_04G222400 PE=3 SV=1 - [A0A0R4J387_SOYBN]	172.295	29.67	3	1	4	10	209	23.5482	4.99561	0.000209294	0.000211206	0.949224	1	0.99095	-0.0131163
100802108	C6TNH7	Uncharacterized protein OS=Glycine max OX=3847 GN=100802108 PE=2 SV=1 - [C6TNH7_SOYBN]	172.264	31.25	1	2	4	11	144	16.1546	7.57666	0.000198324	0.000212049	0.18276	1	0.935276	-0.0965354
100785991	I1K2Z5	Uncharacterized protein OS=Glycine max OX=3847 GN=100785991 PE=4 SV=1 - [I1K2Z5_SOYBN]	172.251	29.6	4	10	10	20	429	48.1345	6.11279	0.000183304	0.000185676	0.929639	1	0.987224	-0.01855
	C6SV88	Peptidylprolyl isomerase OS=Glycine max OX=3847 PE=2 SV=1 - [C6SV88_SOYBN]	172.106	36.73	5	4	4	10	147	15.8803	6.31592	0.000181049	0.000170626	0.300939	1	1.06108	0.0855396
100792416	K7L8B5	Uncharacterized protein OS=Glycine max OX=3847 GN=100792416 PE=4 SV=1 - [K7L8B5_SOYBN]	171.924	56.2	1	2	6	13	137	15.2716	4.64014	0.000178354	0.000168379	0.35622	1	1.05924	0.0830327
100793485	I1J582	Eukaryotic translation initiation factor 3 subunit I OS=Glycine max OX=3847 GN=100793485 PE=3 SV=1 - [I1J582_SOYBN]	171.899	19.02	1	2	5	9	326	35.8362	7.34229	0.00017496	0.000168032	0.446853	1	1.04123	0.0582935
100805995	I1M049	Uncharacterized protein OS=Glycine max OX=3847 GN=100805995 PE=4 SV=1 - [I1M049_SOYBN]	171.868	39.17	12	1	8	13	217	24.1843	5.94775	0.000143289	0.00013404	0.796394	1	1.06901	0.096269
100798414	A0A0R0J154	Uncharacterized protein OS=Glycine max OX=3847 GN=100798414 PE=3 SV=1 - [A0A0R0J154_SOYBN]	171.778	29.57	6	7	7	15	301	32.58	6.01123	0.000189562	0.000187835	0.510213	1	1.00919	0.0132017
100793968	I1KH61	Uncharacterized protein OS=Glycine max OX=3847 GN=100793968 PE=4 SV=1 - [I1KH61_SOYBN]	171.771	16.87	3	2	12	16	901	103.076	6.96143	0.000200957	0.000199778	0.935729	1	1.0059	0.00848304
100777232	I1LIQ4	Uncharacterized protein OS=Glycine max OX=3847 GN=100777232 PE=4 SV=1 - [I1LIQ4_SOYBN]	171.611	23.26	2	2	4	7	258	27.7413	4.90674	0.000192196	0.000196042	0.671228	1	0.980383	-0.0285822
100802878	I1LB48	Lon protease homolog, mitochondrial OS=Glycine max OX=3847 GN=100802878 PE=3 SV=2 - [I1LB48_SOYBN]	171.573	13.53	4	1	11	13	961	106.79	5.90967	0.000207897	0.000259619	0.0705785	1	0.800775	-0.320532
100797925	I1KZW7	Pyrophosphate--fructose 6-phosphate 1-phosphotransferase subunit beta OS=Glycine max OX=3847 GN=100797925 PE=3 SV=1 - [I1KZW7_SOYBN]	171.461	23.49	7	5	11	20	562	61.3554	7.03467	0.000183879	0.000178901	0.76552	1	1.02782	0.0395942
GLYMA_02G258800	I1JIA6	Uncharacterized protein OS=Glycine max OX=3847 GN=GLYMA_02G258800 PE=3 SV=1 - [I1JIA6_SOYBN]	171.432	37.68	2	2	2	5	69	7.7382	9.71533	0.000188596	0.000192927	0.809313	1	0.977552	-0.032755
100527190	C6T3K3	Uncharacterized protein OS=Glycine max OX=3847 GN=100527190 PE=2 SV=1 - [C6T3K3_SOYBN]	171.285	19.42	3	3	6	18	206	23.6961	10.272	0.000181646	0.000181987	0.982577	1	0.998125	-0.00270795
100306120	I1NI77	Uncharacterized protein OS=Glycine max OX=3847 GN=100306120 PE=4 SV=1 - [I1NI77_SOYBN]	171.092	29.01	7	2	4	20	131	15.2626	10.3892	0.000183845	0.000173247	0.151062	1	1.06117	0.0856583
GLYMA_16G001700	A0A0R0FJ21	Uncharacterized protein OS=Glycine max OX=3847 GN=GLYMA_16G001700 PE=4 SV=1 - [A0A0R0FJ21_SOYBN]	171.013	49.25	5	2	9	22	201	22.3723	5.30029	0.000298823	0.00032983	0.629941	1	0.905992	-0.14243
100306502	I1LQU0	Uncharacterized protein OS=Glycine max OX=3847 GN=100306502 PE=4 SV=1 - [I1LQU0_SOYBN]	170.667	69.09	2	1	4	8	55	6.51955	10.4478	0.000176561	0.000172338	0.839903	1	1.0245	0.0349242
100813087	I1NFH5	Dihydrolipoamide acetyltransferase component of pyruvate dehydrogenase complex OS=Glycine max OX=3847 GN=100813087 PE=3 SV=1 - [I1NFH5_SOYBN]	170.466	30.3	3	9	11	15	472	48.9365	8.70459	0.000190437	0.000188677	0.874467	1	1.00932	0.0133904
	C6SWH3	Uncharacterized protein OS=Glycine max OX=3847 PE=2 SV=1 - [C6SWH3_SOYBN]	170.336	57.25	2	2	7	11	131	15.0536	8.19189	0.000181792	0.000168693	0.423883	1	1.07765	0.107889
100796206	K7LVB3	Uncharacterized protein OS=Glycine max OX=3847 GN=100796206 PE=4 SV=1 - [K7LVB3_SOYBN]	170.217	49.73	3	1	8	21	183	20.6037	5.021	0.000461601	0.000469662	0.958492	1	0.982836	-0.0249776
100792618	A0A0R0IEM2	Uncharacterized protein OS=Glycine max OX=3847 GN=100792618 PE=3 SV=1 - [A0A0R0IEM2_SOYBN]	170.158	41.59	8	1	12	19	315	34.0497	6.56592	0.000174939	0.000190599	0.587506	1	0.917837	-0.12369
GLYMA_13G269000	I1M2Z5	Uncharacterized protein OS=Glycine max OX=3847 GN=GLYMA_13G269000 PE=4 SV=1 - [I1M2Z5_SOYBN]	170.12	44.24	8	1	9	14	217	24.0493	6.22705	0.000165337	0.00016805	0.855899	1	0.983852	-0.0234873
100810568	I1JSP4	Uncharacterized protein OS=Glycine max OX=3847 GN=100810568 PE=3 SV=1 - [I1JSP4_SOYBN]	169.819	16.78	1	3	7	15	459	48.307	5.16064	0.000172259	0.000158777	0.418048	1	1.08492	0.117583
GLYMA_20G211200	A0A0R0EQG6	Pyruvate kinase OS=Glycine max OX=3847 GN=GLYMA_20G211200 PE=3 SV=1 - [A0A0R0EQG6_SOYBN]	169.813	34.8	2	2	12	20	454	50.5919	5.84619	0.00018218	0.000167985	0.176822	1	1.0845	0.117034
100776327	I1LAZ4	Uncharacterized protein OS=Glycine max OX=3847 GN=100776327 PE=3 SV=1 - [I1LAZ4_SOYBN]	169.801	16.73	5	2	7	20	508	55.9803	6.771	0.000168495	0.000149773	0.230073	1	1.125	0.169927
100810035	I1JUD9	Uncharacterized protein OS=Glycine max OX=3847 GN=100810035 PE=3 SV=1 - [I1JUD9_SOYBN]	169.731	20.2	2	2	8	12	391	42.4442	9.15869	0.0001634	0.000168924	0.724745	1	0.967298	-0.0479678
100784827	A0A0R0IPI9	Uncharacterized protein OS=Glycine max OX=3847 GN=100784827 PE=4 SV=1 - [A0A0R0IPI9_SOYBN]	169.639	8.73	8	8	8	11	1214	135.4	7.7085	0.000190405	0.000177523	0.0242663	1	1.07256	0.101062
	C6T5E7	Uncharacterized protein OS=Glycine max OX=3847 PE=2 SV=1 - [C6T5E7_SOYBN]	169.529	20.18	12	1	4	9	223	24.6236	7.37158	0.000181575	0.000149213	0.0238627	1	1.21688	0.283187
100799040	I1NGC7	Uncharacterized protein OS=Glycine max OX=3847 GN=100799040 PE=3 SV=1 - [I1NGC7_SOYBN]	169.458	7.62	4	3	3	8	512	56.3518	8.03076	0.000220332	0.000223313	0.920525	1	0.986652	-0.0193874
GLYMA_12G232000	K7LWI4	ATP synthase subunit alpha OS=Glycine max OX=3847 GN=GLYMA_12G232000 PE=3 SV=1 - [K7LWI4_SOYBN]	169.382	14.51	2	5	6	15	510	55.7033	5.21143	0.000194299	0.000190362	0.669321	1	1.02069	0.0295381
100778754	I1MQL3	Uncharacterized protein OS=Glycine max OX=3847 GN=100778754 PE=3 SV=1 - [I1MQL3_SOYBN]	169.326	12.35	12	2	11	17	1053	116.431	9.30518	0.00020621	0.000198034	0.385029	1	1.04129	0.0583699
100779078	I1KEA0	Uncharacterized protein OS=Glycine max OX=3847 GN=100779078 PE=4 SV=1 - [I1KEA0_SOYBN]	169.298	27.99	2	1	8	13	343	37.8345	6.55127	0.00020986	0.000239403	0.584712	1	0.876595	-0.190017
100789747	I1KEV3	Uncharacterized protein OS=Glycine max OX=3847 GN=100789747 PE=4 SV=1 - [I1KEV3_SOYBN]	169.218	39.17	11	1	8	13	217	24.1393	6.23975	0.000145898	0.000154533	0.74207	1	0.94412	-0.0829577
100127420	I1LN47	Uncharacterized protein OS=Glycine max OX=3847 GN=100127420 PE=4 SV=1 - [I1LN47_SOYBN]	169.097	20.35	5	9	9	11	570	63.4047	7.69385	0.00018979	0.000167429	0.0354657	1	1.13356	0.18086
100808473	I1M540	Uncharacterized protein OS=Glycine max OX=3847 GN=100808473 PE=4 SV=1 - [I1M540_SOYBN]	168.924	23.61	2	7	7	15	360	39.4143	7.51807	0.000189555	0.000189592	0.997111	1	0.999804	-0.000282557
100796614	I1KGH5	ATP-dependent 6-phosphofructokinase OS=Glycine max OX=3847 GN=100796614 PE=3 SV=2 - [I1KGH5_SOYBN]	168.792	11.85	8	1	4	10	464	50.8547	6.65381	0.00018205	0.000198143	0.154438	1	0.918779	-0.122211
100806017	K7KZU4	Uncharacterized protein OS=Glycine max OX=3847 GN=100806017 PE=4 SV=1 - [K7KZU4_SOYBN]	168.428	18.81	1	5	15	22	962	107.704	5.26221	0.000209222	0.000207345	0.896643	1	1.00905	0.0129994
	C6SW78	Uncharacterized protein OS=Glycine max OX=3847 PE=2 SV=1 - [C6SW78_SOYBN]	168.33	32.04	4	1	3	15	103	10.8246	8.49951	0.000162911	0.000162927	0.999342	1	0.999901	-0.000142728
GSTF5	C6SVD7	Phi class glutathione S-transferase OS=Glycine max OX=3847 GN=GSTF5 PE=2 SV=1 - [C6SVD7_SOYBN]	168.298	36.74	6	2	8	12	215	24.814	6.07471	0.000201647	0.000189717	0.280433	1	1.06288	0.0879773
100788765	K7K9D0	Uncharacterized protein OS=Glycine max OX=3847 GN=100788765 PE=4 SV=1 - [K7K9D0_SOYBN]	168.23	13.16	2	5	11	16	973	107.425	5.99854	0.000191284	0.00019449	0.469417	1	0.983516	-0.02398
100780375	A0A0R0I9G1	Uncharacterized protein OS=Glycine max OX=3847 GN=100780375 PE=3 SV=1 - [A0A0R0I9G1_SOYBN]	168.218	12.29	12	2	11	18	1058	116.821	9.31982	0.000181193	0.000174476	0.427537	1	1.0385	0.0545004
DXR1	F4ZZ26	1-deoxy-D-xylulose 5-phosphate reductoisomerase OS=Glycine max OX=3847 GN=DXR1 PE=2 SV=1 - [F4ZZ26_SOYBN]	168.206	23.84	9	9	9	12	474	51.5038	6.48096	0.000211612	0.000215976	0.895165	1	0.979794	-0.02945
GLYMA_18G203300	K7MTL0	Uncharacterized protein OS=Glycine max OX=3847 GN=GLYMA_18G203300 PE=4 SV=1 - [K7MTL0_SOYBN]	168.112	16.46	1	1	4	10	316	34.6226	7.89893	0.000204003	0.000178634	0.258337	1	1.14202	0.191586
GLYMA_08G071200	I1KR16	Uncharacterized protein OS=Glycine max OX=3847 GN=GLYMA_08G071200 PE=4 SV=2 - [I1KR16_SOYBN]	167.836	15.68	13	9	9	10	695	77.3084	7.59131	0.000180068	0.000186148	0.465103	1	0.967336	-0.0479115
100812897	I1N9A4	Uncharacterized protein OS=Glycine max OX=3847 GN=100812897 PE=4 SV=1 - [I1N9A4_SOYBN]	167.685	20.34	3	1	5	9	354	39.9224	6.07471	0.000172224	0.000185424	0.240074	1	0.928812	-0.106541
	C6TAZ2	Uncharacterized protein OS=Glycine max OX=3847 PE=2 SV=1 - [C6TAZ2_SOYBN]	167.624	54.03	3	4	9	17	211	23.1926	7.41553	0.000177663	0.000190576	0.259957	1	0.932245	-0.10122
GLYMA_09G169400	I1L3Z7	Transmembrane 9 superfamily member OS=Glycine max OX=3847 GN=GLYMA_09G169400 PE=3 SV=1 - [I1L3Z7_SOYBN]	167.49	25.42	4	4	11	13	421	47.9967	7.45947	0.000202985	0.000180688	0.176629	1	1.1234	0.167873
100778173	I1M631	Uncharacterized protein OS=Glycine max OX=3847 GN=100778173 PE=4 SV=1 - [I1M631_SOYBN]	167.407	20.25	1	9	9	13	558	62.6801	5.8208	0.000188609	0.000202258	0.202955	1	0.932516	-0.1008
100794878	I1KYV5	Uncharacterized protein OS=Glycine max OX=3847 GN=100794878 PE=3 SV=1 - [I1KYV5_SOYBN]	167.368	21.59	3	12	12	18	616	69.0791	7.81104	0.000176783	0.000174703	0.84286	1	1.0119	0.0170692
GLYMA_04G107900	I1JLY5	Uncharacterized protein OS=Glycine max OX=3847 GN=GLYMA_04G107900 PE=4 SV=1 - [I1JLY5_SOYBN]	167.283	35.93	3	1	6	15	167	18.6668	5.96045	0.000177312	0.000170011	0.487293	1	1.04294	0.0606611
100800991	A0A0R0H7H3	Uncharacterized protein OS=Glycine max OX=3847 GN=100800991 PE=4 SV=1 - [A0A0R0H7H3_SOYBN]	167.269	24.2	3	1	6	11	281	31.8038	8.80713	0.000182665	0.000188414	0.788006	1	0.969486	-0.0447075
102668537	A0A0R0EQE5	Uncharacterized protein OS=Glycine max OX=3847 GN=102668537 PE=4 SV=1 - [A0A0R0EQE5_SOYBN]	167.229	19.68	2	3	10	17	620	70.3357	6.03662	0.000210353	0.000226057	0.527392	1	0.930533	-0.103871
100793551	A0A0R4J321	Proteasome subunit beta type OS=Glycine max OX=3847 GN=100793551 PE=3 SV=1 - [A0A0R4J321_SOYBN]	167.151	38.63	1	1	8	16	233	25.1126	5.36377	0.000180095	0.000179109	0.907765	1	1.00551	0.00792207
100817746	I1KHZ4	Uncharacterized protein OS=Glycine max OX=3847 GN=100817746 PE=3 SV=1 - [I1KHZ4_SOYBN]	166.922	23.49	3	1	7	26	298	33.9457	9.23193	0.000159101	0.000164111	0.879937	1	0.969474	-0.0447257
100776439	I1MHK8	Uncharacterized protein OS=Glycine max OX=3847 GN=100776439 PE=4 SV=1 - [I1MHK8_SOYBN]	166.511	14.89	1	3	9	14	685	76.611	5.59229	0.00017222	0.000165783	0.628548	1	1.03883	0.0549587
100778892	I1K775	Uncharacterized protein OS=Glycine max OX=3847 GN=100778892 PE=3 SV=1 - [I1K775_SOYBN]	166.341	21.57	3	3	8	26	459	48.2931	4.99561	0.000187469	0.000161715	0.0945595	1	1.15926	0.213199
100803375	I1KPE5	Uncharacterized protein OS=Glycine max OX=3847 GN=100803375 PE=3 SV=1 - [I1KPE5_SOYBN]	166.167	7.86	3	1	2	4	471	51.5006	4.98291	0.000208302	0.000195172	0.536329	1	1.06727	0.0939302
100815413	I1K2B5	Uncharacterized protein OS=Glycine max OX=3847 GN=100815413 PE=4 SV=1 - [I1K2B5_SOYBN]	166.086	13.11	1	1	8	17	755	79.6121	6.59521	0.000177392	0.000149247	0.34136	1	1.18858	0.249245
	C6T4T2	Uncharacterized protein OS=Glycine max OX=3847 PE=2 SV=1 - [C6T4T2_SOYBN]	166.065	32.23	4	5	6	8	242	25.4807	8.68994	0.000185196	0.000183318	0.83581	1	1.01025	0.0147089
100798787	I1MU40	Uncharacterized protein OS=Glycine max OX=3847 GN=100798787 PE=3 SV=1 - [I1MU40_SOYBN]	165.984	17.85	6	5	16	21	1059	118.003	6.52197	0.000190711	0.000164807	0.167695	1	1.15718	0.210614
100527338	I1J9U6	Uncharacterized protein OS=Glycine max OX=3847 GN=100527338 PE=3 SV=1 - [I1J9U6_SOYBN]	165.82	6.43	1	1	1	2	249	25.2604	5.33838	0.000211058	0.000207868	0.910769	1	1.01535	0.021976
100785314	I1LY10	Uncharacterized protein OS=Glycine max OX=3847 GN=100785314 PE=3 SV=1 - [I1LY10_SOYBN]	165.787	36.63	5	2	10	19	344	39.5841	4.41162	0.000157163	0.000136255	0.489843	1	1.15345	0.205954
100782110	A0A0R0H0L0	Annexin OS=Glycine max OX=3847 GN=100782110 PE=3 SV=1 - [A0A0R0H0L0_SOYBN]	165.722	21.66	4	1	7	18	314	35.7098	7.97217	0.000159139	0.000171985	0.62221	1	0.925305	-0.111999
100813307	I1KFL5	Uncharacterized protein OS=Glycine max OX=3847 GN=100813307 PE=4 SV=1 - [I1KFL5_SOYBN]	165.57	28.48	5	6	6	8	302	35.2481	7.47412	0.000205433	0.000187426	0.327783	1	1.09608	0.132351
GLYMA_19G2530001	A0A0R0ETZ0	Uncharacterized protein (Fragment) OS=Glycine max OX=3847 GN=GLYMA_19G2530001 PE=3 SV=1 - [A0A0R0ETZ0_SOYBN]	165.458	40.85	31	1	2	11	71	8.03513	9.14404	0.000180731	0.000182547	0.85436	1	0.990052	-0.0144235
100785718	I1KV22	Malic enzyme OS=Glycine max OX=3847 GN=100785718 PE=3 SV=2 - [I1KV22_SOYBN]	165.291	5.77	3	1	3	8	641	70.6932	6.771	0.000172062	0.000131909	0.0206018	1	1.3044	0.383391
GLYMA_18G2828001	A0A0R0F5T9	Uncharacterized protein (Fragment) OS=Glycine max OX=3847 GN=GLYMA_18G2828001 PE=4 SV=1 - [A0A0R0F5T9_SOYBN]	165.199	19.89	1	1	13	15	704	80.638	4.69092	0.000163557	0.000203881	0.059152	1	0.802216	-0.317937
	C6T4X6	Proteasome endopeptidase complex OS=Glycine max OX=3847 PE=2 SV=1 - [C6T4X6_SOYBN]	165.123	19.32	1	3	4	10	207	22.6187	7.48877	0.000185946	0.000185337	0.90284	1	1.00329	0.00473464
100783783	I1L1J6	Uncharacterized protein OS=Glycine max OX=3847 GN=100783783 PE=3 SV=1 - [I1L1J6_SOYBN]	165.071	26.24	9	5	8	15	343	39.3599	4.41162	0.00020128	0.000194098	0.548932	1	1.037	0.0524202
547992	C6TGT0	Coatomer subunit epsilon OS=Glycine max OX=3847 GN=547992 PE=2 SV=1 - [C6TGT0_SOYBN]	164.875	31.03	2	1	7	14	290	32.2583	5.56689	0.000193213	0.000192147	0.898701	1	1.00555	0.00798528
100778966	I1KZR0	Uncharacterized protein OS=Glycine max OX=3847 GN=100778966 PE=3 SV=1 - [I1KZR0_SOYBN]	164.818	25.05	1	2	22	28	922	100.061	9.05615	0.00012307	0.00010469	0.649083	1	1.17557	0.233361
100527651	A0A0R0JYU2	Uncharacterized protein OS=Glycine max OX=3847 GN=100527651 PE=4 SV=1 - [A0A0R0JYU2_SOYBN]	164.795	36.41	3	3	7	18	206	22.9287	7.13721	0.000169058	0.000165698	0.82056	1	1.02028	0.028959
GLYMA_11G021700	I1LGD7	Uncharacterized protein OS=Glycine max OX=3847 GN=GLYMA_11G021700 PE=4 SV=1 - [I1LGD7_SOYBN]	164.557	23.93	10	3	3	16	163	18.5694	9.42236	0.000182694	0.000182529	0.984171	1	1.0009	0.00130312
100527366	A0A0R0JBP2	Uncharacterized protein OS=Glycine max OX=3847 GN=100527366 PE=4 SV=1 - [A0A0R0JBP2_SOYBN]	164.346	39.17	9	1	8	13	217	24.1152	5.69385	0.000194964	0.000184723	0.496786	1	1.05544	0.0778401
100777096	I1K6C6	Uncharacterized protein OS=Glycine max OX=3847 GN=100777096 PE=4 SV=1 - [I1K6C6_SOYBN]	164.267	18.34	4	2	7	12	518	58.2143	6.41748	0.000185946	0.000154907	0.013668	1	1.20037	0.263474
100809968	K7LC06	Uncharacterized protein OS=Glycine max OX=3847 GN=100809968 PE=4 SV=1 - [K7LC06_SOYBN]	164.174	17.13	2	9	14	18	963	107.602	6.26514	0.000194032	0.000190162	0.723958	1	1.02035	0.0290697
100787558	I1N786	Uncharacterized protein OS=Glycine max OX=3847 GN=100787558 PE=4 SV=1 - [I1N786_SOYBN]	164.093	18.58	5	7	7	9	393	43.5101	6.87354	0.000182239	0.000179612	0.855721	1	1.01463	0.020947
fusA2	I1K0K6	Elongation factor G-2, chloroplastic OS=Glycine max OX=3847 GN=fusA2 PE=3 SV=1 - [EFGC2_SOYBN]	163.786	5.64	2	2	3	7	780	86.0288	5.59229	0.000173499	0.000169922	0.771729	1	1.02105	0.0300591
	C6TF17	Ferrochelatase (Fragment) OS=Glycine max OX=3847 PE=2 SV=1 - [C6TF17_SOYBN]	163.617	17.43	4	6	6	8	459	51.2182	6.02393	0.000181625	0.000168061	0.231192	1	1.0807	0.11197
100786578	C6TER4	Uncharacterized protein OS=Glycine max OX=3847 GN=100786578 PE=2 SV=1 - [C6TER4_SOYBN]	163.361	16.67	2	4	4	8	312	34.8994	6.81494	0.000207738	0.000213048	0.90353	1	0.975073	-0.0364174
100783172	K7N0I2	Uncharacterized protein OS=Glycine max OX=3847 GN=100783172 PE=4 SV=1 - [K7N0I2_SOYBN]	163.049	22.2	3	8	8	14	446	49.7203	6.90283	0.000188533	0.000189873	0.876167	1	0.992944	-0.0102157
100776709	I1JW12	Uncharacterized protein OS=Glycine max OX=3847 GN=100776709 PE=3 SV=2 - [I1JW12_SOYBN]	162.829	19	2	2	13	16	742	81.8614	6.3667	0.000174681	0.000181027	0.563139	1	0.964949	-0.0514759
GLYMA_10G220100	A0A0R4J4C5	Uncharacterized protein OS=Glycine max OX=3847 GN=GLYMA_10G220100 PE=4 SV=1 - [A0A0R4J4C5_SOYBN]	162.515	62.14	11	7	10	16	206	23.1115	5.68115	0.000199144	0.000187631	0.274823	1	1.06136	0.0859159
	C6TLJ9	Proteasome subunit beta type OS=Glycine max OX=3847 PE=2 SV=1 - [C6TLJ9_SOYBN]	162.508	33.82	3	7	7	14	272	29.2115	6.13818	0.000195296	0.000202414	0.397833	1	0.964837	-0.0516426
100809006	C6TMQ6	Uncharacterized protein OS=Glycine max OX=3847 GN=100809006 PE=2 SV=1 - [C6TMQ6_SOYBN]	162.032	37.13	3	12	12	18	404	44.047	9.20264	0.000176056	0.000182322	0.471423	1	0.965628	-0.05046
	C6TCH2	Uncharacterized protein OS=Glycine max OX=3847 PE=2 SV=1 - [C6TCH2_SOYBN]	161.992	34.6	5	2	8	13	289	32.5833	5.17334	0.000177653	0.000184263	0.535087	1	0.964133	-0.0526967
100782913	A0A0R0FNQ0	Uncharacterized protein OS=Glycine max OX=3847 GN=100782913 PE=3 SV=1 - [A0A0R0FNQ0_SOYBN]	161.561	25.18	1	9	9	14	425	47.7526	9.45166	0.000196355	0.000195308	0.888215	1	1.00536	0.00771509
100790764	I1LP98	Uncharacterized protein OS=Glycine max OX=3847 GN=100790764 PE=4 SV=1 - [I1LP98_SOYBN]	161.372	20.93	1	5	13	30	688	77.3788	9.11475	0.000168568	0.000166034	0.865084	1	1.01526	0.0218547
732604	K7LVG8	Uncharacterized protein OS=Glycine max OX=3847 GN=732604 PE=3 SV=1 - [K7LVG8_SOYBN]	161.252	37.4	10	4	6	14	254	27.145	7.35693	0.000179461	0.000205277	0.287945	1	0.874235	-0.193907
100127429	I1LZS4	Uncharacterized protein OS=Glycine max OX=3847 GN=100127429 PE=3 SV=1 - [I1LZS4_SOYBN]	161.241	17.71	5	3	14	18	943	104.259	6.22705	0.000200204	0.000203448	0.886113	1	0.984056	-0.0231877
100789210	A0A0R4J4U0	Uncharacterized protein OS=Glycine max OX=3847 GN=100789210 PE=3 SV=1 - [A0A0R4J4U0_SOYBN]	161.22	26.15	4	12	12	15	543	60.8999	6.81494	0.000191869	0.000183685	0.438069	1	1.04455	0.0628843
nad5	M1FIP8	NADH-ubiquinone oxidoreductase chain 5 OS=Glycine max OX=3847 GN=nad5 PE=3 SV=1 - [M1FIP8_SOYBN]	161.164	5.68	5	3	3	6	669	73.9976	7.84033	0.000181893	0.00016766	0.356755	1	1.08489	0.117549
	C6T0C6	Uncharacterized protein OS=Glycine max OX=3847 PE=2 SV=1 - [C6T0C6_SOYBN]	161.157	42.42	2	6	6	7	165	18.6187	6.80029	0.000203375	0.000178362	0.0785303	1	1.14024	0.189332
100805849	I1KSC8	Uncharacterized protein OS=Glycine max OX=3847 GN=100805849 PE=4 SV=1 - [I1KSC8_SOYBN]	161.054	9.16	4	6	8	12	1114	123.222	4.86865	0.000183101	0.000172326	0.200911	1	1.06253	0.0875044
GLYMA_02G036300	I1JC44	Uncharacterized protein OS=Glycine max OX=3847 GN=GLYMA_02G036300 PE=4 SV=1 - [I1JC44_SOYBN]	160.796	24.88	5	8	10	16	422	46.4531	5.88428	0.000194119	0.000177897	0.286763	1	1.09119	0.125897
100807875	K7LMK6	Uncharacterized protein OS=Glycine max OX=3847 GN=100807875 PE=4 SV=1 - [K7LMK6_SOYBN]	160.698	8.14	5	6	6	11	663	73.984	7.66455	0.000197218	0.000197069	0.991438	1	1.00076	0.00109062
100787131	I1KYT6	RuvB-like helicase OS=Glycine max OX=3847 GN=100787131 PE=3 SV=1 - [I1KYT6_SOYBN]	160.661	27.74	2	12	12	15	465	51.0264	5.46533	0.000187943	0.000184077	0.494906	1	1.021	0.029982
100796816	K7L9D8	Uncharacterized protein OS=Glycine max OX=3847 GN=100796816 PE=3 SV=1 - [K7L9D8_SOYBN]	160.539	6.28	10	1	8	11	1290	143.051	6.16357	0.000171536	0.000175038	0.82496	1	0.979988	-0.0291637
GLYMA_12G019800	I1LPA3	Uncharacterized protein OS=Glycine max OX=3847 GN=GLYMA_12G019800 PE=4 SV=1 - [I1LPA3_SOYBN]	160.53	30.68	5	7	9	17	339	37.7568	7.95752	0.000194529	0.000190715	0.863247	1	1.02	0.0285675
100783091	I1N1K4	Amine oxidase OS=Glycine max OX=3847 GN=100783091 PE=3 SV=2 - [I1N1K4_SOYBN]	160.427	26.31	6	1	13	27	764	85.304	7.13721	0.000186163	0.000162125	0.482777	1	1.14827	0.199457
100794511	C6T7B5	Annexin OS=Glycine max OX=3847 GN=100794511 PE=2 SV=1 - [C6T7B5_SOYBN]	160.325	21.97	4	1	7	18	314	35.8559	8.49951	0.000170572	0.00016191	0.723241	1	1.0535	0.0751921
100783822	I1N541	Uncharacterized protein OS=Glycine max OX=3847 GN=100783822 PE=3 SV=2 - [I1N541_SOYBN]	160.257	3.86	1	1	2	18	673	74.6629	6.20166	0.000143957	0.000108759	0.254954	1	1.32363	0.404495
100810759	C6TM07	Uncharacterized protein OS=Glycine max OX=3847 GN=100810759 PE=2 SV=1 - [C6TM07_SOYBN]	160.207	44.24	7	1	9	14	217	23.9962	6.3667	0.000173368	0.000154272	0.424657	1	1.12378	0.168356
100803637	I1JY99	Peroxidase OS=Glycine max OX=3847 GN=100803637 PE=3 SV=1 - [I1JY99_SOYBN]	160.101	27.81	4	2	6	12	320	34.5032	8.85107	0.000227976	0.000236118	0.83598	1	0.965515	-0.0506298
AKR1	C6TBN2	Probable aldo-keto reductase 1 OS=Glycine max OX=3847 GN=AKR1 PE=2 SV=1 - [AKR1_SOYBN]	160.039	24.86	2	2	7	12	346	38.2289	6.56592	0.000184848	0.000184394	0.97399	1	1.00246	0.00354406
100305687	K7L817	40S ribosomal protein S12 OS=Glycine max OX=3847 GN=100305687 PE=3 SV=1 - [K7L817_SOYBN]	159.994	50.82	8	5	5	9	122	12.7766	6.29053	0.00030097	0.000244226	0.382422	1	1.23234	0.301402
100803857	I1LZ94	Phenylalanine ammonia-lyase OS=Glycine max OX=3847 GN=100803857 PE=3 SV=1 - [I1LZ94_SOYBN]	159.78	19.69	2	1	13	17	716	78.1479	6.1001	0.000333648	0.000295616	0.762709	1	1.12865	0.174604
GLYMA_09G154000	I1L3K8	Uncharacterized protein OS=Glycine max OX=3847 GN=GLYMA_09G154000 PE=4 SV=1 - [I1L3K8_SOYBN]	159.615	25.34	6	7	7	10	367	40.8641	5.0083	0.000197418	0.000183833	0.413828	1	1.0739	0.10286
100778436	A0A0R4J2R4	Uncharacterized protein OS=Glycine max OX=3847 GN=100778436 PE=4 SV=1 - [A0A0R4J2R4_SOYBN]	159.526	22.69	9	2	9	11	595	63.7782	9.48096	0.000208532	0.000180768	0.239672	1	1.15359	0.206131
Glyma08g04830	S4WUH4	Plant cadmium resistance 2 (Fragment) OS=Glycine max OX=3847 GN=Glyma08g04830 PE=4 SV=1 - [S4WUH4_SOYBN]	159.462	86.11	5	2	2	8	36	3.99797	7.25439	0.000164665	0.00018368	0.300659	1	0.896479	-0.157659
100815533	I1N0Y1	Imidazole glycerol phosphate synthase hisHF OS=Glycine max OX=3847 GN=100815533 PE=3 SV=2 - [I1N0Y1_SOYBN]	159.121	30.86	3	1	14	23	580	62.858	6.03662	0.000184662	0.000193698	0.747412	1	0.953349	-0.0689239
100790393	I1LMP2	Uncharacterized protein OS=Glycine max OX=3847 GN=100790393 PE=4 SV=1 - [I1LMP2_SOYBN]	159.063	18.12	1	1	5	11	309	34.8094	6.27783	0.000165534	0.000153849	0.570613	1	1.07595	0.105606
102670317	I1JRM5	Uncharacterized protein OS=Glycine max OX=3847 GN=102670317 PE=4 SV=1 - [I1JRM5_SOYBN]	159.016	26.84	2	5	7	16	339	37.3943	6.69775	0.000189702	0.000208359	0.435526	1	0.910457	-0.135337
100499963	I1M5E1	Uncharacterized protein OS=Glycine max OX=3847 GN=100499963 PE=4 SV=1 - [I1M5E1_SOYBN]	158.958	46	1	6	6	21	150	16.9343	11.1655	0.000196888	0.000190667	0.623718	1	1.03263	0.0463217
100808986	I1K395	Uncharacterized protein OS=Glycine max OX=3847 GN=100808986 PE=4 SV=1 - [I1K395_SOYBN]	158.936	16.32	1	2	4	9	288	32.0005	5.36377	0.000175095	0.00017469	0.967963	1	1.00232	0.0033422
nod33	Q8GT55	Putative phosphatase OS=Glycine max OX=3847 GN=nod33 PE=2 SV=1 - [Q8GT55_SOYBN]	158.892	29.12	3	1	7	11	261	28.8628	6.0874	0.000188793	0.000209238	0.414484	1	0.902285	-0.148345
100527293	C6T3W3	Uncharacterized protein OS=Glycine max OX=3847 GN=100527293 PE=2 SV=1 - [C6T3W3_SOYBN]	158.889	43.15	1	1	6	15	146	16.352	10.5942	0.000381329	0.000366316	0.885374	1	1.04098	0.0579475
rbcL	A0A1C3HPQ3	Ribulose bisphosphate carboxylase large chain (Fragment) OS=Glycine max OX=3847 GN=rbcL PE=3 SV=1 - [A0A1C3HPQ3_SOYBN]	158.642	25.49	23	11	11	18	463	51.1228	6.75635	0.000176294	0.000188774	0.402797	1	0.933886	-0.098681
100818233	I1LQR8	Uncharacterized protein OS=Glycine max OX=3847 GN=100818233 PE=4 SV=1 - [I1LQR8_SOYBN]	158.64	29.84	2	6	6	15	248	26.2426	7.85498	0.000223803	0.000256363	0.313678	1	0.872992	-0.195959
	Q39840	Cysteine proteinase inhibitor (Fragment) OS=Glycine max OX=3847 PE=2 SV=1 - [Q39840_SOYBN]	158.634	53.26	2	1	4	10	92	10.2914	6.0874	0.000187156	0.000190481	0.625385	1	0.982543	-0.0254081
100792645	K7LIK2	Carboxypeptidase OS=Glycine max OX=3847 GN=100792645 PE=3 SV=1 - [K7LIK2_SOYBN]	158.627	11.85	3	3	4	10	498	55.8269	6.06201	0.000190676	0.000189679	0.966355	1	1.00525	0.00756004
100783793	C6TAU4	Uncharacterized protein OS=Glycine max OX=3847 GN=100783793 PE=2 SV=1 - [C6TAU4_SOYBN]	158.602	48.85	2	4	6	10	174	18.7888	3.9292	0.000154788	0.000144362	0.616564	1	1.07222	0.100608
100775670	I1KAR6	Uncharacterized protein OS=Glycine max OX=3847 GN=100775670 PE=4 SV=1 - [I1KAR6_SOYBN]	158.327	32.44	2	3	8	12	299	34.2312	5.80811	0.000210958	0.000180385	0.194963	1	1.16949	0.225876
GLYMA_12G006600	I1LNU5	Uncharacterized protein OS=Glycine max OX=3847 GN=GLYMA_12G006600 PE=4 SV=1 - [I1LNU5_SOYBN]	158.29	40.31	2	1	5	11	129	14.7901	9.37842	0.000175154	0.000159002	0.260911	1	1.10159	0.139582
100194418	I1J4G9	Uncharacterized protein OS=Glycine max OX=3847 GN=100194418 PE=3 SV=1 - [I1J4G9_SOYBN]	158.258	25	4	5	10	13	484	55.097	6.15088	0.000172748	0.000170207	0.854418	1	1.01493	0.0213747
100801945	A0A0R0IXV4	Glucose-6-phosphate 1-dehydrogenase OS=Glycine max OX=3847 GN=100801945 PE=3 SV=1 - [A0A0R0IXV4_SOYBN]	158.16	16.33	4	2	9	14	588	66.4632	7.97217	0.000209137	0.000248213	0.0344109	1	0.842571	-0.24713
100801539	C6SW56	Uncharacterized protein OS=Glycine max OX=3847 GN=100801539 PE=2 SV=1 - [C6SW56_SOYBN]	157.918	30.89	2	2	4	11	123	14.3105	10.814	0.000189109	0.000171833	0.106807	1	1.10054	0.13821
100803418	I1N0U1	Uncharacterized protein OS=Glycine max OX=3847 GN=100803418 PE=4 SV=1 - [I1N0U1_SOYBN]	157.874	22.08	6	8	8	15	453	50.8181	8.32373	0.000200622	0.000190581	0.424603	1	1.05269	0.0740791
100794743	I1JDU3	Uncharacterized protein OS=Glycine max OX=3847 GN=100794743 PE=3 SV=1 - [I1JDU3_SOYBN]	157.671	13.43	3	1	5	8	536	58.2662	8.42627	0.000188824	0.000175915	0.608719	1	1.07338	0.102167
GLYMA_10G152200	A0A0R0HTY5	Uncharacterized protein OS=Glycine max OX=3847 GN=GLYMA_10G152200 PE=4 SV=1 - [A0A0R0HTY5_SOYBN]	157.634	13.33	5	2	10	12	825	94.3126	9.05615	0.000186036	0.000195556	0.745697	1	0.951318	-0.0720012
100789438	I1J4B5	Uncharacterized protein OS=Glycine max OX=3847 GN=100789438 PE=4 SV=1 - [I1J4B5_SOYBN]	157.56	19.7	3	6	7	9	462	51.0261	6.68311	0.000192083	0.000197525	0.576361	1	0.972451	-0.0403027
	C6ZRP5	Receptor-like kinase OS=Glycine max OX=3847 PE=2 SV=1 - [C6ZRP5_SOYBN]	157.559	14.64	20	3	11	19	854	92.0136	5.73193	0.000193828	0.000176885	0.547467	1	1.09579	0.131967
100775953	K7LKF5	Uncharacterized protein OS=Glycine max OX=3847 GN=100775953 PE=4 SV=1 - [K7LKF5_SOYBN]	157.506	14.48	3	6	6	9	504	55.7381	5.38916	0.000174944	0.000183543	0.507565	1	0.95315	-0.0692253
547468	K7MB75	Coatomer subunit epsilon OS=Glycine max OX=3847 GN=547468 PE=3 SV=1 - [K7MB75_SOYBN]	157.435	31.14	2	1	7	18	289	32.2212	5.56689	0.000182794	0.000182863	0.996746	1	0.999624	-0.000542832
100807501	A0A0R0F7N0	Alpha-1,4 glucan phosphorylase OS=Glycine max OX=3847 GN=100807501 PE=3 SV=1 - [A0A0R0F7N0_SOYBN]	156.967	12.58	3	9	9	12	803	91.1634	6.52197	0.00018362	0.000172588	0.330725	1	1.06392	0.0893953
	C6T406	Uncharacterized protein OS=Glycine max OX=3847 PE=2 SV=1 - [C6T406_SOYBN]	156.775	44.03	2	5	5	8	134	15.0923	6.50732	0.000201677	0.000181124	0.546104	1	1.11347	0.155069
GLYMA_03G114400	A0A0R0KPW1	Uncharacterized protein (Fragment) OS=Glycine max OX=3847 GN=GLYMA_03G114400 PE=4 SV=1 - [A0A0R0KPW1_SOYBN]	156.581	12.39	1	1	7	18	557	64.8626	8.52881	0.000179359	0.000166657	0.206218	1	1.07622	0.105969
GLYMA_18G196000	K7MTE4	Uncharacterized protein OS=Glycine max OX=3847 GN=GLYMA_18G196000 PE=3 SV=1 - [K7MTE4_SOYBN]	156.53	17.13	6	2	10	11	683	75.9424	8.80713	0.000188609	0.000186081	0.776108	1	1.01359	0.019468
100802238	I1JZ46	Uncharacterized protein OS=Glycine max OX=3847 GN=100802238 PE=3 SV=2 - [I1JZ46_SOYBN]	156.472	27.2	6	9	9	12	386	41.9423	7.51807	0.000173839	0.000180944	0.6244	1	0.960731	-0.0577958
100780015	A0A0R0FXY5	Uncharacterized protein OS=Glycine max OX=3847 GN=100780015 PE=4 SV=1 - [A0A0R0FXY5_SOYBN]	156.3	38.78	2	1	7	15	263	29.4883	6.91748	0.000152429	9.39913e-05	0.146009	1	1.62174	0.697541
100808564	I1JFY8	Glycerol-3-phosphate dehydrogenase OS=Glycine max OX=3847 GN=100808564 PE=3 SV=1 - [I1JFY8_SOYBN]	156.265	16.85	8	10	10	18	629	68.7232	8.47021	0.000176235	0.000181268	0.583799	1	0.972232	-0.0406269
100500015	C6SZC5	Uncharacterized protein OS=Glycine max OX=3847 GN=100500015 PE=2 SV=1 - [C6SZC5_SOYBN]	156.131	58.04	1	1	6	20	112	12.3362	9.30518	0.0001837	0.000175933	0.335181	1	1.04415	0.0623225
100809410	I1MKL8	Uncharacterized protein OS=Glycine max OX=3847 GN=100809410 PE=3 SV=1 - [I1MKL8_SOYBN]	156.003	30.14	4	6	8	11	355	38.2721	9.27588	0.000192912	0.000179101	0.365669	1	1.07712	0.107174
100799701	I1JQQ6	Uncharacterized protein OS=Glycine max OX=3847 GN=100799701 PE=4 SV=1 - [I1JQQ6_SOYBN]	155.899	21.87	4	5	5	8	343	38.7807	6.7417	0.000192327	0.000168934	0.107903	1	1.13847	0.187101
100809927	I1MHY4	Uncharacterized protein OS=Glycine max OX=3847 GN=100809927 PE=4 SV=1 - [I1MHY4_SOYBN]	155.874	9.83	3	4	4	10	539	59.7655	6.7417	0.000204587	0.000216027	0.258111	1	0.947041	-0.0785012
100794395	I1N505	Uncharacterized protein OS=Glycine max OX=3847 GN=100794395 PE=3 SV=2 - [I1N505_SOYBN]	155.721	13.46	2	1	5	9	535	58.2662	8.29443	0.000188249	0.000180121	0.539379	1	1.04513	0.0636828
GLYMA_09G1263002	A0A0R0I7K6	Pyruvate kinase (Fragment) OS=Glycine max OX=3847 GN=GLYMA_09G1263002 PE=3 SV=1 - [A0A0R0I7K6_SOYBN]	155.586	29.19	6	5	8	12	346	38.0965	7.31299	0.000191081	0.000199243	0.482686	1	0.959031	-0.0603502
100306550	C6SZU9	V-type proton ATPase subunit G OS=Glycine max OX=3847 GN=100306550 PE=2 SV=1 - [C6SZU9_SOYBN]	155.545	45.45	2	3	5	8	110	12.2444	6.58057	0.000215405	0.000209647	0.720801	1	1.02747	0.0390914
GLYMA_18G146600	A0A0R0FC05	Uncharacterized protein (Fragment) OS=Glycine max OX=3847 GN=GLYMA_18G146600 PE=3 SV=1 - [A0A0R0FC05_SOYBN]	155.173	8.06	4	1	8	11	1178	130.109	5.79541	0.000177241	0.000130434	0.162593	1	1.35886	0.442392
GLYMA_12G0103002	A0A0R0H052	Uncharacterized protein (Fragment) OS=Glycine max OX=3847 GN=GLYMA_12G0103002 PE=4 SV=1 - [A0A0R0H052_SOYBN]	155.149	20.44	1	1	2	5	181	19.1064	4.70361	0.000213577	0.000212956	0.969439	1	1.00292	0.00420129
100801632	A0A0R0L4V6	RNA-dependent RNA polymerase OS=Glycine max OX=3847 GN=100801632 PE=3 SV=1 - [A0A0R0L4V6_SOYBN]	154.949	12.4	3	9	9	12	976	111.797	6.88818	0.000192645	0.00017511	0.303204	1	1.10014	0.137683
100804026	I1M5U8	Uncharacterized protein OS=Glycine max OX=3847 GN=100804026 PE=4 SV=1 - [I1M5U8_SOYBN]	154.871	7	10	11	12	15	2358	275.652	8.70459	0.000193184	0.000195965	0.724663	1	0.985811	-0.0206174
100804696	C6T7H9	Uncharacterized protein OS=Glycine max OX=3847 GN=100804696 PE=2 SV=1 - [C6T7H9_SOYBN]	154.668	18.83	1	4	4	5	308	34.676	9.39307	0.000195109	0.000171405	0.00564539	1	1.13829	0.186869
GLYMA_07G151500	K7L1W0	Uncharacterized protein OS=Glycine max OX=3847 GN=GLYMA_07G151500 PE=3 SV=1 - [K7L1W0_SOYBN]	154.434	17.87	7	1	7	14	403	44.4389	8.79248	0.000179708	0.000175181	0.766805	1	1.02584	0.0368056
100797258	C6TJF9	Uncharacterized protein OS=Glycine max OX=3847 GN=100797258 PE=2 SV=1 - [C6TJF9_SOYBN]	154.236	39.63	6	1	7	10	217	23.9523	6.58057	0.000161501	0.000163899	0.895553	1	0.985367	-0.0212667
100820543	C6T7K0	Uncharacterized protein OS=Glycine max OX=3847 GN=100820543 PE=2 SV=1 - [C6T7K0_SOYBN]	154.173	14.73	1	1	3	7	258	27.7612	4.99561	0.000197141	0.000167159	0.0212288	1	1.17937	0.238011
	C6TN55	Uncharacterized protein OS=Glycine max OX=3847 PE=2 SV=1 - [C6TN55_SOYBN]	153.915	20.6	2	5	7	11	398	43.4805	7.06396	0.000190234	0.000208802	0.224091	1	0.911074	-0.13436
100791439	I1JS35	Uncharacterized protein OS=Glycine max OX=3847 GN=100791439 PE=4 SV=2 - [I1JS35_SOYBN]	153.887	19.16	1	2	10	16	595	65.5233	7.1958	0.000263292	0.000281553	0.697713	1	0.935142	-0.096742
GLYMA_19G228800	A0A0R0F2E8	Uncharacterized protein OS=Glycine max OX=3847 GN=GLYMA_19G228800 PE=3 SV=1 - [A0A0R0F2E8_SOYBN]	153.869	43.52	2	1	6	11	193	22.0714	6.94678	0.000188117	0.000168097	0.352646	1	1.1191	0.162337
100816176	I1KU63	Uncharacterized protein OS=Glycine max OX=3847 GN=100816176 PE=4 SV=1 - [I1KU63_SOYBN]	153.776	15.35	1	1	30	39	2183	247.241	5.88428	0.000172602	0.00016957	0.84703	1	1.01788	0.0255678
100809996	I1JCD3	Uncharacterized protein OS=Glycine max OX=3847 GN=100809996 PE=4 SV=1 - [I1JCD3_SOYBN]	153.693	20.63	1	4	5	14	286	32.6963	6.84424	0.000175485	0.000172463	0.732786	1	1.01753	0.025065
GLYMA_01G211700	I1J9Y5	Uncharacterized protein OS=Glycine max OX=3847 GN=GLYMA_01G211700 PE=4 SV=1 - [I1J9Y5_SOYBN]	153.673	66.67	3	1	9	13	147	16.5244	4.88135	0.000188597	0.000153829	0.0324079	1	1.22602	0.293983
100791514	K7M921	Malic enzyme OS=Glycine max OX=3847 GN=100791514 PE=3 SV=1 - [K7M921_SOYBN]	153.667	6.43	4	1	3	6	575	63.5356	7.13721	0.000172846	0.000140717	0.133175	1	1.22833	0.296694
100800213	I1LAQ3	Uncharacterized protein OS=Glycine max OX=3847 GN=100800213 PE=4 SV=1 - [I1LAQ3_SOYBN]	153.539	6.67	2	3	3	6	525	57.0196	6.48096	0.0001808	0.00016995	0.155184	1	1.06384	0.0892864
100812184	A0A0R0KCK8	Uncharacterized protein OS=Glycine max OX=3847 GN=100812184 PE=4 SV=1 - [A0A0R0KCK8_SOYBN]	153.352	3.53	4	4	9	10	3651	400.979	5.42725	0.000201626	0.000190449	0.305458	1	1.05869	0.0822745
100815384	I1NBD7	Uncharacterized protein OS=Glycine max OX=3847 GN=100815384 PE=4 SV=1 - [I1NBD7_SOYBN]	153.338	12.22	2	3	11	16	1195	129.972	5.68115	0.000185269	0.000167423	0.191978	1	1.10659	0.146123
100818156	I1MUP6	Uncharacterized protein OS=Glycine max OX=3847 GN=100818156 PE=4 SV=1 - [I1MUP6_SOYBN]	153.227	16.9	5	6	6	10	420	46.35	5.10986	0.000174778	0.000205087	0.0934209	1	0.852214	-0.230712
	C6SZZ3	Uncharacterized protein OS=Glycine max OX=3847 PE=2 SV=1 - [C6SZZ3_SOYBN]	153.178	42.96	4	4	4	8	142	15.7448	5.51611	0.000207609	0.000201511	0.532537	1	1.03026	0.0430087
100786898	I1LXK6	Uncharacterized protein OS=Glycine max OX=3847 GN=100786898 PE=3 SV=1 - [I1LXK6_SOYBN]	152.963	19.42	1	7	13	17	891	98.9778	5.45264	0.000172349	0.000186523	0.273161	1	0.924011	-0.114018
100785602	K7KGI6	Uncharacterized protein OS=Glycine max OX=3847 GN=100785602 PE=3 SV=1 - [K7KGI6_SOYBN]	152.871	11.42	3	1	6	13	508	55.3269	6.72705	0.000200313	0.000198361	0.874234	1	1.00984	0.0141312
100803331	I1KFH2	Uncharacterized protein OS=Glycine max OX=3847 GN=100803331 PE=4 SV=1 - [I1KFH2_SOYBN]	152.729	15.19	1	5	5	9	441	49.5225	7.81104	0.000192168	0.000189476	0.838795	1	1.01421	0.020352
100811247	I1JE07	Uncharacterized protein OS=Glycine max OX=3847 GN=100811247 PE=4 SV=1 - [I1JE07_SOYBN]	152.615	25.54	2	1	7	12	325	36.9488	7.04932	0.00023921	0.000191643	0.254217	1	1.24821	0.319856
548079	C6TGY7	Proliferating cell nuclear antigen OS=Glycine max OX=3847 GN=548079 PE=2 SV=1 - [C6TGY7_SOYBN]	152.561	30.08	5	7	7	8	266	29.5026	4.79248	0.0002036	0.000186844	0.338841	1	1.08968	0.123903
100817799	C6TJ91	Uncharacterized protein OS=Glycine max OX=3847 GN=100817799 PE=2 SV=1 - [C6TJ91_SOYBN]	152.419	58.04	1	1	6	23	112	12.3222	9.30518	0.000184981	0.000182661	0.729539	1	1.01271	0.0182151
GLYMA_03G042000	A0A0R0KQV8	Uncharacterized protein OS=Glycine max OX=3847 GN=GLYMA_03G042000 PE=4 SV=1 - [A0A0R0KQV8_SOYBN]	152.067	26.38	2	1	5	12	254	28.3561	5.07178	0.000163323	0.000169863	0.70073	1	0.9615	-0.0566406
GLYMA_18G257700	I1N4B8	Aldose 1-epimerase OS=Glycine max OX=3847 GN=GLYMA_18G257700 PE=3 SV=1 - [I1N4B8_SOYBN]	152.066	20.75	3	8	8	15	371	40.6503	9.37842	0.000180218	0.000191735	0.484382	1	0.939931	-0.0893731
	C6TLJ7	Uncharacterized protein OS=Glycine max OX=3847 PE=2 SV=1 - [C6TLJ7_SOYBN]	152.003	19.44	3	2	8	13	391	42.526	9.17334	0.000166799	0.000153143	0.430923	1	1.08917	0.123229
GLYMA_10G292200	I1LFF1	Chalcone-flavonone isomerase family protein OS=Glycine max OX=3847 GN=GLYMA_10G292200 PE=3 SV=1 - [I1LFF1_SOYBN]	151.814	22.57	1	1	3	7	226	24.9567	5.23682	0.000206586	0.00025674	0.337208	1	0.804653	-0.313562
Rhg4	C1FY63	Rhg4-like receptor kinase II OS=Glycine max OX=3847 GN=Rhg4 PE=2 SV=1 - [C1FY63_SOYBN]	151.803	13.14	14	1	10	16	921	99.5	6.60986	0.000189317	0.000180978	0.426377	1	1.04608	0.0649912
	C6T1X0	Uncharacterized protein OS=Glycine max OX=3847 PE=2 SV=1 - [C6T1X0_SOYBN]	151.669	19.78	3	3	3	8	182	20.1626	9.43701	0.000187855	0.000178696	0.60344	1	1.05125	0.0721078
100817168	I1JXY2	Uncharacterized protein OS=Glycine max OX=3847 GN=100817168 PE=3 SV=1 - [I1JXY2_SOYBN]	151.611	15.43	2	12	12	17	914	103.899	6.40479	0.000189489	0.000181843	0.0884128	1	1.04205	0.0594177
100809915	I1KLC9	Uncharacterized protein OS=Glycine max OX=3847 GN=100809915 PE=4 SV=1 - [I1KLC9_SOYBN]	151.411	10.52	9	5	5	7	580	65.1502	7.6499	0.000190674	0.000189752	0.97163	1	1.00486	0.00699387
100784140	I1MU00	Uncharacterized protein OS=Glycine max OX=3847 GN=100784140 PE=3 SV=1 - [I1MU00_SOYBN]	151.384	43.4	8	8	8	17	159	17.8077	10.7554	0.000182986	0.000182828	0.987547	1	1.00086	0.00124439
100798588	I1KV24	Uncharacterized protein OS=Glycine max OX=3847 GN=100798588 PE=3 SV=2 - [I1KV24_SOYBN]	151.145	14.77	25	13	17	19	1368	153.768	7.81104	0.000186316	0.000193301	0.623301	1	0.963864	-0.0530979
100805156	I1MU68	Uncharacterized protein OS=Glycine max OX=3847 GN=100805156 PE=4 SV=2 - [I1MU68_SOYBN]	150.763	16.11	4	2	14	17	981	108.339	7.59131	0.000190876	0.00019699	0.518892	1	0.968962	-0.0454875
100819533	I1KJR2	Uncharacterized protein OS=Glycine max OX=3847 GN=100819533 PE=3 SV=1 - [I1KJR2_SOYBN]	150.683	12.9	1	2	7	10	597	67.7844	5.65576	0.000191952	0.000195737	0.825789	1	0.980661	-0.0281742
GLYMA_19G049200	I1N6T0	40S ribosomal protein S7 OS=Glycine max OX=3847 GN=GLYMA_19G049200 PE=3 SV=1 - [I1N6T0_SOYBN]	150.398	34.55	5	5	5	12	191	22.253	9.75928	0.000203473	0.000184145	0.199296	1	1.10496	0.143991
100795412	C6TCA1	Peroxidase OS=Glycine max OX=3847 GN=100795412 PE=2 SV=1 - [C6TCA1_SOYBN]	150.058	35.36	2	10	10	16	345	38.1076	6.44287	0.000218286	0.00029211	0.425336	1	0.747274	-0.420291
100499692	C6SVI7	Uncharacterized protein OS=Glycine max OX=3847 GN=100499692 PE=2 SV=1 - [C6SVI7_SOYBN]	149.983	20.21	2	3	3	6	188	20.9812	6.02393	0.000174172	0.000186095	0.527792	1	0.935929	-0.0955294
100801607	I1KZH5	Uncharacterized protein OS=Glycine max OX=3847 GN=100801607 PE=4 SV=2 - [I1KZH5_SOYBN]	149.972	7.38	7	11	11	13	1815	209.426	8.73389	0.000177875	0.000173419	0.810178	1	1.0257	0.0366058
100807404	C6THU9	Uncharacterized protein OS=Glycine max OX=3847 GN=100807404 PE=2 SV=1 - [C6THU9_SOYBN]	149.817	25.82	1	2	7	11	306	34.511	7.48877	0.000198318	0.000195296	0.816487	1	1.01548	0.022155
	C6SYT7	Glutathione peroxidase (Fragment) OS=Glycine max OX=3847 PE=2 SV=1 - [C6SYT7_SOYBN]	149.74	20.89	3	5	5	17	225	25.0268	8.79248	0.000187717	0.000199217	0.26416	1	0.942276	-0.0857778
100794766	I1JK48	GrpE protein homolog OS=Glycine max OX=3847 GN=100794766 PE=3 SV=1 - [I1JK48_SOYBN]	149.678	20.3	2	2	6	9	335	37.1658	4.66553	0.000186836	0.000198439	0.163557	1	0.941528	-0.0869243
100499779	C6SWF6	Uncharacterized protein OS=Glycine max OX=3847 GN=100499779 PE=2 SV=1 - [C6SWF6_SOYBN]	149.604	15.87	2	1	2	5	189	20.865	4.77979	0.000228486	0.000240581	0.772219	1	0.949725	-0.0744176
	C6TIW0	Fructose-bisphosphate aldolase OS=Glycine max OX=3847 PE=2 SV=1 - [C6TIW0_SOYBN]	149.564	29.9	5	9	9	16	388	42.5178	8.55811	0.000206332	0.000218926	0.305026	1	0.942476	-0.0854729
100785157	C6SWX2	Uncharacterized protein OS=Glycine max OX=3847 GN=100785157 PE=2 SV=1 - [C6SWX2_SOYBN]	149.383	40.91	3	6	6	12	132	15.0828	6.32861	0.000178789	0.000193996	0.218059	1	0.921614	-0.117766
100781948	I1KM30	Uncharacterized protein OS=Glycine max OX=3847 GN=100781948 PE=4 SV=1 - [I1KM30_SOYBN]	149.326	18.93	1	3	6	16	449	49.8456	8.79248	0.000157902	0.000180293	0.272937	1	0.875808	-0.191313
100804691	I1JUS7	Eukaryotic translation initiation factor 3 subunit L OS=Glycine max OX=3847 GN=100804691 PE=3 SV=1 - [I1JUS7_SOYBN]	149.303	33.46	3	13	13	20	514	60.4614	6.18896	0.000183321	0.000170279	0.0901614	1	1.07659	0.106475
GLYMA_04G100400	K7KJ93	Uncharacterized protein OS=Glycine max OX=3847 GN=GLYMA_04G100400 PE=4 SV=1 - [K7KJ93_SOYBN]	149.28	13.49	1	3	3	4	378	40.5898	9.11475	0.0001693	0.000150693	0.463518	1	1.12347	0.167967
	C6SZL9	Uncharacterized protein OS=Glycine max OX=3847 PE=2 SV=1 - [C6SZL9_SOYBN]	149.024	46.51	3	2	6	11	129	14.81	9.37842	0.000181267	0.000192741	0.356258	1	0.940469	-0.0885479
GLYMA_02G141800	I1JF43	Uncharacterized protein OS=Glycine max OX=3847 GN=GLYMA_02G141800 PE=3 SV=1 - [I1JF43_SOYBN]	149.004	31.93	2	3	14	25	545	58.5894	7.81104	0.000199957	0.000183453	0.347056	1	1.08996	0.124274
100775989	K7LRU0	Uncharacterized protein OS=Glycine max OX=3847 GN=100775989 PE=3 SV=1 - [K7LRU0_SOYBN]	148.95	21.68	2	6	6	12	286	31.431	8.33838	0.000183379	0.000186659	0.691201	1	0.98243	-0.0255733
GLYMA_05G022200	A0A0R0K0U9	Uncharacterized protein OS=Glycine max OX=3847 GN=GLYMA_05G022200 PE=3 SV=1 - [A0A0R0K0U9_SOYBN]	148.828	9.88	3	4	6	9	911	101.272	6.27783	0.000222546	0.000192324	0.270043	1	1.15714	0.210561
100783948	I1KWI0	Uncharacterized protein OS=Glycine max OX=3847 GN=100783948 PE=4 SV=1 - [I1KWI0_SOYBN]	148.583	30.88	3	1	11	19	353	40.1272	5.92236	0.000190443	0.000183186	0.349986	1	1.03962	0.0560537
100796232	A0A0R0JKX7	Uncharacterized protein OS=Glycine max OX=3847 GN=100796232 PE=4 SV=1 - [A0A0R0JKX7_SOYBN]	148.472	24.12	4	1	9	20	427	48.2445	5.73193	0.000162947	0.000106974	0.0486369	1	1.52323	0.607138
100799082	A0A0R0J4Q6	Uncharacterized protein OS=Glycine max OX=3847 GN=100799082 PE=4 SV=1 - [A0A0R0J4Q6_SOYBN]	148.472	30.53	6	2	10	20	380	42.9931	5.92236	0.000173826	0.000170644	0.870287	1	1.01865	0.0266578
100817321	I1LGB8	Uncharacterized protein OS=Glycine max OX=3847 GN=100817321 PE=4 SV=1 - [I1LGB8_SOYBN]	148.441	16.24	3	1	6	11	505	57.0947	6.81494	0.000219252	0.000190679	0.19328	1	1.14984	0.201437
100784222	I1NF56	Uncharacterized protein OS=Glycine max OX=3847 GN=100784222 PE=4 SV=2 - [I1NF56_SOYBN]	148.441	34.62	2	4	4	7	156	16.8618	6.78564	0.000172669	0.000182869	0.377406	1	0.944225	-0.0827981
100781297	I1LAJ3	Uncharacterized protein OS=Glycine max OX=3847 GN=100781297 PE=4 SV=1 - [I1LAJ3_SOYBN]	148.412	23.48	1	1	7	12	328	36.5528	7.73779	0.000174851	0.000176059	0.943747	1	0.993136	-0.0099368
100810468	A0A0R4J5B5	3-isopropylmalate dehydrogenase OS=Glycine max OX=3847 GN=100810468 PE=3 SV=1 - [A0A0R4J5B5_SOYBN]	148.093	27.63	2	3	9	13	409	44.2018	6.45557	0.00019025	0.000197688	0.581532	1	0.962375	-0.0553295
100499978	C6SYZ8	Uncharacterized protein OS=Glycine max OX=3847 GN=100499978 PE=2 SV=1 - [C6SYZ8_SOYBN]	148.002	25.73	3	2	6	19	206	23.5721	10.3159	0.000213459	0.000223325	0.839588	1	0.95582	-0.065189
GLYMA_01G187700	I1J983	Uncharacterized protein OS=Glycine max OX=3847 GN=GLYMA_01G187700 PE=4 SV=1 - [I1J983_SOYBN]	147.993	35.89	4	5	6	10	248	27.9856	5.37646	0.000230785	0.000196819	0.373273	1	1.17257	0.229678
100791446	I1N8M4	Uncharacterized protein OS=Glycine max OX=3847 GN=100791446 PE=4 SV=1 - [I1N8M4_SOYBN]	147.991	30.2	1	1	4	10	202	21.9849	4.55127	0.00023505	0.000247067	0.750219	1	0.951362	-0.071933
100808081	I1JWV6	Uncharacterized protein OS=Glycine max OX=3847 GN=100808081 PE=3 SV=1 - [I1JWV6_SOYBN]	147.878	27.52	8	5	6	10	258	29.6841	4.28467	0.000184194	0.000158997	0.088081	1	1.15848	0.212235
	C6TBS0	Dolichyl-diphosphooligosaccharide--protein glycosyltransferase 48 kDa subunit OS=Glycine max OX=3847 PE=2 SV=1 - [C6TBS0_SOYBN]	147.671	17.32	1	3	7	10	433	48.0515	6.48096	0.000189268	0.000206825	0.47091	1	0.915112	-0.127979
100818012	I1LEX5	Uncharacterized protein OS=Glycine max OX=3847 GN=100818012 PE=4 SV=1 - [I1LEX5_SOYBN]	147.466	18.14	4	2	5	10	408	42.8876	4.84326	0.000179726	0.000185236	0.604457	1	0.970254	-0.0435651
	Q39839	Nucleoside diphosphate kinase 1 OS=Glycine max OX=3847 PE=2 SV=1 - [NDK1_SOYBN]	147.426	39.6	2	1	5	24	149	16.4324	6.31592	0.000158397	0.000192745	0.154707	1	0.821793	-0.283153
GLYMA_15G186100	A0A0R0GCM7	Uncharacterized protein OS=Glycine max OX=3847 GN=GLYMA_15G186100 PE=4 SV=1 - [A0A0R0GCM7_SOYBN]	147.301	45.16	11	6	6	9	186	20.5773	6.12549	0.000171098	0.000180521	0.539314	1	0.947804	-0.0773394
100789754	D2DKF1	Homoserine kinase OS=Glycine max OX=3847 GN=100789754 PE=2 SV=1 - [D2DKF1_SOYBN]	147.013	25	2	9	9	10	360	37.6108	8.44092	0.000186644	0.000190455	0.79912	1	0.97999	-0.0291611
100778481	I1LK70	Uncharacterized protein OS=Glycine max OX=3847 GN=100778481 PE=4 SV=1 - [I1LK70_SOYBN]	146.922	69.09	1	1	4	5	55	6.53356	10.4478	0.000167986	0.000177535	0.486506	1	0.946211	-0.0797655
GAD	A8C8H3	Glutamate decarboxylase OS=Glycine max OX=3847 GN=GAD PE=2 SV=1 - [A8C8H3_SOYBN]	146.764	22.07	8	8	10	20	503	57.1392	5.71924	0.000184512	0.000187039	0.563334	1	0.986493	-0.0196196
100777949	A0A0R0HJ74	Uncharacterized protein OS=Glycine max OX=3847 GN=100777949 PE=4 SV=1 - [A0A0R0HJ74_SOYBN]	146.491	14.46	3	2	6	16	498	55.2229	5.60498	0.000181169	0.000177579	0.852272	1	1.02022	0.0288806
	C6TNB6	Uncharacterized protein OS=Glycine max OX=3847 PE=2 SV=1 - [C6TNB6_SOYBN]	146.479	13.35	2	2	4	7	397	43.1181	6.7417	0.000184915	0.000235424	0.131268	1	0.785453	-0.348403
100816684	I1MG54	Histidinol dehydrogenase, chloroplastic OS=Glycine max OX=3847 GN=100816684 PE=3 SV=1 - [I1MG54_SOYBN]	146.269	26.54	4	6	9	14	471	51.3014	6.75635	0.000174642	0.000182564	0.519208	1	0.956604	-0.0640063
100805303	I1MD26	Uncharacterized protein OS=Glycine max OX=3847 GN=100805303 PE=4 SV=1 - [I1MD26_SOYBN]	146.055	13.87	2	2	5	9	519	57.1937	7.1665	0.000195468	0.000201317	0.684206	1	0.970944	-0.0425394
100820521	K7MXZ0	GrpE protein homolog OS=Glycine max OX=3847 GN=100820521 PE=3 SV=1 - [K7MXZ0_SOYBN]	145.993	16.57	1	1	5	10	338	37.555	4.64014	0.000194668	0.000208545	0.253348	1	0.933459	-0.0993409
100778677	I1LU10	Uncharacterized protein OS=Glycine max OX=3847 GN=100778677 PE=3 SV=1 - [I1LU10_SOYBN]	145.888	26.38	3	5	10	20	417	46.3058	6.30322	0.000184248	0.000161719	0.190212	1	1.13931	0.188155
100783572	A0A0R4J3Q2	Uncharacterized protein OS=Glycine max OX=3847 GN=100783572 PE=4 SV=1 - [A0A0R4J3Q2_SOYBN]	145.803	47.22	6	5	6	9	180	19.6921	4.4751	0.000212461	0.000173179	0.0741822	1	1.22683	0.294933
	C6TEE9	Uncharacterized protein OS=Glycine max OX=3847 PE=2 SV=1 - [C6TEE9_SOYBN]	145.717	38.26	4	8	8	18	264	30.439	6.0874	0.000197626	0.000191777	0.484753	1	1.0305	0.0433394
100776544	I1JSY1	Uncharacterized protein OS=Glycine max OX=3847 GN=100776544 PE=4 SV=1 - [I1JSY1_SOYBN]	145.62	19.94	1	11	12	18	727	81.9568	5.61768	0.000181736	0.000183705	0.781191	1	0.989282	-0.0155466
	C6TJ77	Uncharacterized protein OS=Glycine max OX=3847 PE=2 SV=1 - [C6TJ77_SOYBN]	145.532	18.16	2	5	6	12	424	48.8802	5.43994	0.000202131	0.000195415	0.665371	1	1.03437	0.0487506
100818985	I1MBL5	Uncharacterized protein OS=Glycine max OX=3847 GN=100818985 PE=3 SV=1 - [I1MBL5_SOYBN]	145.478	31.49	2	1	13	16	505	57.9327	8.74854	0.00016946	0.000180848	0.561422	1	0.937032	-0.0938299
100809596	I1KV60	RuvB-like helicase OS=Glycine max OX=3847 GN=100809596 PE=3 SV=1 - [I1KV60_SOYBN]	145.474	29.69	1	1	10	14	458	50.2493	5.8208	0.000156782	0.000126311	0.191628	1	1.24124	0.311777
100792857	I1N5R6	Uncharacterized protein OS=Glycine max OX=3847 GN=100792857 PE=4 SV=1 - [I1N5R6_SOYBN]	144.864	33.75	5	8	10	13	320	34.3083	5.74463	0.000206486	0.000266911	0.266295	1	0.773613	-0.370315
100779464	A0A0R0IZU0	Uncharacterized protein OS=Glycine max OX=3847 GN=100779464 PE=4 SV=1 - [A0A0R0IZU0_SOYBN]	144.759	24.2	4	7	7	10	343	37.1028	5.46533	0.000196597	0.000190765	0.367491	1	1.03057	0.0434431
	C6SX35	Uncharacterized protein OS=Glycine max OX=3847 PE=2 SV=1 - [C6SX35_SOYBN]	144.575	28.83	5	6	6	17	222	25.6017	5.5542	0.000187583	0.000191601	0.744533	1	0.979027	-0.0305798
100778586	K7MGT7	Uncharacterized protein OS=Glycine max OX=3847 GN=100778586 PE=4 SV=1 - [K7MGT7_SOYBN]	144.484	22.98	8	6	6	7	322	35.013	6.68311	0.000177105	0.000168504	0.49315	1	1.05105	0.0718262
GLYMA_18G002000	A0A0R0F220	Uncharacterized protein OS=Glycine max OX=3847 GN=GLYMA_18G002000 PE=4 SV=1 - [A0A0R0F220_SOYBN]	144.234	48.15	7	3	3	4	108	11.5546	8.30908	0.000191517	0.000158074	0.231043	1	1.21156	0.276871
100813980	C6TNF9	Uncharacterized protein OS=Glycine max OX=3847 GN=100813980 PE=2 SV=1 - [C6TNF9_SOYBN]	144.209	17.22	1	1	5	8	360	39.1181	9.37842	0.000208509	0.000304531	0.132078	1	0.684689	-0.546478
100784471	I1KRP2	Transmembrane 9 superfamily member OS=Glycine max OX=3847 GN=100784471 PE=3 SV=1 - [I1KRP2_SOYBN]	144.166	24.18	5	2	12	17	550	62.9974	6.99072	0.000157954	0.00014156	0.488286	1	1.11581	0.158093
100791779	I1LDS8	Uncharacterized protein OS=Glycine max OX=3847 GN=100791779 PE=3 SV=1 - [I1LDS8_SOYBN]	144.095	31.49	1	2	4	8	235	25.8529	5.10986	0.000186754	0.000170823	0.160698	1	1.09326	0.128632
100805178	I1JJU1	Uncharacterized protein OS=Glycine max OX=3847 GN=100805178 PE=4 SV=1 - [I1JJU1_SOYBN]	143.851	13.05	2	1	4	6	406	43.5303	6.87354	0.000174615	0.000145619	0.0882018	1	1.19912	0.261978
100785130	I1KAV1	Uncharacterized protein OS=Glycine max OX=3847 GN=100785130 PE=4 SV=1 - [I1KAV1_SOYBN]	143.791	10.22	1	1	8	13	871	96.5585	4.729	0.000663575	0.000545698	0.669443	1	1.21601	0.282155
GLYMA_04G233700	A0A0R0KIF2	Uncharacterized protein OS=Glycine max OX=3847 GN=GLYMA_04G233700 PE=4 SV=1 - [A0A0R0KIF2_SOYBN]	143.791	15.44	1	2	10	15	777	86.5615	4.75439	0.000222438	0.000222694	0.990791	1	0.998853	-0.00165515
100527520	C6T4K6	Uncharacterized protein OS=Glycine max OX=3847 GN=100527520 PE=2 SV=1 - [C6T4K6_SOYBN]	143.599	51.63	6	5	6	11	153	16.9945	6.60986	0.000178841	0.000183766	0.629869	1	0.9732	-0.0391922
100819728	C6SY14	Uncharacterized protein OS=Glycine max OX=3847 GN=100819728 PE=2 SV=1 - [C6SY14_SOYBN]	143.325	42.57	1	3	3	16	101	10.9986	9.34912	0.000189514	0.000187007	0.765248	1	1.01341	0.0192152
100805631	C6SZW2	Uncharacterized protein OS=Glycine max OX=3847 GN=100805631 PE=2 SV=1 - [C6SZW2_SOYBN]	143.255	47.71	6	1	5	13	153	17.195	7.34229	0.00018253	0.00018382	0.886886	1	0.992982	-0.0101605
GLYMA_13G027600	A0A0R0GRJ6	Uncharacterized protein OS=Glycine max OX=3847 GN=GLYMA_13G027600 PE=3 SV=1 - [A0A0R0GRJ6_SOYBN]	143.167	23.02	4	1	10	13	443	51.6923	5.23682	0.000196087	0.000176149	0.158191	1	1.11319	0.154705
GLYMA_06G155700	A0A0R0JSY5	Uncharacterized protein OS=Glycine max OX=3847 GN=GLYMA_06G155700 PE=4 SV=1 - [A0A0R0JSY5_SOYBN]	142.77	9.39	1	8	8	10	1139	126.144	8.41162	0.000175542	0.000183642	0.564188	1	0.955892	-0.0650812
GLYMA_17G169100	I1MVU1	Uncharacterized protein OS=Glycine max OX=3847 GN=GLYMA_17G169100 PE=4 SV=1 - [I1MVU1_SOYBN]	142.74	30.74	4	6	6	9	270	30.2608	5.85889	0.000180144	0.000167668	0.168346	1	1.07441	0.103542
	C6THP6	Uncharacterized protein OS=Glycine max OX=3847 PE=2 SV=1 - [C6THP6_SOYBN]	142.648	23.11	8	4	4	8	264	28.9233	9.20264	0.00027559	0.000304955	0.630976	1	0.903708	-0.146072
100782093	I1K2X6	Uncharacterized protein OS=Glycine max OX=3847 GN=100782093 PE=3 SV=1 - [I1K2X6_SOYBN]	142.383	23.92	5	4	11	17	531	59.4839	9.02686	0.000193791	0.000174175	0.0411178	1	1.11262	0.153964
100798822	K7MU75	Uncharacterized protein OS=Glycine max OX=3847 GN=100798822 PE=4 SV=1 - [K7MU75_SOYBN]	142.381	8.56	4	2	8	11	1203	129.182	5.12256	0.000192424	0.000203918	0.403437	1	0.943634	-0.0837013
100809667	C6T891	Uncharacterized protein OS=Glycine max OX=3847 GN=100809667 PE=2 SV=1 - [C6T891_SOYBN]	142.132	14.75	7	4	4	6	305	32.6553	9.40771	0.000175731	0.000174484	0.922224	1	1.00714	0.0102681
	C6T7T0	Uncharacterized protein OS=Glycine max OX=3847 PE=2 SV=1 - [C6T7T0_SOYBN]	141.926	7.6	2	2	2	4	342	37.0266	6.07471	0.00018496	0.000165172	0.452325	1	1.11981	0.163249
GLYMA_03G021200	I1JKJ6	Uncharacterized protein OS=Glycine max OX=3847 GN=GLYMA_03G021200 PE=3 SV=1 - [I1JKJ6_SOYBN]	141.85	19.19	5	7	8	11	516	58.7437	6.99072	0.000182031	0.000181355	0.932744	1	1.00373	0.00537194
100800054	I1LF90	Dihydroorotate dehydrogenase (quinone), mitochondrial OS=Glycine max OX=3847 GN=100800054 PE=3 SV=1 - [I1LF90_SOYBN]	141.849	15.38	2	5	5	8	455	48.2846	9.30518	0.000234678	0.000229351	0.871896	1	1.02322	0.0331218
GLYMA_12G108200	A0A0R0HCJ7	Secretory carrier-associated membrane protein OS=Glycine max OX=3847 GN=GLYMA_12G108200 PE=3 SV=1 - [A0A0R0HCJ7_SOYBN]	141.708	19.29	15	1	5	18	280	31.6	8.99756	0.000164301	0.000135754	0.167872	1	1.21028	0.275341
	C6TM35	Uncharacterized protein OS=Glycine max OX=3847 PE=2 SV=1 - [C6TM35_SOYBN]	141.498	22.33	3	1	5	9	309	34.6176	6.7124	0.000195276	0.000185514	0.257034	1	1.05262	0.073985
100796694	I1JPJ4	Uncharacterized protein OS=Glycine max OX=3847 GN=100796694 PE=3 SV=1 - [I1JPJ4_SOYBN]	141.379	48.51	10	3	3	4	101	11.0969	9.18799	0.000223315	0.000232661	0.737763	1	0.959832	-0.0591466
100811618	I1JNF2	Adenylosuccinate synthetase, chloroplastic OS=Glycine max OX=3847 GN=100811618 PE=3 SV=1 - [I1JNF2_SOYBN]	140.841	9.26	4	4	4	7	486	52.9126	7.60596	0.000181283	0.000186274	0.56844	1	0.973208	-0.0391793
	C6TL09	Uncharacterized protein OS=Glycine max OX=3847 PE=2 SV=1 - [C6TL09_SOYBN]	140.839	35.82	5	7	7	9	282	30.0954	6.1001	0.000298278	0.000297723	0.996533	1	1.00186	0.00268758
100808349	K7MNG0	Uncharacterized protein OS=Glycine max OX=3847 GN=100808349 PE=3 SV=1 - [K7MNG0_SOYBN]	140.75	7.98	4	1	4	7	714	77.2841	8.74854	0.000167696	0.000193964	0.275313	1	0.864571	-0.209944
100784979	A0A0R0GBG7	Uncharacterized protein OS=Glycine max OX=3847 GN=100784979 PE=3 SV=1 - [A0A0R0GBG7_SOYBN]	140.75	11.84	7	2	5	8	625	67.1108	9.0708	0.000185306	0.000166126	0.36784	1	1.11546	0.157636
100785532	I1KYK7	Uncharacterized protein OS=Glycine max OX=3847 GN=100785532 PE=3 SV=1 - [I1KYK7_SOYBN]	140.714	16.26	1	11	11	19	738	84.469	7.41553	0.000195862	0.000208384	0.155557	1	0.939908	-0.0894091
100796717	K7KHJ1	Glucose-1-phosphate adenylyltransferase OS=Glycine max OX=3847 GN=100796717 PE=3 SV=1 - [K7KHJ1_SOYBN]	140.685	29.48	2	12	12	17	519	57.0351	6.40479	0.000179706	0.000169344	0.323638	1	1.06119	0.0856865
100804620	A0A0R4J5J5	Peroxidase OS=Glycine max OX=3847 GN=100804620 PE=3 SV=1 - [A0A0R4J5J5_SOYBN]	140.637	19.44	6	4	5	8	324	35.9443	9.01221	0.000186197	0.000198176	0.549897	1	0.939555	-0.0899511
100818630	I1M4Q5	Uncharacterized protein OS=Glycine max OX=3847 GN=100818630 PE=3 SV=2 - [I1M4Q5_SOYBN]	140.229	14.37	10	13	13	18	1051	118.122	6.01123	0.000199894	0.000184656	0.145554	1	1.08252	0.114394
100789782	C6TED1	Peroxidase OS=Glycine max OX=3847 GN=100789782 PE=2 SV=1 - [C6TED1_SOYBN]	140.108	29.85	2	6	6	9	325	34.6805	7.04932	0.000169743	0.000177172	0.746309	1	0.958072	-0.0617939
100807722	I1NEH6	Uncharacterized protein OS=Glycine max OX=3847 GN=100807722 PE=4 SV=1 - [I1NEH6_SOYBN]	139.996	23.48	1	1	7	12	328	36.5948	7.73779	0.000187456	0.000179817	0.596433	1	1.04248	0.0600264
100306318	C6SYW6	40S ribosomal protein S27 OS=Glycine max OX=3847 GN=100306318 PE=2 SV=1 - [C6SYW6_SOYBN]	139.983	34.88	1	1	2	11	86	9.63586	8.73389	0.000213591	0.000196781	0.351625	1	1.08543	0.11826
100810297	I1KSP9	Uncharacterized protein OS=Glycine max OX=3847 GN=100810297 PE=4 SV=1 - [I1KSP9_SOYBN]	139.853	13.92	2	6	6	12	474	52.0247	9.30518	0.000168989	0.000171638	0.830615	1	0.984567	-0.0224391
100794166	A0A0R0IQF0	Uncharacterized protein OS=Glycine max OX=3847 GN=100794166 PE=3 SV=1 - [A0A0R0IQF0_SOYBN]	139.84	4.05	11	1	2	5	667	69.7346	6.34131	0.000213302	0.000197628	0.493517	1	1.07931	0.11011
100800947	I1MZ99	Uncharacterized protein OS=Glycine max OX=3847 GN=100800947 PE=4 SV=2 - [I1MZ99_SOYBN]	139.83	25.74	1	3	7	14	272	29.2749	6.87354	0.000198489	0.000188466	0.364818	1	1.05318	0.0747561
100801288	I1N0T6	Tryptophan synthase OS=Glycine max OX=3847 GN=100801288 PE=3 SV=2 - [I1N0T6_SOYBN]	139.689	20.17	4	8	8	12	471	51.1772	6.93213	0.000191112	0.000190514	0.940908	1	1.00314	0.00452183
	Q00M72	N-hydroxycinnamoyl/benzoyltransferase 1 OS=Glycine max OX=3847 PE=4 SV=1 - [Q00M72_SOYBN]	139.639	6.81	5	1	2	12	455	51.1403	6.52197	0.00017623	0.000143212	0.03914	1	1.23056	0.299311
100790835	C6THA9	Uncharacterized protein OS=Glycine max OX=3847 GN=100790835 PE=2 SV=1 - [C6THA9_SOYBN]	139.61	28.45	2	2	9	16	348	39.1051	8.1333	0.000179826	0.000154705	0.0822448	1	1.16238	0.217088
100787165	A0A0R4J5M9	Uncharacterized protein OS=Glycine max OX=3847 GN=100787165 PE=3 SV=1 - [A0A0R4J5M9_SOYBN]	139.573	15.01	4	3	4	11	353	38.8022	7.59131	0.000188617	0.000197983	0.460966	1	0.952693	-0.0699172
100500596	I1KNL7	Uncharacterized protein OS=Glycine max OX=3847 GN=100500596 PE=3 SV=1 - [I1KNL7_SOYBN]	139.567	18.83	4	2	5	5	409	42.282	7.92822	0.000176332	0.000183862	0.543722	1	0.959047	-0.0603261
100779127	I1J881	Uncharacterized protein OS=Glycine max OX=3847 GN=100779127 PE=4 SV=1 - [I1J881_SOYBN]	139.501	27.27	3	3	3	7	132	13.9486	10.1694	0.000190371	0.000207705	0.259841	1	0.916544	-0.125725
GLYMA_06G182600	I1KCG3	Uncharacterized protein OS=Glycine max OX=3847 GN=GLYMA_06G182600 PE=4 SV=1 - [I1KCG3_SOYBN]	139.488	20.71	3	6	7	7	367	39.8628	8.25049	0.00018461	0.000183024	0.746887	1	1.00866	0.0124466
GLYMA_03G248700	A0A0R0KVU5	Uncharacterized protein OS=Glycine max OX=3847 GN=GLYMA_03G248700 PE=4 SV=1 - [A0A0R0KVU5_SOYBN]	139.345	19	4	1	6	9	300	33.2906	8.48486	0.000211768	0.000248236	0.501269	1	0.853091	-0.229229
547864	I1M7T7	Phosphoinositide phospholipase C OS=Glycine max OX=3847 GN=547864 PE=4 SV=1 - [I1M7T7_SOYBN]	139.317	16.67	4	7	7	8	486	55.1518	6.49365	0.000177095	0.000174807	0.796925	1	1.01309	0.0187635
	C6TIS2	Uncharacterized protein OS=Glycine max OX=3847 PE=2 SV=1 - [C6TIS2_SOYBN]	139.302	55.73	3	2	7	11	131	15.1377	9.30518	0.000188164	0.000194758	0.628975	1	0.966144	-0.0496901
100500068	C6SZZ5	Histone H2A OS=Glycine max OX=3847 GN=100500068 PE=2 SV=1 - [C6SZZ5_SOYBN]	139.289	29.63	7	2	3	6	135	13.9996	10.0522	0.000187763	0.000196234	0.634304	1	0.956832	-0.0636629
100790016	C6TCB9	Protein kinase Pti1 OS=Glycine max OX=3847 GN=100790016 PE=2 SV=1 - [C6TCB9_SOYBN]	139.049	31.96	30	7	9	12	363	40.0045	8.36768	0.000188151	0.000208095	0.000538993	1	0.904158	-0.145353
	C6TB90	Uncharacterized protein OS=Glycine max OX=3847 PE=2 SV=1 - [C6TB90_SOYBN]	138.96	24.52	4	6	7	13	310	34.2902	6.06201	0.000199786	0.000195564	0.818369	1	1.02159	0.0308148
100786916	I1KKG6	Uncharacterized protein OS=Glycine max OX=3847 GN=100786916 PE=4 SV=1 - [I1KKG6_SOYBN]	138.947	15.66	2	1	4	9	332	36.4015	7.40088	0.00018067	0.000175921	0.516318	1	1.02699	0.0384268
100802267	I1K8C1	Uncharacterized protein OS=Glycine max OX=3847 GN=100802267 PE=3 SV=1 - [I1K8C1_SOYBN]	138.789	36.15	3	8	8	15	213	23.4618	9.43701	0.000175579	0.000185964	0.335739	1	0.944158	-0.0829004
100782872	I1KRN5	Uncharacterized protein OS=Glycine max OX=3847 GN=100782872 PE=3 SV=1 - [I1KRN5_SOYBN]	138.712	8.39	7	2	4	6	584	64.4849	6.56592	0.000193812	0.000219958	0.267612	1	0.88113	-0.182574
GLYMA_17G124500	A0A0R0FCD2	Uncharacterized protein OS=Glycine max OX=3847 GN=GLYMA_17G124500 PE=4 SV=1 - [A0A0R0FCD2_SOYBN]	138.381	18.57	8	5	6	15	447	48.7101	9.0415	0.000188085	0.000186178	0.844303	1	1.01024	0.0146976
100788250	I1LBN7	Uncharacterized protein OS=Glycine max OX=3847 GN=100788250 PE=4 SV=1 - [I1LBN7_SOYBN]	138.212	11.92	3	6	6	8	604	67.8334	5.66846	0.000199868	0.000197842	0.872856	1	1.01024	0.0146979
100814162	I1NFH7	Uncharacterized protein OS=Glycine max OX=3847 GN=100814162 PE=4 SV=1 - [I1NFH7_SOYBN]	138.167	14.43	5	1	4	9	402	42.3294	4.89404	0.000189308	0.000196839	0.275822	1	0.96174	-0.0562818
100784252	G3E7M9	Annexin OS=Glycine max OX=3847 GN=100784252 PE=2 SV=1 - [G3E7M9_SOYBN]	138.082	25.32	2	6	7	12	316	35.9008	6.96143	0.000182526	0.000231572	0.127851	1	0.788205	-0.343357
	C6T9H7	Uncharacterized protein OS=Glycine max OX=3847 PE=2 SV=1 - [C6T9H7_SOYBN]	138.079	22.3	3	3	8	10	417	47.5953	5.97314	0.000172487	0.000169993	0.86326	1	1.01467	0.0210061
547520	I1MJ34	Tau class glutathione S-transferase OS=Glycine max OX=3847 GN=547520 PE=1 SV=1 - [I1MJ34_SOYBN]	137.835	23.74	34	5	5	12	219	25.5423	6.60986	0.000185839	0.000181358	0.384555	1	1.02471	0.0352137
100795779	C6TNI2	Uncharacterized protein OS=Glycine max OX=3847 GN=100795779 PE=2 SV=1 - [C6TNI2_SOYBN]	137.762	25.16	9	11	11	21	477	55.0111	8.1333	0.000181542	0.000168775	0.151071	1	1.07565	0.105205
100801562	A0A0R0GYR7	Uncharacterized protein OS=Glycine max OX=3847 GN=100801562 PE=4 SV=1 - [A0A0R0GYR7_SOYBN]	137.722	14.91	3	3	5	10	409	45.1395	6.25244	0.000189803	0.000189296	0.947039	1	1.00268	0.00385905
	C6TAT0	Secretory carrier-associated membrane protein OS=Glycine max OX=3847 PE=2 SV=1 - [C6TAT0_SOYBN]	137.672	29.51	12	2	5	21	183	20.4805	6.53662	0.00020174	0.000188156	0.185796	1	1.07219	0.100564
GLYMA_02G165300	A0A0R0L5B0	Uncharacterized protein OS=Glycine max OX=3847 GN=GLYMA_02G165300 PE=4 SV=1 - [A0A0R0L5B0_SOYBN]	137.658	70.71	1	4	6	13	140	15.2889	5.50342	0.000183275	0.000174884	0.525683	1	1.04798	0.0676133
100305622	C6SVX9	Uncharacterized protein OS=Glycine max OX=3847 GN=100305622 PE=2 SV=1 - [C6SVX9_SOYBN]	137.654	48.46	1	2	4	10	130	13.6307	4.70361	0.00019545	0.000206286	0.692223	1	0.947472	-0.077845
GLYMA_14G0334001	A0A0R0G8L4	Uncharacterized protein (Fragment) OS=Glycine max OX=3847 GN=GLYMA_14G0334001 PE=4 SV=1 - [A0A0R0G8L4_SOYBN]	137.469	32.51	8	2	7	9	323	35.3004	7.81104	0.000209607	0.000195565	0.302164	1	1.0718	0.10004
547572	I1JCB6	Uncharacterized protein OS=Glycine max OX=3847 GN=547572 PE=4 SV=1 - [I1JCB6_SOYBN]	137.391	24.83	3	4	4	6	298	31.8639	7.66455	0.000245108	0.000373902	0.413852	1	0.655542	-0.60924
100809969	I1L1W0	Uncharacterized protein OS=Glycine max OX=3847 GN=100809969 PE=4 SV=2 - [I1L1W0_SOYBN]	137.324	13.87	1	2	8	10	685	76.638	5.60498	0.000207408	0.000232177	0.120775	1	0.893319	-0.162753
	C6TMB1	Cytochrome c oxidase subunit 2 OS=Glycine max OX=3847 PE=2 SV=1 - [C6TMB1_SOYBN]	137.101	20.48	6	5	5	10	376	42.3413	6.84424	0.000215463	0.000217794	0.889849	1	0.9893	-0.0155201
	C6TA14	Uncharacterized protein OS=Glycine max OX=3847 PE=2 SV=1 - [C6TA14_SOYBN]	137.033	9.54	3	3	3	4	367	40.665	4.93213	0.000196983	0.000202586	0.796404	1	0.972343	-0.0404622
100782213	I1LFG6	Uncharacterized protein OS=Glycine max OX=3847 GN=100782213 PE=3 SV=1 - [I1LFG6_SOYBN]	136.756	18.71	1	4	10	12	636	67.5819	7.50342	0.000165608	0.000169629	0.792349	1	0.976297	-0.0346073
	C6SY71	Uncharacterized protein OS=Glycine max OX=3847 PE=2 SV=1 - [C6SY71_SOYBN]	136.391	39.33	3	1	6	13	150	16.7623	10.814	0.000213218	0.000207927	0.807702	1	1.02545	0.0362563
100802235	C6SYJ4	Uncharacterized protein OS=Glycine max OX=3847 GN=100802235 PE=2 SV=1 - [C6SYJ4_SOYBN]	136.335	42.86	2	3	6	12	147	16.5352	10.7114	0.000182935	0.0001688	0.189226	1	1.08374	0.116013
100305477	C6SV85	V-type proton ATPase subunit G OS=Glycine max OX=3847 GN=100305477 PE=2 SV=1 - [C6SV85_SOYBN]	136.298	30.91	1	1	3	6	110	12.3254	7.50342	0.000191064	0.000178641	0.235587	1	1.06954	0.0969952
547519	I1KJA0	Uncharacterized protein OS=Glycine max OX=3847 GN=547519 PE=4 SV=2 - [I1KJA0_SOYBN]	136.086	18.07	3	9	9	10	592	61.1876	5.5415	0.000187159	0.000199854	0.346238	1	0.936483	-0.0946753
100789070	C6TE08	Uncharacterized protein OS=Glycine max OX=3847 GN=100789070 PE=2 SV=1 - [C6TE08_SOYBN]	136.014	19.05	2	2	6	9	336	36.8047	6.52197	0.000183622	0.000168851	0.489153	1	1.08748	0.120991
100815093	I1M9M0	Uncharacterized protein OS=Glycine max OX=3847 GN=100815093 PE=3 SV=2 - [I1M9M0_SOYBN]	135.326	5.78	14	2	8	11	1263	142.527	8.25049	0.000178547	0.00015673	0.252713	1	1.1392	0.188025
GLYMA_09G1887001	A0A0R0IA97	Uncharacterized protein (Fragment) OS=Glycine max OX=3847 GN=GLYMA_09G1887001 PE=4 SV=1 - [A0A0R0IA97_SOYBN]	135.321	23.33	1	5	5	10	360	39.6842	9.49561	0.000180861	0.000175001	0.685654	1	1.03349	0.0475185
100814518	I1NHF4	Chorismate synthase OS=Glycine max OX=3847 GN=100814518 PE=3 SV=1 - [I1NHF4_SOYBN]	135.301	27.59	4	9	9	12	435	47.0449	7.72314	0.000192495	0.000194556	0.796521	1	0.98941	-0.0153599
100812955	A0A0R0GNB0	Uncharacterized protein OS=Glycine max OX=3847 GN=100812955 PE=4 SV=1 - [A0A0R0GNB0_SOYBN]	134.885	18.01	2	10	11	18	744	83.803	5.79541	0.000194077	0.000182156	0.249709	1	1.06544	0.0914541
100500683	I1NH29	Uncharacterized protein OS=Glycine max OX=3847 GN=100500683 PE=4 SV=1 - [I1NH29_SOYBN]	134.633	13.87	3	2	2	5	173	19.18	8.57275	0.000193306	0.000194353	0.944793	1	0.994616	-0.00778918
100816874	I1KQE3	Uncharacterized protein OS=Glycine max OX=3847 GN=100816874 PE=3 SV=1 - [I1KQE3_SOYBN]	134.511	44.52	2	2	7	13	155	17.3584	10.1987	0.000204935	0.000185091	0.325804	1	1.10722	0.146935
	C6TL61	60S ribosomal protein L13 OS=Glycine max OX=3847 PE=2 SV=1 - [C6TL61_SOYBN]	134.376	27.54	3	1	6	16	207	23.7212	10.9312	0.000204474	0.000197933	0.646361	1	1.03304	0.0469012
GLYMA_19G243300	I1NC78	Uncharacterized protein OS=Glycine max OX=3847 GN=GLYMA_19G243300 PE=4 SV=1 - [I1NC78_SOYBN]	134.371	35.77	5	8	8	10	246	27.6903	7.95752	0.000186607	0.000176534	0.32961	1	1.05706	0.0800533
	C6TG68	Uncharacterized protein OS=Glycine max OX=3847 PE=2 SV=1 - [C6TG68_SOYBN]	133.972	59.73	2	2	6	8	149	16.626	4.32275	0.000189095	0.000231368	0.0163108	1	0.81729	-0.291081
100781154	A0A0R0HJS2	Uncharacterized protein OS=Glycine max OX=3847 GN=100781154 PE=4 SV=1 - [A0A0R0HJS2_SOYBN]	133.928	26.97	6	7	7	7	304	33.486	4.62744	0.000180574	0.000194361	0.126444	1	0.929064	-0.10615
100788693	I1M989	Transmembrane 9 superfamily member OS=Glycine max OX=3847 GN=100788693 PE=3 SV=1 - [I1M989_SOYBN]	133.821	5.18	2	1	3	4	637	73.0696	7.95752	0.000202479	0.000171765	0.0896003	1	1.17881	0.237337
100814818	I1LFD4	Beta-hexosaminidase OS=Glycine max OX=3847 GN=100814818 PE=3 SV=2 - [I1LFD4_SOYBN]	133.759	11.05	2	2	6	7	543	61.2581	8.01611	0.000183835	0.000186103	0.746818	1	0.987814	-0.017689
	C6T3S3	Uncharacterized protein OS=Glycine max OX=3847 PE=2 SV=1 - [C6T3S3_SOYBN]	133.717	38.07	1	2	5	9	197	21.3866	4.52588	0.000183788	0.000188312	0.592171	1	0.975978	-0.0350791
100807329	I1JQE6	Serine/threonine-protein phosphatase OS=Glycine max OX=3847 GN=100807329 PE=3 SV=1 - [I1JQE6_SOYBN]	133.691	25	4	1	4	7	276	31.3074	5.24951	0.000175768	0.000180426	0.740969	1	0.974183	-0.0377349
100813963	I1N7Z4	V-type proton ATPase subunit C OS=Glycine max OX=3847 GN=100813963 PE=3 SV=1 - [I1N7Z4_SOYBN]	133.562	23.87	2	6	7	9	377	42.7707	6.0874	0.000186844	0.000186104	0.928721	1	1.00398	0.00572755
GLYMA_16G153900	I1MNV1	Superoxide dismutase [Cu-Zn] OS=Glycine max OX=3847 GN=GLYMA_16G153900 PE=3 SV=1 - [I1MNV1_SOYBN]	133.32	36.25	2	4	4	8	160	16.4833	7.7085	0.000173733	0.000182449	0.594974	1	0.952227	-0.0706222
	C6TET5	Xyloglucan endotransglucosylase/hydrolase OS=Glycine max OX=3847 PE=2 SV=1 - [C6TET5_SOYBN]	133.217	21.58	7	3	5	10	292	33.9185	7.41553	0.000206082	0.000181438	0.115545	1	1.13582	0.183738
	C6TC97	Uncharacterized protein OS=Glycine max OX=3847 PE=2 SV=1 - [C6TC97_SOYBN]	133.144	18.75	2	9	9	9	576	64.9331	5.90967	0.000185358	0.000169871	0.371163	1	1.09116	0.125869
Gmpdiq-1b	E5RKG9	Sulfhydryl oxidase OS=Glycine max OX=3847 GN=Gmpdiq-1b PE=2 SV=1 - [E5RKG9_SOYBN]	133.073	19.77	7	9	9	11	511	57.6386	8.07471	0.000177757	0.000178187	0.967185	1	0.997587	-0.00348523
100791278	I1JU43	Uncharacterized protein OS=Glycine max OX=3847 GN=100791278 PE=4 SV=1 - [I1JU43_SOYBN]	133.057	24.39	2	5	5	9	287	30.7052	9.46631	0.00017973	0.00017902	0.937865	1	1.00397	0.00571247
GLYMA_16G142600	A0A0R0G0K3	V-type proton ATPase subunit H OS=Glycine max OX=3847 GN=GLYMA_16G142600 PE=3 SV=1 - [A0A0R0G0K3_SOYBN]	133.019	29.91	1	3	11	18	448	50.9718	6.93213	0.000193167	0.000178	0.19921	1	1.08521	0.11797
100806376	I1KU44	Uncharacterized protein OS=Glycine max OX=3847 GN=100806376 PE=4 SV=1 - [I1KU44_SOYBN]	132.82	10.63	2	4	4	5	602	65.2701	5.14795	0.000185716	0.000188724	0.799839	1	0.98406	-0.0231816
100785768	I1LA34	Calcium-transporting ATPase OS=Glycine max OX=3847 GN=100785768 PE=3 SV=1 - [I1LA34_SOYBN]	132.697	13.04	1	10	10	11	1035	113.892	6.3667	0.000181529	0.000185624	0.670221	1	0.977943	-0.0321776
	C6T4K9	Uncharacterized protein OS=Glycine max OX=3847 PE=2 SV=1 - [C6T4K9_SOYBN]	132.644	34.02	12	2	7	19	194	22.3527	9.77393	0.000184123	0.000197769	0.128176	1	0.931001	-0.103146
100788619	C6TLX4	Uncharacterized protein OS=Glycine max OX=3847 GN=100788619 PE=2 SV=1 - [C6TLX4_SOYBN]	132.448	25.47	2	6	6	11	322	35.0564	5.8208	0.000202649	0.000257702	0.29545	1	0.78637	-0.34672
100809535	K7KRK6	Uncharacterized protein OS=Glycine max OX=3847 GN=100809535 PE=3 SV=1 - [K7KRK6_SOYBN]	132.25	12.15	3	2	10	11	864	95.1452	7.23975	0.000209111	0.000214965	0.59963	1	0.972771	-0.0398273
100784099	C6TAN4	Uncharacterized protein OS=Glycine max OX=3847 GN=100784099 PE=2 SV=1 - [C6TAN4_SOYBN]	132.246	32.83	4	12	12	15	466	50.8979	8.67529	0.000199536	0.000195558	0.769412	1	1.02034	0.0290508
GLYMA_09G010000	A0A0R0I1V0	Uncharacterized protein OS=Glycine max OX=3847 GN=GLYMA_09G010000 PE=4 SV=1 - [A0A0R0I1V0_SOYBN]	132.237	28.19	6	8	8	12	415	45.4955	6.23975	0.000217647	0.000238022	0.302763	1	0.9144	-0.129103
GLYMA_13G2758002	A0A0R0H1H9	Uncharacterized protein (Fragment) OS=Glycine max OX=3847 GN=GLYMA_13G2758002 PE=4 SV=1 - [A0A0R0H1H9_SOYBN]	132.213	10.26	1	2	4	8	458	49.8682	9.17334	0.000180826	0.000194546	0.76403	1	0.929473	-0.105515
	C6TCU7	Homoserine dehydrogenase OS=Glycine max OX=3847 PE=2 SV=1 - [C6TCU7_SOYBN]	132.039	22.07	2	6	6	7	376	40.5762	6.84424	0.000197921	0.00019968	0.928642	1	0.99119	-0.0127663
100499632	C6ZHS4	Eukaryotic translation initiation factor 5A OS=Glycine max OX=3847 GN=100499632 PE=2 SV=1 - [C6ZHS4_SOYBN]	132.005	44.38	7	3	7	15	160	17.4587	5.98584	0.000176095	0.0001559	0.077078	1	1.12954	0.175736
	D2DJQ5	Aspartate-semialdehyde dehydrogenase (Fragment) OS=Glycine max OX=3847 PE=2 SV=1 - [D2DJQ5_SOYBN]	131.861	14.24	3	2	4	5	344	37.5741	6.32861	0.00017479	0.000164509	0.305854	1	1.06249	0.0874486
100785725	I1J9H6	Uncharacterized protein OS=Glycine max OX=3847 GN=100785725 PE=3 SV=1 - [I1J9H6_SOYBN]	131.658	17.51	2	7	7	10	457	50.4549	7.85498	0.000191395	0.00018671	0.506322	1	1.02509	0.0357506
100800664	I1KCN9	Uncharacterized protein OS=Glycine max OX=3847 GN=100800664 PE=4 SV=1 - [I1KCN9_SOYBN]	131.597	10.16	5	4	4	6	551	62.446	6.45557	0.000189975	0.000203536	0.132211	1	0.933374	-0.0994735
GLYMA_19G223400	K7MZP5	Uncharacterized protein OS=Glycine max OX=3847 GN=GLYMA_19G223400 PE=4 SV=1 - [K7MZP5_SOYBN]	131.408	16.87	6	11	11	12	996	108.145	7.85498	0.000180804	0.000181819	0.91185	1	0.994415	-0.00808075
100810005	I1L899	Uncharacterized protein OS=Glycine max OX=3847 GN=100810005 PE=3 SV=1 - [I1L899_SOYBN]	131.349	27.34	2	1	12	22	545	58.5183	7.31299	0.000159612	0.000158242	0.942339	1	1.00866	0.012434
100797867	I1MDY5	Uncharacterized protein OS=Glycine max OX=3847 GN=100797867 PE=4 SV=1 - [I1MDY5_SOYBN]	131.251	14.12	5	8	8	15	524	57.2041	6.25244	0.000182683	0.000197596	0.103685	1	0.924526	-0.113214
100499845	I1K5P1	Uncharacterized protein OS=Glycine max OX=3847 GN=100499845 PE=3 SV=1 - [I1K5P1_SOYBN]	131.231	26.29	3	3	12	19	483	53.0845	7.2251	0.00016809	0.000170437	0.865847	1	0.986233	-0.0199997
100815037	A0A0R0KAT4	Beta-galactosidase OS=Glycine max OX=3847 GN=100815037 PE=3 SV=1 - [A0A0R0KAT4_SOYBN]	131.22	9.73	2	6	6	8	843	93.891	7.85498	0.000175596	0.000178745	0.748438	1	0.982382	-0.0256438
	C6SY77	Uncharacterized protein OS=Glycine max OX=3847 PE=2 SV=1 - [C6SY77_SOYBN]	131.179	24.32	6	4	4	9	222	24.1158	4.4751	0.000233773	0.000237472	0.908495	1	0.984423	-0.0226491
100803217	I1MT80	Uncharacterized protein OS=Glycine max OX=3847 GN=100803217 PE=4 SV=1 - [I1MT80_SOYBN]	131.1	48.41	2	5	5	10	126	14.3665	9.34912	0.000201747	0.000223548	0.21197	1	0.902476	-0.148039
100789844	A0A0R0KHF0	Uncharacterized protein OS=Glycine max OX=3847 GN=100789844 PE=4 SV=1 - [A0A0R0KHF0_SOYBN]	131.094	10.16	3	2	2	7	187	19.1582	5.36377	0.000190351	0.000189902	0.984481	1	1.00236	0.00340789
100305769	I1LCX8	Uncharacterized protein OS=Glycine max OX=3847 GN=100305769 PE=4 SV=1 - [I1LCX8_SOYBN]	131.011	22.73	7	2	4	9	198	21.5799	5.43994	0.000158367	0.000147039	0.581286	1	1.07704	0.107072
100813706	I1KRB5	Uncharacterized protein OS=Glycine max OX=3847 GN=100813706 PE=3 SV=1 - [I1KRB5_SOYBN]	130.687	25.24	5	3	11	17	527	58.8255	8.70459	0.000183391	0.000179779	0.76767	1	1.02009	0.0286953
100777600	K7KQN4	Uncharacterized protein OS=Glycine max OX=3847 GN=100777600 PE=4 SV=1 - [K7KQN4_SOYBN]	130.605	7.82	1	4	9	12	1240	133.307	4.61475	0.000187144	0.000183297	0.660466	1	1.02099	0.0299636
100787173	I1JC65	Uncharacterized protein OS=Glycine max OX=3847 GN=100787173 PE=4 SV=1 - [I1JC65_SOYBN]	130.548	21.21	1	1	7	11	481	53.4552	5.47803	0.000210475	0.00021871	0.686452	1	0.962346	-0.0553717
100809048	C6SWT2	Uncharacterized protein OS=Glycine max OX=3847 GN=100809048 PE=2 SV=1 - [C6SWT2_SOYBN]	130.455	38.78	3	2	2	3	98	10.6456	4.84326	0.000210706	0.00019093	0.502128	1	1.10358	0.142193
100170729	I1MM40	Uncharacterized protein OS=Glycine max OX=3847 GN=100170729 PE=3 SV=1 - [I1MM40_SOYBN]	130.447	25.39	6	8	8	10	382	42.4019	8.57275	0.000198493	0.000187808	0.285641	1	1.05689	0.0798315
nad1	M1FN34	NADH-ubiquinone oxidoreductase chain 1 OS=Glycine max OX=3847 GN=nad1 PE=3 SV=1 - [M1FN34_SOYBN]	130.33	5.85	1	1	1	2	325	35.5011	9.27588	0.000190331	0.000190661	0.979104	1	0.998269	-0.00249979
GLYMA_08G051200	I1KQH1	Uncharacterized protein OS=Glycine max OX=3847 GN=GLYMA_08G051200 PE=4 SV=1 - [I1KQH1_SOYBN]	130.329	22.62	2	1	12	16	504	56.2569	5.26221	0.00016801	0.000157973	0.608948	1	1.06354	0.0888698
100527228	C6T3P3	Uncharacterized protein OS=Glycine max OX=3847 GN=100527228 PE=2 SV=1 - [C6T3P3_SOYBN]	130.142	31.63	4	6	6	7	215	24.2595	8.29443	0.000191042	0.000170863	0.205409	1	1.1181	0.16105
100782403	I1LHV3	Uncharacterized protein OS=Glycine max OX=3847 GN=100782403 PE=4 SV=1 - [I1LHV3_SOYBN]	130.11	32.22	4	6	7	16	270	29.2479	6.85889	0.000183812	0.000193952	0.0524333	1	0.94772	-0.0774668
100305508	C6SVD6	Uncharacterized protein OS=Glycine max OX=3847 GN=100305508 PE=2 SV=1 - [C6SVD6_SOYBN]	130.092	44.3	1	2	3	21	79	8.75945	8.76318	0.000174724	0.000160837	0.466655	1	1.08634	0.119471
100805073	I1K5E5	Uncharacterized protein OS=Glycine max OX=3847 GN=100805073 PE=4 SV=1 - [I1K5E5_SOYBN]	130.077	18.52	2	3	9	12	610	66.3627	6.80029	0.000178242	0.000173639	0.683057	1	1.02651	0.0377489
GLYMA_05G211600	A0A0R0JZA3	Uncharacterized protein OS=Glycine max OX=3847 GN=GLYMA_05G211600 PE=4 SV=1 - [A0A0R0JZA3_SOYBN]	130.068	48.72	2	5	5	6	117	13.3207	6.58057	0.000190632	0.000205888	0.160241	1	0.925901	-0.111071
GLYMA_20G143400	A0A0R0EB56	Uncharacterized protein OS=Glycine max OX=3847 GN=GLYMA_20G143400 PE=4 SV=1 - [A0A0R0EB56_SOYBN]	130.056	37.77	3	9	9	14	323	35.7459	5.68115	0.000196109	0.000199479	0.82079	1	0.983105	-0.0245825
547575	Q9M508	Beta-ketoacyl-ACP synthetase I OS=Glycine max OX=3847 GN=547575 PE=2 SV=1 - [Q9M508_SOYBN]	129.935	8.1	1	1	3	9	469	49.6731	7.48877	0.000191831	0.000185186	0.621065	1	1.03589	0.0508665
100775766	A0A0R0L1G2	Uncharacterized protein OS=Glycine max OX=3847 GN=100775766 PE=3 SV=1 - [A0A0R0L1G2_SOYBN]	129.558	27.48	10	1	4	12	262	27.5342	7.32764	0.000176733	0.000190617	0.469795	1	0.927165	-0.109103
100812299	I1L5M4	Uncharacterized protein OS=Glycine max OX=3847 GN=100812299 PE=4 SV=1 - [I1L5M4_SOYBN]	129.478	17.98	4	5	6	9	367	40.1918	8.54346	0.000190443	0.000193567	0.687677	1	0.983857	-0.0234791
100806844	I1NJ85	Uncharacterized protein OS=Glycine max OX=3847 GN=100806844 PE=3 SV=1 - [I1NJ85_SOYBN]	129.426	22.96	2	5	11	13	636	67.3947	6.97607	0.00019657	0.000208512	0.312612	1	0.94273	-0.0850842
100790783	I1K510	Uncharacterized protein OS=Glycine max OX=3847 GN=100790783 PE=4 SV=1 - [I1K510_SOYBN]	129.399	15.16	4	5	11	17	831	93.7315	5.17334	0.000204888	0.000186722	0.235028	1	1.09729	0.133947
GLYMA_19G232100	A0A0R0F137	Uncharacterized protein OS=Glycine max OX=3847 GN=GLYMA_19G232100 PE=4 SV=1 - [A0A0R0F137_SOYBN]	129.395	17.26	1	1	4	12	226	25.4823	11.0483	0.000228079	0.000191856	0.37818	1	1.1888	0.249509
100788090	I1LMN5	Uncharacterized protein OS=Glycine max OX=3847 GN=100788090 PE=3 SV=1 - [I1LMN5_SOYBN]	129.341	26.1	4	9	9	11	387	41.8064	6.20166	0.000164547	0.000158987	0.731563	1	1.03497	0.0495941
GLYMA_19G259800	K7N0E2	Uncharacterized protein OS=Glycine max OX=3847 GN=GLYMA_19G259800 PE=3 SV=1 - [K7N0E2_SOYBN]	129.191	22.22	2	2	2	6	99	9.77513	5.99854	0.000191587	0.000163291	0.0753028	1	1.17329	0.230554
100527703	I1LPW2	Uncharacterized protein OS=Glycine max OX=3847 GN=100527703 PE=4 SV=1 - [I1LPW2_SOYBN]	129.146	60.38	2	2	2	5	53	5.63804	10.1694	0.000203864	0.000203915	0.998778	1	0.99975	-0.000361275
100813447	C6TGS1	Uncharacterized protein OS=Glycine max OX=3847 GN=100813447 PE=2 SV=1 - [C6TGS1_SOYBN]	129.136	26.46	9	7	7	10	325	37.4056	5.92236	0.00017684	0.000178736	0.84758	1	0.989389	-0.0153898
100784244	K7KMV0	Uncharacterized protein OS=Glycine max OX=3847 GN=100784244 PE=4 SV=1 - [K7KMV0_SOYBN]	129.111	17.68	4	6	9	12	639	70.9723	4.86865	0.000193414	0.000196897	0.568893	1	0.982309	-0.0257512
100815729	I1JXE8	Uncharacterized protein OS=Glycine max OX=3847 GN=100815729 PE=4 SV=1 - [I1JXE8_SOYBN]	128.967	11.06	1	3	6	8	705	77.86	5.23682	0.000191166	0.000215163	0.0570634	1	0.88847	-0.170605
GLYMA_17G019300	I1MRA7	Amine oxidase OS=Glycine max OX=3847 GN=GLYMA_17G019300 PE=3 SV=1 - [I1MRA7_SOYBN]	128.911	20.03	2	9	9	12	674	75.776	6.69775	0.000217539	0.000200803	0.608784	1	1.08334	0.115491
	C6TDP9	Uncharacterized protein OS=Glycine max OX=3847 PE=2 SV=1 - [C6TDP9_SOYBN]	128.809	29.33	2	6	6	12	300	32.7053	5.51611	0.000187936	0.000184857	0.61728	1	1.01665	0.0238269
GLYMA_13G097100	I1LVQ6	Ribulose bisphosphate carboxylase small chain OS=Glycine max OX=3847 GN=GLYMA_13G097100 PE=3 SV=1 - [I1LVQ6_SOYBN]	128.754	38.37	2	5	5	9	172	19.5916	8.68994	0.00017897	0.000197686	0.128949	1	0.905326	-0.143491
100800438	I1JWB5	Uncharacterized protein OS=Glycine max OX=3847 GN=100800438 PE=4 SV=1 - [I1JWB5_SOYBN]	128.502	4.52	2	1	3	6	774	85.1468	7.09326	0.000180184	0.000162229	0.0621603	1	1.11068	0.151443
100816894	I1KTK7	Clustered mitochondria protein homolog OS=Glycine max OX=3847 GN=100816894 PE=3 SV=2 - [I1KTK7_SOYBN]	128.46	6.31	3	1	8	11	1442	157.173	6.3667	0.000184859	0.000179669	0.808897	1	1.02889	0.0410899
100785880	I1MJM1	Clustered mitochondria protein homolog OS=Glycine max OX=3847 GN=100785880 PE=3 SV=2 - [I1MJM1_SOYBN]	128.46	6.35	3	1	8	11	1433	155.92	6.37939	0.00020078	0.000225688	0.245197	1	0.889635	-0.168714
100779628	I1MI23	Uncharacterized protein OS=Glycine max OX=3847 GN=100779628 PE=4 SV=1 - [I1MI23_SOYBN]	128.426	13.71	5	9	9	15	744	81.6192	6.11279	0.000179775	0.000176551	0.855889	1	1.01826	0.0261084
100802287	I1M8D6	Uncharacterized protein OS=Glycine max OX=3847 GN=100802287 PE=3 SV=2 - [I1M8D6_SOYBN]	128.402	11.36	1	4	5	10	484	51.1554	5.18604	0.000165346	0.000148528	0.402554	1	1.11323	0.154751
100816306	I1M1P1	Uncharacterized protein OS=Glycine max OX=3847 GN=100816306 PE=3 SV=1 - [I1M1P1_SOYBN]	128.374	18.01	1	2	5	9	311	33.172	6.32861	0.000201379	0.000177613	0.111921	1	1.13381	0.181175
100792702	I1NF81	Uncharacterized protein OS=Glycine max OX=3847 GN=100792702 PE=4 SV=2 - [I1NF81_SOYBN]	128.357	15.18	2	12	12	17	896	99.6125	5.09717	0.000183093	0.000173713	0.160289	1	1.054	0.0758717
GLYMA_15G087200	I1MEW6	Uncharacterized protein OS=Glycine max OX=3847 GN=GLYMA_15G087200 PE=3 SV=1 - [I1MEW6_SOYBN]	128.194	18.01	2	1	5	9	311	33.214	6.11279	0.000189293	0.000166018	0.0312777	1	1.14019	0.189279
100816232	A0A0R0F3J1	Uncharacterized protein OS=Glycine max OX=3847 GN=100816232 PE=3 SV=1 - [A0A0R0F3J1_SOYBN]	127.947	8.06	7	1	3	6	484	53.2299	6.84424	0.000187287	0.000176779	0.313037	1	1.05944	0.0833044
	C6T5Q6	Uncharacterized protein (Fragment) OS=Glycine max OX=3847 PE=2 SV=1 - [C6T5Q6_SOYBN]	127.926	27.54	3	1	5	6	207	23.5362	7.62061	0.000180149	0.00015598	0.0874762	1	1.15495	0.207829
	C6T9B4	Uncharacterized protein OS=Glycine max OX=3847 PE=2 SV=1 - [C6T9B4_SOYBN]	127.708	19.08	7	5	5	6	346	38.2857	6.84424	0.000183536	0.000194581	0.408358	1	0.943239	-0.0843051
GLYMA_19G008100	A0A0R0ER54	Uncharacterized protein OS=Glycine max OX=3847 GN=GLYMA_19G008100 PE=4 SV=1 - [A0A0R0ER54_SOYBN]	127.706	16.33	6	3	3	4	294	33.2586	8.47021	0.000182672	0.000193613	0.551114	1	0.943492	-0.0839181
100799595	I1M812	Uncharacterized protein OS=Glycine max OX=3847 GN=100799595 PE=4 SV=1 - [I1M812_SOYBN]	127.586	38.89	7	1	8	10	216	24.0401	6.91748	0.000176773	0.000184374	0.614512	1	0.958772	-0.0607404
100777048	I1JRY5	Uncharacterized protein OS=Glycine max OX=3847 GN=100777048 PE=3 SV=1 - [I1JRY5_SOYBN]	127.528	17.68	2	3	5	7	345	37.4488	9.5542	0.000187877	0.000182615	0.661561	1	1.02882	0.040985
	C6T8V3	UDP-glucose 6-dehydrogenase OS=Glycine max OX=3847 PE=2 SV=1 - [C6T8V3_SOYBN]	127.108	12.39	3	1	5	10	468	51.5704	6.78564	0.000196274	0.000150126	0.00317187	1	1.30739	0.386691
100804062	I1MHX4	Uncharacterized protein OS=Glycine max OX=3847 GN=100804062 PE=4 SV=1 - [I1MHX4_SOYBN]	127.042	20.18	2	8	8	11	555	61.6967	5.70654	0.000184397	0.000185937	0.757818	1	0.991719	-0.0119973
100787857	I1MU14	Uncharacterized protein OS=Glycine max OX=3847 GN=100787857 PE=4 SV=1 - [I1MU14_SOYBN]	127.007	8.3	2	4	4	5	530	58.7555	6.02393	0.00018203	0.000171034	0.364976	1	1.06429	0.089892
100305594	C6SVT0	Uncharacterized protein OS=Glycine max OX=3847 GN=100305594 PE=2 SV=1 - [C6SVT0_SOYBN]	126.943	46.91	2	7	7	16	162	18.0111	7.15186	0.000236835	0.000269611	0.308385	1	0.878429	-0.187002
100788825	I1NGS1	Uncharacterized protein OS=Glycine max OX=3847 GN=100788825 PE=3 SV=1 - [I1NGS1_SOYBN]	126.928	26.67	1	1	3	7	225	24.8563	4.61475	0.000202665	0.000212269	0.833653	1	0.954756	-0.0667963
100796737	I1LVH9	Peroxidase OS=Glycine max OX=3847 GN=100796737 PE=3 SV=1 - [I1LVH9_SOYBN]	126.831	31.7	5	6	6	10	265	29.6699	6.3667	0.000190414	0.000209822	0.208094	1	0.907501	-0.140029
100305601	A0A0R0H7E5	Uncharacterized protein OS=Glycine max OX=3847 GN=100305601 PE=4 SV=1 - [A0A0R0H7E5_SOYBN]	126.809	44.79	6	3	6	8	192	20.4083	6.53662	0.000197675	0.000193662	0.838937	1	1.02072	0.0295924
100809327	I1NH00	Pyruvate kinase OS=Glycine max OX=3847 GN=100809327 PE=3 SV=1 - [I1NH00_SOYBN]	126.776	16.7	5	5	8	11	575	63.1301	7.26904	0.000182498	0.000189765	0.53482	1	0.961702	-0.0563379
FVE	G3E7N1	FVE protein OS=Glycine max OX=3847 GN=FVE PE=2 SV=1 - [G3E7N1_SOYBN]	126.753	21.85	6	7	7	8	508	56.462	6.37939	0.000195767	0.000179019	0.0490746	1	1.09355	0.129021
100527672	I1KG00	Uncharacterized protein OS=Glycine max OX=3847 GN=100527672 PE=4 SV=1 - [I1KG00_SOYBN]	126.579	47.87	2	2	4	11	94	10.172	5.05908	0.000180675	0.000162108	0.0972771	1	1.11454	0.156446
100817537	I1LPR5	Uncharacterized protein OS=Glycine max OX=3847 GN=100817537 PE=4 SV=1 - [I1LPR5_SOYBN]	126.493	14.49	1	4	9	9	773	81.8508	9.1001	0.00019373	0.00018821	0.65576	1	1.02933	0.0417011
100778827	I1JJY2	Uncharacterized protein OS=Glycine max OX=3847 GN=100778827 PE=4 SV=2 - [I1JJY2_SOYBN]	126.46	21.46	1	1	8	12	438	50.1875	5.90967	0.000171475	0.000169617	0.898761	1	1.01095	0.015716
100797553	K7LG12	Uncharacterized protein OS=Glycine max OX=3847 GN=100797553 PE=4 SV=1 - [K7LG12_SOYBN]	126.42	22.88	5	9	9	13	520	58.0336	7.63525	0.000187862	0.000193034	0.667717	1	0.973209	-0.0391786
100499701	C6SVM5	Thioredoxin OS=Glycine max OX=3847 GN=100499701 PE=2 SV=1 - [C6SVM5_SOYBN]	126.377	30.83	1	3	4	7	120	13.1517	5.50342	0.000206802	0.000233594	0.28104	1	0.885305	-0.175753
100797555	I1JHA8	Uncharacterized protein OS=Glycine max OX=3847 GN=100797555 PE=3 SV=1 - [I1JHA8_SOYBN]	126.148	9.95	9	4	5	6	573	63.8337	8.07471	0.000170806	0.00018135	0.425134	1	0.941862	-0.0864124
100814123	I1L8P4	Uncharacterized protein OS=Glycine max OX=3847 GN=100814123 PE=3 SV=1 - [I1L8P4_SOYBN]	125.966	10.51	4	3	3	5	371	40.9277	6.90283	0.000202075	0.000182848	0.320237	1	1.10515	0.144246
100807970	K7MBR2	Uncharacterized protein OS=Glycine max OX=3847 GN=100807970 PE=4 SV=1 - [K7MBR2_SOYBN]	125.926	30.38	5	2	6	11	260	29.298	5.71924	0.000202914	0.000183346	0.164188	1	1.10673	0.146298
100797583	A0A0R0F2G6	Uncharacterized protein OS=Glycine max OX=3847 GN=100797583 PE=3 SV=1 - [A0A0R0F2G6_SOYBN]	125.886	16.8	3	5	7	10	482	52.5259	7.95752	0.000170196	0.000235332	0.0110345	1	0.723216	-0.467501
GLYMA_10G209800	K7LKL7	Phenylalanine ammonia-lyase OS=Glycine max OX=3847 GN=GLYMA_10G209800 PE=3 SV=1 - [K7LKL7_SOYBN]	125.819	13.83	2	2	8	11	687	74.8856	6.91748	0.000180568	0.000190867	0.147941	1	0.946041	-0.0800249
100818590	A0A0R0HCH3	Uncharacterized protein OS=Glycine max OX=3847 GN=100818590 PE=4 SV=1 - [A0A0R0HCH3_SOYBN]	125.642	16.67	1	1	5	13	372	39.7909	8.71924	0.000185112	0.000188525	0.740402	1	0.981896	-0.026358
100527767	C6T5C6	Uncharacterized protein OS=Glycine max OX=3847 GN=100527767 PE=2 SV=1 - [C6T5C6_SOYBN]	125.636	25.98	2	3	3	7	127	13.1588	8.06006	0.000326332	0.000400142	0.378883	1	0.815542	-0.294169
100805860	I1MNP0	Uncharacterized protein OS=Glycine max OX=3847 GN=100805860 PE=4 SV=2 - [I1MNP0_SOYBN]	125.514	19.65	5	10	10	15	565	61.554	6.32861	0.000182387	0.000169173	0.200062	1	1.07811	0.108507
100790260	A0A0R0K0I3	Uncharacterized protein OS=Glycine max OX=3847 GN=100790260 PE=3 SV=1 - [A0A0R0K0I3_SOYBN]	125.47	19.91	9	1	7	9	427	47.7951	9.23193	0.000192943	0.000204706	0.664135	1	0.942535	-0.0853816
	C6T912	Uncharacterized protein OS=Glycine max OX=3847 PE=2 SV=1 - [C6T912_SOYBN]	125.398	30.17	3	5	5	10	232	25.253	8.55811	0.000184766	0.000184734	0.994599	1	1.00017	0.000245767
100784739	I1N696	Uncharacterized protein OS=Glycine max OX=3847 GN=100784739 PE=4 SV=1 - [I1N696_SOYBN]	125.298	23.84	3	6	10	10	495	54.9071	5.63037	0.000218872	0.000207602	0.627192	1	1.05429	0.0762699
100775641	I1LVA7	Uncharacterized protein OS=Glycine max OX=3847 GN=100775641 PE=4 SV=1 - [I1LVA7_SOYBN]	125.188	21.38	4	1	12	18	669	75.5694	7.10791	0.000177106	0.000133817	0.0307579	1	1.3235	0.404354
100788296	A0A0R0EJN3	Uncharacterized protein OS=Glycine max OX=3847 GN=100788296 PE=3 SV=1 - [A0A0R0EJN3_SOYBN]	125.091	7.84	1	1	7	9	893	98.9198	5.70654	0.000183691	0.000173548	0.259737	1	1.05845	0.0819538
	C6SWD5	Uncharacterized protein OS=Glycine max OX=3847 PE=2 SV=1 - [C6SWD5_SOYBN]	124.979	21.47	5	3	3	5	177	19.6701	8.33838	0.000177011	0.000180144	0.766909	1	0.982612	-0.0253064
100786059	I1KQK6	Uncharacterized protein OS=Glycine max OX=3847 GN=100786059 PE=4 SV=1 - [I1KQK6_SOYBN]	124.943	19.97	2	8	8	9	591	63.7794	8.70459	0.000189797	0.00017251	0.0777205	1	1.10021	0.137783
100801527	I1ND31	Uncharacterized protein OS=Glycine max OX=3847 GN=100801527 PE=3 SV=1 - [I1ND31_SOYBN]	124.936	18.93	5	6	6	9	391	42.8003	7.37158	0.000185424	0.000182089	0.798725	1	1.01831	0.0261785
	C6T5A2	Uncharacterized protein OS=Glycine max OX=3847 PE=2 SV=1 - [C6T5A2_SOYBN]	124.703	15.43	2	2	2	5	188	20.0876	9.65674	0.000183451	0.000204795	0.0907618	1	0.895781	-0.158782
100808020	I1L5L0	Uncharacterized protein OS=Glycine max OX=3847 GN=100808020 PE=4 SV=1 - [I1L5L0_SOYBN]	124.702	16.49	1	1	5	14	376	40.135	8.89502	0.000227684	0.000214939	0.775579	1	1.0593	0.0831065
100776325	K7MV36	Uncharacterized protein OS=Glycine max OX=3847 GN=100776325 PE=4 SV=1 - [K7MV36_SOYBN]	124.651	2.62	9	1	13	19	5108	568.19	6.13818	0.000170941	0.000169355	0.900404	1	1.00937	0.013452
100814875	I1NH15	Uncharacterized protein OS=Glycine max OX=3847 GN=100814875 PE=4 SV=1 - [I1NH15_SOYBN]	124.451	9.15	1	1	9	13	1355	147.928	5.31299	0.000177031	0.000167661	0.508604	1	1.05589	0.0784528
100500665	C6T2F1	Uncharacterized protein OS=Glycine max OX=3847 GN=100500665 PE=2 SV=1 - [C6T2F1_SOYBN]	124.308	19.59	6	1	2	8	148	16.5312	6.91748	0.000193391	0.000180347	0.348086	1	1.07233	0.100743
100804651	K7LI85	Amine oxidase OS=Glycine max OX=3847 GN=100804651 PE=3 SV=1 - [K7LI85_SOYBN]	124.07	13.62	2	1	8	11	734	82.911	6.45557	0.000201068	0.000201164	0.993889	1	0.999521	-0.000691589
100790923	A0A0R4J4F1	Uncharacterized protein OS=Glycine max OX=3847 GN=100790923 PE=4 SV=1 - [A0A0R4J4F1_SOYBN]	124.034	13.66	3	6	6	9	593	67.3031	6.01123	0.000204976	0.000179767	0.437831	1	1.14024	0.189332
102669046	I1LMK4	Uncharacterized protein OS=Glycine max OX=3847 GN=102669046 PE=4 SV=2 - [I1LMK4_SOYBN]	123.89	10.69	9	7	7	11	580	64.9	9.1001	0.000182219	0.000184873	0.860918	1	0.985644	-0.0208615
chi4	A0A068JF10	Chalcone-flavonone isomerase family protein (Fragment) OS=Glycine max OX=3847 GN=chi4 PE=3 SV=1 - [A0A068JF10_SOYBN]	123.883	47.69	1	1	4	9	130	14.8066	4.66553	0.000167809	0.00017753	0.803312	1	0.945244	-0.081242
100816859	A0A0R0JFP2	Uncharacterized protein OS=Glycine max OX=3847 GN=100816859 PE=4 SV=1 - [A0A0R0JFP2_SOYBN]	123.509	9.64	5	2	4	7	529	58.6841	6.21436	0.000181045	0.00020682	0.123627	1	0.875375	-0.192027
	C6TJ75	Peroxidase OS=Glycine max OX=3847 PE=2 SV=1 - [C6TJ75_SOYBN]	123.492	21.43	3	5	5	8	322	34.2204	5.2749	0.000159766	0.000180067	0.375433	1	0.887259	-0.172573
100500241	C6T142	Small ubiquitin-related modifier OS=Glycine max OX=3847 GN=100500241 PE=2 SV=1 - [C6T142_SOYBN]	123.442	44.44	4	4	4	7	99	11.1985	5.09717	0.000198679	0.000211242	0.157261	1	0.940528	-0.0884576
100798871	A0A0R0HL74	Uncharacterized protein OS=Glycine max OX=3847 GN=100798871 PE=4 SV=1 - [A0A0R0HL74_SOYBN]	123.367	15.29	5	4	5	10	314	34.4015	5.63037	0.000193577	0.000179116	0.123039	1	1.08074	0.112014
GLYMA_17G109500	A0A0R0FB49	Uncharacterized protein OS=Glycine max OX=3847 GN=GLYMA_17G109500 PE=4 SV=1 - [A0A0R0FB49_SOYBN]	123.314	13.97	1	7	7	10	594	66.4808	5.84619	0.000185494	0.000185643	0.989878	1	0.999198	-0.00115699
100811899	I1KSR4	Uncharacterized protein OS=Glycine max OX=3847 GN=100811899 PE=4 SV=2 - [I1KSR4_SOYBN]	123.264	10.02	9	9	16	18	1627	185.072	6.13818	0.000178211	0.000191769	0.288894	1	0.929298	-0.105787
GLYMA_16G048100	A0A0R0FLG8	Alpha-mannosidase OS=Glycine max OX=3847 GN=GLYMA_16G048100 PE=3 SV=1 - [A0A0R0FLG8_SOYBN]	123.211	10.88	2	6	8	10	1011	114.951	5.90967	0.000187676	0.000193894	0.371138	1	0.96793	-0.0470247
	C6TKG5	Peroxidase OS=Glycine max OX=3847 PE=2 SV=1 - [C6TKG5_SOYBN]	123.15	22.94	3	2	7	12	327	36.1898	9.59814	0.000194899	0.000187319	0.630571	1	1.04047	0.0572292
100813343	I1MNR1	Uncharacterized protein OS=Glycine max OX=3847 GN=100813343 PE=4 SV=1 - [I1MNR1_SOYBN]	123.146	22.25	3	2	9	12	436	48.9839	5.51611	0.000182405	0.000149506	0.0817653	1	1.22006	0.286946
100789909	I1M2V7	Uncharacterized protein OS=Glycine max OX=3847 GN=100789909 PE=4 SV=1 - [I1M2V7_SOYBN]	123.141	20.63	5	1	12	18	669	75.4522	7.10791	0.00018453	0.000161985	0.070079	1	1.13918	0.187995
100780213	I1MQX4	Uncharacterized protein OS=Glycine max OX=3847 GN=100780213 PE=3 SV=1 - [I1MQX4_SOYBN]	123.067	16	4	1	4	4	400	41.4346	8.08936	0.000183134	0.000186958	0.617707	1	0.97955	-0.0298092
100804713	I1NJ75	Uncharacterized protein OS=Glycine max OX=3847 GN=100804713 PE=4 SV=1 - [I1NJ75_SOYBN]	122.917	21.35	1	4	4	5	267	29.3396	5.68115	0.000181568	0.000166956	0.228482	1	1.08752	0.121048
100800463	C6TBI4	Uncharacterized protein OS=Glycine max OX=3847 GN=100800463 PE=2 SV=1 - [C6TBI4_SOYBN]	122.911	37.5	2	2	4	13	112	12.7869	10.6089	0.000196575	0.000194868	0.744075	1	1.00876	0.0125824
100500164	C6T0R5	Uncharacterized protein OS=Glycine max OX=3847 GN=100500164 PE=2 SV=1 - [C6T0R5_SOYBN]	122.742	24.6	1	2	5	14	187	20.9678	11.1802	0.000187921	0.000188109	0.985466	1	0.999002	-0.00144091
	D2DKE7	Diaminopimelate decarboxylase OS=Glycine max OX=3847 PE=2 SV=1 - [D2DKE7_SOYBN]	122.622	19.26	4	5	7	12	488	53.9157	6.72705	0.000212361	0.000215698	0.808654	1	0.984528	-0.0224959
100305749	C6SWI0	Uncharacterized protein OS=Glycine max OX=3847 GN=100305749 PE=2 SV=1 - [C6SWI0_SOYBN]	122.557	19.91	2	4	4	5	231	26.1252	5.2876	0.000183386	0.000178012	0.493992	1	1.03019	0.0429093
100809080	K7LC03	Glucose-6-phosphate 1-epimerase OS=Glycine max OX=3847 GN=100809080 PE=3 SV=1 - [K7LC03_SOYBN]	122.52	21.18	4	1	5	11	321	36.1164	6.0874	0.000223698	0.000206559	0.585186	1	1.08298	0.115001
100813029	I1LD00	Uncharacterized protein OS=Glycine max OX=3847 GN=100813029 PE=4 SV=1 - [I1LD00_SOYBN]	122.428	14.13	3	7	7	8	545	62.0861	8.1333	0.000184193	0.000179911	0.694669	1	1.0238	0.0339306
	P04672	Nodulin-44 OS=Glycine max OX=3847 PE=2 SV=1 - [NO44_SOYBN]	122.387	23.61	2	6	6	10	360	39.0528	8.93896	0.000182773	0.000192692	0.0919245	1	0.948527	-0.0762388
	C6TL46	Uncharacterized protein OS=Glycine max OX=3847 PE=2 SV=1 - [C6TL46_SOYBN]	122.381	21.43	5	4	5	8	266	29.583	6.22705	0.000181142	0.000167456	0.15007	1	1.08173	0.113335
100799226	I1K4K8	Acyl-coenzyme A oxidase OS=Glycine max OX=3847 GN=100799226 PE=3 SV=1 - [I1K4K8_SOYBN]	122.364	27.51	1	17	17	18	676	75.5828	8.89502	0.000176444	0.000204797	0.0363673	1	0.861557	-0.214982
accA-2	Q39833	Alfa-carboxyltransferase OS=Glycine max OX=3847 GN=accA-2 PE=2 SV=1 - [Q39833_SOYBN]	122.268	16.09	2	1	9	10	690	76.8707	8.51416	0.000185702	0.000203486	0.418164	1	0.912603	-0.131941
100785827	I1K0W1	ATP-dependent Clp protease proteolytic subunit OS=Glycine max OX=3847 GN=100785827 PE=2 SV=2 - [I1K0W1_SOYBN]	122.117	16.78	2	3	4	7	304	33.4643	9.27588	0.000175614	0.000167837	0.601934	1	1.04634	0.0653449
100815911	I1LK43	Uncharacterized protein OS=Glycine max OX=3847 GN=100815911 PE=4 SV=1 - [I1LK43_SOYBN]	121.657	29.91	3	2	9	14	341	38.4108	6.65381	0.000182955	0.000183827	0.952054	1	0.995255	-0.00686212
100817735	A0A0R4J3L4	Uncharacterized protein OS=Glycine max OX=3847 GN=100817735 PE=4 SV=1 - [A0A0R4J3L4_SOYBN]	121.505	26.67	3	4	6	9	255	27.4488	6.30322	0.000189488	0.00017824	0.377549	1	1.06311	0.0882842
GLYMA_10G104100	A0A0R0I2I0	Uncharacterized protein OS=Glycine max OX=3847 GN=GLYMA_10G104100 PE=4 SV=1 - [A0A0R0I2I0_SOYBN]	121.502	12.35	4	1	6	9	583	65.8652	8.55811	0.000186907	0.000177812	0.67164	1	1.05115	0.0719698
[truncated: 3,293 more rows]
