# Supplementary material for: Integrated Proteomics and Metabolomics Analysis of Nitrogen System Regulation on Soybean Plant Nodulation and Nitrogen Fixation
Source: Int J Mol Sci. 2022 Feb 25;23(5):2545. doi: 10.3390/ijms23052545 (PMC8910638; doi:10.3390/ijms23052545)
Supplement: Supplementary file 1 [file ijms-23-02545-s001.zip › supplementary materials/Table S2. Bradyrhizobium japonicum Proteomics analysis.xlsx]

## Sheet: file explanation
Header name	Description
Gene	The name of the gene corresponding to the protein
Accession	The protein code in the database (similar to the ID number)
Description	Description of the protein
Score	Calculate the score value
Coverage	Protein amino acid coverage
#.Proteins	The number of proteins in the protein group (genes and protein sequences and their similarities, and when the data in the experiment cannot completely distinguish these proteins, the software classifies them as one group)
#.Unique.Peptides	The number of unique peptides matched (that is, these sequences do not exist in other proteins, and are unique to the identified protein)
#.Peptides	Number of matching peptides
#.PSMs	Number of times the peptide was identified
MEAN OO	The mean relative quantification value of the protein in an experimental group within the group comparison
MEAN XX	The mean relative quantification value of the substance in another experimental group within this group of comparisons
P-VALUE	The P value obtained by the t-test of the substance in the group comparison, P value = the probability that the hypothesis is correct but rejected = the number of negative results / the total number of results is a test probability against the sample data
Q-VALUE	Corrected P value
FOLD CHANGE	The fold relationship of the protein in this group compared with the two groups of experiments
LOG_FOLDCHANGE	FOLD CHANGE takes the base 2 logarithm

## Sheet: NF_vs_NH
Gene	Accession	Description	Score	Coverage	#.Proteins	#.Unique.Peptides	#.Peptides	#.PSMs	MEAN WN	MEAN GN	P-VALUE	Q-VALUE	FOLD CHANGE	LOG_FOLDCHANGE
groL	A0A023X9G0	60 kDa chaperonin OS=Bradyrhizobium japonicum SEMIA 5079 OX=476282 GN=groL PE=3 SV=1 - [A0A023X9G0_BRAJP]	24181.3	71.75	2	2	37	1219	0.000392515	0.00039182	0.990231	1	1.00177	0.0025561
groL	G7D2D5	60 kDa chaperonin OS=Bradyrhizobium japonicum USDA 6 OX=1037409 GN=groL PE=3 SV=1 - [G7D2D5_BRAJP]	15117.8	67.22	1	2	36	901	0.000279803	0.000286025	0.682255	1	0.978246	-0.0317304
groL	A0A1L3FCB5	60 kDa chaperonin OS=Bradyrhizobium japonicum OX=375 GN=groL PE=3 SV=1 - [A0A1L3FCB5_BRAJP]	14666.6	67.4	3	1	36	923	0.000180201	0.000144649	0.636044	1	1.24577	0.317042
groL	A0A1L3F8Z2	60 kDa chaperonin OS=Bradyrhizobium japonicum OX=375 GN=groL PE=3 SV=1 - [A0A1L3F8Z2_BRAJP]	11307.4	59.16	1	1	31	689	0.00042412	0.000371223	0.475677	1	1.14249	0.192187
groEL	A0A0A3XFV1	Molecular chaperone GroEL (Fragment) OS=Bradyrhizobium japonicum OX=375 GN=groEL PE=4 SV=1 - [A0A0A3XFV1_BRAJP]	9538.8	76.77	1	1	16	477	0.000318873	0.000280599	0.291114	1	1.1364	0.184469
groL2	A0A023XP71	60 kDa chaperonin OS=Bradyrhizobium japonicum SEMIA 5079 OX=476282 GN=groL2 PE=3 SV=1 - [A0A023XP71_BRAJP]	7196.65	56.78	1	5	27	373	0.000221799	0.000172341	0.328842	1	1.28698	0.363986
nifH	G7DEX0	Nitrogenase iron protein OS=Bradyrhizobium japonicum USDA 6 OX=1037409 GN=nifH PE=3 SV=1 - [G7DEX0_BRAJP]	6058.59	68.37	66	4	17	280	0.000295022	0.000248428	0.0438029	1	1.18755	0.247992
groL	A0A1L3FL45	60 kDa chaperonin OS=Bradyrhizobium japonicum OX=375 GN=groL PE=3 SV=1 - [A0A1L3FL45_BRAJP]	5419.75	49.18	3	2	25	384	0.000270835	0.000294833	0.496915	1	0.918603	-0.122487
nifH	A0A1L6C021	Nitrogenase (Fragment) OS=Bradyrhizobium japonicum OX=375 GN=nifH PE=3 SV=1 - [A0A1L6C021_BRAJP]	5157.14	69.74	63	1	14	239	0.000275391	0.000219236	0.088027	1	1.25614	0.329001
nifD	A0A0A3XFJ9	Nitrogenase protein alpha chain OS=Bradyrhizobium japonicum OX=375 GN=nifD PE=3 SV=1 - [A0A0A3XFJ9_BRAJP]	4692.33	67.6	11	10	25	232	0.000295064	0.000283016	0.393969	1	1.04257	0.0601482
dnaK	A0A0A3XWP9	Chaperone protein DnaK OS=Bradyrhizobium japonicum OX=375 GN=dnaK PE=2 SV=1 - [A0A0A3XWP9_BRAJP]	3963.97	63.82	17	25	37	190	0.0003024	0.000287351	0.362137	1	1.05237	0.0736435
nifH	Q6KEV8	Nitrogenase (Fragment) OS=Bradyrhizobium japonicum OX=375 GN=nifH PE=3 SV=1 - [Q6KEV8_BRAJP]	3742.44	54.79	28	1	5	136	0.000299085	0.00032981	0.228495	1	0.906843	-0.141076
MA20_46500	A0A0A3XIU0	Nitrogenase molybdenum-iron protein beta chain OS=Bradyrhizobium japonicum OX=375 GN=MA20_46500 PE=3 SV=1 - [A0A0A3XIU0_BRAJP]	3697.73	61.97	4	22	22	201	0.000297273	0.000280667	0.319409	1	1.05917	0.0829304
BKD09_RS44165	A0A1L3FQ39	Aspartate aminotransferase family protein OS=Bradyrhizobium japonicum OX=375 GN=BKD09_RS44165 PE=3 SV=1 - [A0A1L3FQ39_BRAJP]	3199.52	69.4	3	21	22	126	0.00030182	0.00031202	0.372224	1	0.967312	-0.0479464
atpD	A0A1L3F1E6	ATP synthase subunit beta OS=Bradyrhizobium japonicum OX=375 GN=atpD PE=3 SV=1 - [A0A1L3F1E6_BRAJP]	3146.06	72.92	10	16	23	140	0.000300021	0.000305847	0.457838	1	0.98095	-0.0277481
groEL	A0A0A3Z303	Molecular chaperone GroEL (Fragment) OS=Bradyrhizobium japonicum OX=375 GN=groEL PE=4 SV=1 - [A0A0A3Z303_BRAJP]	3084.7	68.42	1	1	10	145	0.00074013	0.000774124	0.910944	1	0.956087	-0.0647855
nifH	D7RGU5	Nitrogenase (Fragment) OS=Bradyrhizobium japonicum OX=375 GN=nifH PE=3 SV=1 - [D7RGU5_BRAJP]	3061.14	61.51	58	1	13	159	0.000219999	0.000244032	0.713961	1	0.901514	-0.149577
nifH	D7RGV1	Nitrogenase (Fragment) OS=Bradyrhizobium japonicum OX=375 GN=nifH PE=3 SV=1 - [D7RGV1_BRAJP]	3053.55	61.34	57	1	13	159	0.000241548	0.000258987	0.711183	1	0.932664	-0.10057
nifH	I3Y344	Nitrogenase (Fragment) OS=Bradyrhizobium japonicum OX=375 GN=nifH PE=3 SV=1 - [I3Y344_BRAJP]	3051.21	66.12	58	2	14	161	0.000283455	0.000299506	0.340452	1	0.946408	-0.0794663
nifH	F1CEF2	Nitrogenase (Fragment) OS=Bradyrhizobium japonicum OX=375 GN=nifH PE=3 SV=1 - [F1CEF2_BRAJP]	3041.97	61.7	59	1	13	158	0.000302328	0.000298733	0.948162	1	1.01203	0.0172581
nifH	J9YMI6	Nitrogenase (Fragment) OS=Bradyrhizobium japonicum OX=375 GN=nifH PE=3 SV=1 - [J9YMI6_BRAJP]	3002.83	64.76	27	1	12	146	0.000494534	0.000549046	0.745579	1	0.900715	-0.150857
groL	A0A1L3F4U2	60 kDa chaperonin OS=Bradyrhizobium japonicum OX=375 GN=groL PE=3 SV=1 - [A0A1L3F4U2_BRAJP]	2969.72	61.88	1	2	26	160	0.000686785	0.000403652	0.426237	1	1.70143	0.766746
groL	A0A0A3Y2S0	60 kDa chaperonin OS=Bradyrhizobium japonicum OX=375 GN=groL PE=3 SV=1 - [A0A0A3Y2S0_BRAJP]	2953.77	64.64	2	3	27	169	0.000303728	0.000281143	0.657328	1	1.08033	0.111475
MA20_22415	A0A0A3YW74	Phosphate-binding protein PstS OS=Bradyrhizobium japonicum OX=375 GN=MA20_22415 PE=3 SV=1 - [A0A0A3YW74_BRAJP]	2857.96	63.8	2	2	19	178	0.000252825	0.000192832	0.401852	1	1.31112	0.390795
BKD09_RS09050	A0A1L3F589	Phasin OS=Bradyrhizobium japonicum OX=375 GN=BKD09_RS09050 PE=4 SV=1 - [A0A1L3F589_BRAJP]	2850.29	75	1	4	9	142	0.000298554	0.00032861	0.0208691	1	0.908537	-0.138383
BKD09_RS05495	A0A1L3F3G6	Phosphate-binding protein PstS OS=Bradyrhizobium japonicum OX=375 GN=BKD09_RS05495 PE=3 SV=1 - [A0A1L3F3G6_BRAJP]	2673.5	63.8	1	2	19	158	0.000267895	0.000223656	0.423649	1	1.1978	0.260391
tuf	A0A0A3YLT3	Elongation factor Tu OS=Bradyrhizobium japonicum OX=375 GN=tuf PE=3 SV=1 - [A0A0A3YLT3_BRAJP]	2654.69	69.44	1	4	21	138	0.000350584	0.000380393	0.466753	1	0.921636	-0.11773
BSZ19_22630	A0A1Y2JL73	Type I glyceraldehyde-3-phosphate dehydrogenase OS=Bradyrhizobium japonicum OX=375 GN=BSZ19_22630 PE=3 SV=1 - [A0A1Y2JL73_BRAJP]	2640.7	61.49	5	2	15	132	0.000385582	0.000404133	0.751269	1	0.954095	-0.0677946
rpoB	A0A1L3FCW9	DNA-directed RNA polymerase subunit beta OS=Bradyrhizobium japonicum OX=375 GN=rpoB PE=3 SV=1 - [A0A1L3FCW9_BRAJP]	2611.25	58.16	18	1	66	164	0.000311018	0.000295548	0.667057	1	1.05234	0.0736042
rpoB	G7D4Y7	DNA-directed RNA polymerase subunit beta OS=Bradyrhizobium japonicum USDA 6 OX=1037409 GN=rpoB PE=3 SV=1 - [G7D4Y7_BRAJP]	2504.78	58.16	17	1	66	159	0.000270445	0.000341851	0.193714	1	0.791117	-0.338036
BSZ19_34610	A0A1Y2JGG0	Acetyl-CoA acetyltransferase OS=Bradyrhizobium japonicum OX=375 GN=BSZ19_34610 PE=3 SV=1 - [A0A1Y2JGG0_BRAJP]	2460.45	63.27	2	5	17	133	0.000300698	0.000258693	0.114865	1	1.16238	0.217076
atpA	A0A0A3XGM8	ATP synthase subunit alpha OS=Bradyrhizobium japonicum OX=375 GN=atpA PE=3 SV=1 - [A0A0A3XGM8_BRAJP]	2433.88	48.92	1	2	20	116	0.000268369	0.000266039	0.95097	1	1.00876	0.0125823
BJ6T_79360	G7DEK6	Uncharacterized protein OS=Bradyrhizobium japonicum USDA 6 OX=1037409 GN=BJ6T_79360 PE=4 SV=1 - [G7DEK6_BRAJP]	2425.79	62.56	4	1	24	160	0.000350809	0.000359536	0.866804	1	0.975726	-0.0354513
atpA	A0A1L3F1B8	ATP synthase subunit alpha OS=Bradyrhizobium japonicum OX=375 GN=atpA PE=3 SV=1 - [A0A1L3F1B8_BRAJP]	2416.02	51.08	1	3	21	120	0.000306591	0.00027922	0.010874	1	1.09803	0.134911
BJS_08201	A0A023X8D9	Zn-dependent protease OS=Bradyrhizobium japonicum SEMIA 5079 OX=476282 GN=BJS_08201 PE=3 SV=1 - [A0A023X8D9_BRAJP]	2398.76	54.04	4	4	19	129	0.000327752	0.000354526	0.14892	1	0.92448	-0.113287
tuf	A0A1L3FCY6	Elongation factor Tu OS=Bradyrhizobium japonicum OX=375 GN=tuf PE=3 SV=1 - [A0A1L3FCY6_BRAJP]	2394.92	57.83	1	2	19	122	0.000259484	0.000182172	0.0806123	1	1.42439	0.510343
BJS_00310	A0A023XKH7	Uncharacterized protein OS=Bradyrhizobium japonicum SEMIA 5079 OX=476282 GN=BJS_00310 PE=4 SV=1 - [A0A023XKH7_BRAJP]	2388.37	49.55	3	4	70	134	0.00027039	0.000263575	0.83412	1	1.02586	0.0368271
BJS_08200	A0A023X982	Zn-dependent protease OS=Bradyrhizobium japonicum SEMIA 5079 OX=476282 GN=BJS_08200 PE=4 SV=1 - [A0A023X982_BRAJP]	2377.01	62.56	6	1	24	156	0.000338262	0.000286169	0.191257	1	1.18204	0.241273
BSZ19_50185	A0A1Y2J8M1	Negative regulator of septation ring formation OS=Bradyrhizobium japonicum OX=375 GN=BSZ19_50185 PE=4 SV=1 - [A0A1Y2J8M1_BRAJP]	2334.86	49.45	1	5	71	134	0.000260358	0.000320497	0.131712	1	0.812356	-0.299816
MA20_39600	A0A0A3YKG8	Acetyl-CoA acetyltransferase OS=Bradyrhizobium japonicum OX=375 GN=MA20_39600 PE=3 SV=1 - [A0A0A3YKG8_BRAJP]	2260.52	63.27	1	5	17	127	0.000329024	0.000288408	0.263864	1	1.14083	0.190085
MA20_16665	A0A0A3Y0X0	Phasin OS=Bradyrhizobium japonicum OX=375 GN=MA20_16665 PE=4 SV=1 - [A0A0A3Y0X0_BRAJP]	2171.69	68.87	2	1	9	95	0.000305458	0.000356097	0.0604306	1	0.857795	-0.221296
groEL	A0A1Y2JBZ8	60 kDa chaperonin (Fragment) OS=Bradyrhizobium japonicum OX=375 GN=groEL PE=3 SV=1 - [A0A1Y2JBZ8_BRAJP]	2157.28	50.68	1	1	10	117	0.000344047	0.00033687	0.922596	1	1.0213	0.0304116
groE	A0A023X9I7	10 kDa chaperonin OS=Bradyrhizobium japonicum SEMIA 5079 OX=476282 GN=groE PE=3 SV=1 - [A0A023X9I7_BRAJP]	2145.19	72.12	2	4	6	187	0.00031753	0.000290548	0.28986	1	1.09286	0.128114
rpoC	A0A1L3FCW8	DNA-directed RNA polymerase subunit beta' OS=Bradyrhizobium japonicum OX=375 GN=rpoC PE=3 SV=1 - [A0A1L3FCW8_BRAJP]	2093.47	41.77	1	2	47	125	0.000300667	0.000318331	0.378881	1	0.944513	-0.0823572
rpoC	A0A023XCH3	DNA-directed RNA polymerase subunit beta' OS=Bradyrhizobium japonicum SEMIA 5079 OX=476282 GN=rpoC PE=3 SV=1 - [A0A023XCH3_BRAJP]	2083.51	42.86	1	1	49	127	0.000304726	0.000314068	0.867091	1	0.970254	-0.0435652
rpoC	A0A0A3XNB3	DNA-directed RNA polymerase subunit beta' OS=Bradyrhizobium japonicum OX=375 GN=rpoC PE=3 SV=1 - [A0A0A3XNB3_BRAJP]	2037.83	43.06	1	1	49	127	0.000210454	0.000252762	0.559527	1	0.832617	-0.264275
BSZ19_36820	A0A1Y2JGS5	Phasin OS=Bradyrhizobium japonicum OX=375 GN=BSZ19_36820 PE=4 SV=1 - [A0A1Y2JGS5_BRAJP]	1992.15	68.87	1	1	9	85	0.000320006	0.000301801	0.7496	1	1.06032	0.0845011
MA20_06180	A0A0A3Y2Z7	ABC transporter OS=Bradyrhizobium japonicum OX=375 GN=MA20_06180 PE=4 SV=1 - [A0A0A3Y2Z7_BRAJP]	1989.06	61.39	1	6	14	101	0.000332549	0.000360587	0.252883	1	0.922243	-0.116782
BSZ19_27995	A0A1Y2JIM4	Pyruvate, phosphate dikinase OS=Bradyrhizobium japonicum OX=375 GN=BSZ19_27995 PE=4 SV=1 - [A0A1Y2JIM4_BRAJP]	1968.56	46.91	1	6	33	107	0.000335874	0.000328538	0.837011	1	1.02233	0.0318588
BJ6T_16970	G7D3B8	ABC transporter amino-acid-binding protein OS=Bradyrhizobium japonicum USDA 6 OX=1037409 GN=BJ6T_16970 PE=4 SV=1 - [G7D3B8_BRAJP]	1958.01	63.04	1	5	14	101	0.000300349	0.00033023	0.320347	1	0.909516	-0.136829
BKD09_RS44925	A0A1L3FQ28	Type I glyceraldehyde-3-phosphate dehydrogenase OS=Bradyrhizobium japonicum OX=375 GN=BKD09_RS44925 PE=3 SV=1 - [A0A1L3FQ28_BRAJP]	1918.87	58.51	5	1	14	108	0.000140886	3.24783e-05	0.325986	1	4.33784	2.11698
mdh	A0A0A3XK69	Malate dehydrogenase OS=Bradyrhizobium japonicum OX=375 GN=mdh PE=3 SV=1 - [A0A0A3XK69_BRAJP]	1841.59	85.4	2	2	19	114	0.000342154	0.000327385	0.647787	1	1.04511	0.063657
BKD09_RS02210	A0A1L3F1E1	Aconitate hydratase OS=Bradyrhizobium japonicum OX=375 GN=BKD09_RS02210 PE=3 SV=1 - [A0A1L3F1E1_BRAJP]	1830.75	45.25	2	1	30	102	0.000413313	0.000457562	0.663334	1	0.903294	-0.146733
BKD09_RS08515	A0A1L3F504	Peptidase M16 OS=Bradyrhizobium japonicum OX=375 GN=BKD09_RS08515 PE=4 SV=1 - [A0A1L3F504_BRAJP]	1787.92	54.73	5	4	22	120	0.000443455	0.000492794	0.730015	1	0.899879	-0.152197
acnA	A0A023XUU0	Aconitate hydratase OS=Bradyrhizobium japonicum SEMIA 5079 OX=476282 GN=acnA PE=3 SV=1 - [A0A023XUU0_BRAJP]	1781.96	43.93	3	2	31	107	0.000346304	0.000360631	0.702185	1	0.960274	-0.0584817
ugpB	A0A023XTV2	Glycerol-3-phosphate-binding protein periplasmic protein OS=Bradyrhizobium japonicum SEMIA 5079 OX=476282 GN=ugpB PE=4 SV=1 - [A0A023XTV2_BRAJP]	1774.34	56.16	4	19	19	101	0.00034222	0.000436316	0.184953	1	0.784341	-0.350448
gapA	A0A0A3XUJ2	Glyceraldehyde-3-phosphate dehydrogenase OS=Bradyrhizobium japonicum OX=375 GN=gapA PE=3 SV=1 - [A0A0A3XUJ2_BRAJP]	1765.01	52.24	7	2	14	102	0.00029743	0.000273422	0.611693	1	1.0878	0.121419
BJ6T_72810	G7D779	Pyruvate, phosphate dikinase OS=Bradyrhizobium japonicum USDA 6 OX=1037409 GN=BJ6T_72810 PE=3 SV=1 - [G7D779_BRAJP]	1755.19	48.2	2	5	32	99	0.000306787	0.00034803	0.371294	1	0.881494	-0.181978
MA20_24170	A0A0A3XWW9	30S ribosomal protein S1 OS=Bradyrhizobium japonicum OX=375 GN=MA20_24170 PE=3 SV=1 - [A0A0A3XWW9_BRAJP]	1689.69	47.27	3	20	20	74	0.000326719	0.000300727	0.2828	1	1.08643	0.119597
mdh	A0A1L3F1G5	Malate dehydrogenase OS=Bradyrhizobium japonicum OX=375 GN=mdh PE=3 SV=1 - [A0A1L3F1G5_BRAJP]	1675.04	85.71	4	4	20	101	0.000260407	0.000253266	0.831253	1	1.0282	0.0401151
BJ6T_19130	G7D4V5	Phasin_2 domain-containing protein OS=Bradyrhizobium japonicum USDA 6 OX=1037409 GN=BJ6T_19130 PE=4 SV=1 - [G7D4V5_BRAJP]	1634.96	84.03	3	7	12	95	0.00034804	0.000452658	0.0932533	1	0.76888	-0.37917
fusA	G7D4Z4	Elongation factor G OS=Bradyrhizobium japonicum USDA 6 OX=1037409 GN=fusA PE=3 SV=1 - [G7D4Z4_BRAJP]	1633.37	69.28	1	6	35	87	0.00027418	0.000258825	0.575389	1	1.05933	0.0831478
nusA	A0A0A3YVD5	Transcription termination/antitermination protein NusA OS=Bradyrhizobium japonicum OX=375 GN=nusA PE=3 SV=1 - [A0A0A3YVD5_BRAJP]	1613.86	64.55	3	26	26	79	0.000304757	0.000278957	0.0088009	1	1.09249	0.127616
BKD09_RS42545	A0A1L3FNV5	Peptidase M16 OS=Bradyrhizobium japonicum OX=375 GN=BKD09_RS42545 PE=3 SV=1 - [A0A1L3FNV5_BRAJP]	1600.64	55.48	2	2	17	81	0.000620838	0.000664298	0.922107	1	0.934577	-0.0976152
BSZ19_39915	A0A1Y2JBK1	Aldehyde dehydrogenase family protein OS=Bradyrhizobium japonicum OX=375 GN=BSZ19_39915 PE=4 SV=1 - [A0A1Y2JBK1_BRAJP]	1578.1	50.84	1	1	18	71	0.000315664	0.000288062	0.342028	1	1.09582	0.132012
fusA	A0A1Y2JB12	Elongation factor G OS=Bradyrhizobium japonicum OX=375 GN=fusA PE=3 SV=1 - [A0A1Y2JB12_BRAJP]	1550.9	62.61	1	4	33	91	0.000323187	0.00030355	0.343494	1	1.06469	0.0904364
nifD	A0A3G1LUE6	Nitrogenase protein alpha chain (Fragment) OS=Bradyrhizobium japonicum OX=375 GN=nifD PE=4 SV=1 - [A0A3G1LUE6_BRAJP]	1548.75	55.15	1	1	5	74	0.000282655	0.000247074	0.426952	1	1.14401	0.194097
tsf	A0A0A3XKY5	Elongation factor Ts OS=Bradyrhizobium japonicum OX=375 GN=tsf PE=3 SV=1 - [A0A0A3XKY5_BRAJP]	1521.43	60.91	2	14	14	75	0.000284626	0.000274167	0.443284	1	1.03815	0.0540159
MA20_17005	A0A0A3XXF2	Aldehyde dehydrogenase OS=Bradyrhizobium japonicum OX=375 GN=MA20_17005 PE=4 SV=1 - [A0A0A3XXF2_BRAJP]	1514.26	46.22	1	2	17	66	0.000268102	0.000255791	0.689674	1	1.04813	0.0678116
BKD09_RS23200	A0A0A3XNI7	Peroxidase OS=Bradyrhizobium japonicum OX=375 GN=BKD09_RS23200 PE=4 SV=1 - [A0A0A3XNI7_BRAJP]	1514.06	70.32	2	11	11	82	0.000328911	0.000340764	0.600764	1	0.965217	-0.051075
pnp	A0A023XTW6	Polyribonucleotide nucleotidyltransferase OS=Bradyrhizobium japonicum SEMIA 5079 OX=476282 GN=pnp PE=3 SV=1 - [A0A023XTW6_BRAJP]	1499.55	47.98	4	3	26	108	0.000332005	0.000327743	0.871212	1	1.013	0.0186387
fixC	A0A023XYC6	Nitrogen fixation protein OS=Bradyrhizobium japonicum SEMIA 5079 OX=476282 GN=fixC PE=4 SV=1 - [A0A023XYC6_BRAJP]	1474.32	65.98	2	20	20	70	0.000297978	0.000269457	0.121448	1	1.10585	0.145153
MA20_23475	A0A0A3XXL3	ABC transporter permease OS=Bradyrhizobium japonicum OX=375 GN=MA20_23475 PE=4 SV=1 - [A0A0A3XXL3_BRAJP]	1461.19	65.23	2	2	17	65	0.000282709	0.000296604	0.472594	1	0.953151	-0.0692239
BSZ19_30155	A0A1Y2JHQ7	Aspartate aminotransferase family protein OS=Bradyrhizobium japonicum OX=375 GN=BSZ19_30155 PE=3 SV=1 - [A0A1Y2JHQ7_BRAJP]	1443.32	39.35	2	1	14	57	0.000327715	0.00034113	0.754572	1	0.960675	-0.0578792
BJA01nite_05480	A0A4Y3YIM7	Aspartate aminotransferase family protein OS=Bradyrhizobium japonicum OX=375 GN=BJA01nite_05480 PE=4 SV=1 - [A0A4Y3YIM7_BRAJP]	1413.61	39.35	3	1	14	56	0.000367831	0.00036596	0.962633	1	1.00511	0.00735754
id249	Q9ANF9	ID249 OS=Bradyrhizobium japonicum OX=375 GN=id249 PE=4 SV=1 - [Q9ANF9_BRAJP]	1405.16	75.94	2	8	8	69	0.000298539	0.000279957	0.751811	1	1.06637	0.0927132
BSZ19_37590	A0A1Y2JDR5	ABC transporter permease OS=Bradyrhizobium japonicum OX=375 GN=BSZ19_37590 PE=4 SV=1 - [A0A1Y2JDR5_BRAJP]	1401.54	66.24	1	2	17	57	0.000277822	0.000292201	0.626235	1	0.950791	-0.0728005
rplL	A0A1L3FCV3	50S ribosomal protein L7/L12 OS=Bradyrhizobium japonicum OX=375 GN=rplL PE=3 SV=1 - [A0A1L3FCV3_BRAJP]	1393.06	61.6	1	1	5	46	0.000295525	0.000306461	0.729945	1	0.964316	-0.052422
BKD09_RS43830	A0A0A3XIJ3	Uncharacterized protein OS=Bradyrhizobium japonicum OX=375 GN=BKD09_RS43830 PE=4 SV=1 - [A0A0A3XIJ3_BRAJP]	1376.75	52.55	3	10	10	95	0.000282193	0.000275835	0.680683	1	1.02305	0.0328741
groS	A0A1L3FCA1	10 kDa chaperonin OS=Bradyrhizobium japonicum OX=375 GN=groS PE=3 SV=1 - [A0A1L3FCA1_BRAJP]	1369.53	56.73	3	2	5	107	0.000277677	0.000255786	0.460796	1	1.08559	0.118473
BKD09_RS29970	A0A1L3FH97	ABC transporter permease OS=Bradyrhizobium japonicum OX=375 GN=BKD09_RS29970 PE=4 SV=1 - [A0A1L3FH97_BRAJP]	1338.48	49.51	1	1	13	71	0.000464362	0.000463948	0.996876	1	1.00089	0.00128831
pnp	A0A1Y2J9W9	Polyribonucleotide nucleotidyltransferase OS=Bradyrhizobium japonicum OX=375 GN=pnp PE=3 SV=1 - [A0A1Y2J9W9_BRAJP]	1337.68	45.68	2	2	25	96	0.00027998	0.000173896	0.0084828	1	1.61004	0.687099
BJS_04846	A0A023XT86	Periplasmic substrate binding protein OS=Bradyrhizobium japonicum SEMIA 5079 OX=476282 GN=BJS_04846 PE=4 SV=1 - [A0A023XT86_BRAJP]	1330.59	45.59	5	11	13	53	0.000321286	0.000355637	0.182716	1	0.90341	-0.146547
rpoA	A0A1L3FCZ5	DNA-directed RNA polymerase subunit alpha OS=Bradyrhizobium japonicum OX=375 GN=rpoA PE=3 SV=1 - [A0A1L3FCZ5_BRAJP]	1324.89	55.1	2	2	14	69	0.000322943	0.000308726	0.343777	1	1.04605	0.0649519
atpD	D4P0J3	ATP synthase beta subunit (Fragment) OS=Bradyrhizobium japonicum OX=375 GN=atpD PE=4 SV=1 - [D4P0J3_BRAJP]	1310.8	72.3	2	1	8	58	0.00030472	0.000384305	0.288942	1	0.792912	-0.334767
clpB	A0A1L3F4A7	Chaperone protein ClpB OS=Bradyrhizobium japonicum OX=375 GN=clpB PE=3 SV=1 - [A0A1L3F4A7_BRAJP]	1302.56	46.87	1	1	31	77	0.000512051	0.000503716	0.956032	1	1.01655	0.0236769
clpB	A0A0A3XRG0	Chaperone protein ClpB OS=Bradyrhizobium japonicum OX=375 GN=clpB PE=3 SV=1 - [A0A0A3XRG0_BRAJP]	1298.56	49.09	3	4	34	83	0.000279885	0.000271973	0.900823	1	1.02909	0.0413712
atpD	A0A387LAF6	ATP synthase subunit beta (Fragment) OS=Bradyrhizobium japonicum OX=375 GN=atpD PE=4 SV=1 - [A0A387LAF6_BRAJP]	1295.77	66.47	5	1	8	63	0.000419499	0.000325497	0.428015	1	1.2888	0.366026
BJ6T_57790	G7DI40	ABC transporter substrate-binding protein OS=Bradyrhizobium japonicum USDA 6 OX=1037409 GN=BJ6T_57790 PE=4 SV=1 - [G7DI40_BRAJP]	1290.23	49.39	1	1	13	67	0.000208155	0.00034371	0.545728	1	0.605614	-0.72353
atpD	Q5YKB3	ATP synthase beta chain (Fragment) OS=Bradyrhizobium japonicum OX=375 GN=atpD PE=4 SV=1 - [Q5YKB3_BRAJP]	1280.03	68.32	6	1	8	62	0.000361521	0.000436337	0.142225	1	0.828536	-0.271364
BKD09_RS10460	A0A1L3F639	ABC transporter substrate-binding protein OS=Bradyrhizobium japonicum OX=375 GN=BKD09_RS10460 PE=4 SV=1 - [A0A1L3F639_BRAJP]	1278.74	54.01	6	2	21	76	0.000279859	0.000289277	0.533844	1	0.967443	-0.0477509
BJS_01604	A0A023XQ46	ABC transporter substrate-binding protein OS=Bradyrhizobium japonicum SEMIA 5079 OX=476282 GN=BJS_01604 PE=4 SV=1 - [A0A023XQ46_BRAJP]	1267.65	53.88	6	1	21	73	0.000204185	0.000183534	0.716402	1	1.11251	0.153823
MA20_19390	A0A0A3XY80	ABC transporter substrate-binding protein OS=Bradyrhizobium japonicum OX=375 GN=MA20_19390 PE=4 SV=1 - [A0A0A3XY80_BRAJP]	1245.71	57.71	3	4	25	93	0.00030225	0.000259651	0.0542516	1	1.16406	0.219171
BKD09_RS46300	A0A1L3FR06	ABC transporter substrate-binding protein OS=Bradyrhizobium japonicum OX=375 GN=BKD09_RS46300 PE=4 SV=1 - [A0A1L3FR06_BRAJP]	1243.42	61.52	2	4	25	83	0.000256415	0.000183402	0.139561	1	1.3981	0.483471
rplL	G7D4Y6	50S ribosomal protein L7/L12 OS=Bradyrhizobium japonicum USDA 6 OX=1037409 GN=rplL PE=3 SV=1 - [G7D4Y6_BRAJP]	1225.97	61.6	1	1	5	37	0.000247287	0.000138263	0.403792	1	1.78853	0.838776
nrgC	Q9RMR9	Acyl-CoA dehydrogenase OS=Bradyrhizobium japonicum OX=375 GN=nrgC PE=4 SV=1 - [Q9RMR9_BRAJP]	1223.27	49.48	3	16	16	60	0.000299042	0.00031143	0.508564	1	0.960223	-0.0585588
lon	A0A1L3FE12	Lon protease OS=Bradyrhizobium japonicum OX=375 GN=lon PE=2 SV=1 - [A0A1L3FE12_BRAJP]	1220.86	47.21	1	4	31	78	0.000343552	0.00031022	0.187074	1	1.10745	0.14724
MA20_20535	A0A0A3XRM4	Electron transfer flavoprotein subunit beta OS=Bradyrhizobium japonicum OX=375 GN=MA20_20535 PE=4 SV=1 - [A0A0A3XRM4_BRAJP]	1220.56	68.67	2	3	16	66	0.000300636	0.000261967	0.572712	1	1.14761	0.198631
BKD09_RS07045	A0A1L3F447	Electron transfer flavoprotein subunit beta OS=Bradyrhizobium japonicum OX=375 GN=BKD09_RS07045 PE=4 SV=1 - [A0A1L3F447_BRAJP]	1220.52	68.67	1	4	16	66	0.000302753	0.000290589	0.432714	1	1.04186	0.059163
atpD	F1CE39	ATP synthase beta subunit (Fragment) OS=Bradyrhizobium japonicum OX=375 GN=atpD PE=4 SV=1 - [F1CE39_BRAJP]	1212.16	71.43	17	1	8	57	0.000285185	0.000158811	0.0154935	1	1.79575	0.84459
MA20_03685	A0A0A3Y1Q0	ABC transporter substrate-binding protein OS=Bradyrhizobium japonicum OX=375 GN=MA20_03685 PE=4 SV=1 - [A0A0A3Y1Q0_BRAJP]	1205.4	52.28	5	1	20	70	0.00059808	0.000508823	0.717711	1	1.17542	0.233175
BSZ19_11405	A0A1Y2JSF8	Nitrogenase protein alpha chain OS=Bradyrhizobium japonicum OX=375 GN=BSZ19_11405 PE=3 SV=1 - [A0A1Y2JSF8_BRAJP]	1190.27	33.2	2	1	13	72	0.000286623	0.000314686	0.330891	1	0.910824	-0.134756
BKD09_RS21290	A0A1L3FC55	Branched chain amino acid ABC transporter substrate-binding protein OS=Bradyrhizobium japonicum OX=375 GN=BKD09_RS21290 PE=4 SV=1 - [A0A1L3FC55_BRAJP]	1155.31	45.16	1	4	16	59	0.000241333	0.000508772	0.178483	1	0.474345	-1.07599
MA20_00980	A0A0A3Y3Q2	Serine/threonine protein kinase OS=Bradyrhizobium japonicum OX=375 GN=MA20_00980 PE=4 SV=1 - [A0A0A3Y3Q2_BRAJP]	1121.27	48.84	4	27	27	69	0.000311791	0.000307388	0.558047	1	1.01432	0.0205193
BJ6T_78820	G7DD20	Sugar hydrolase OS=Bradyrhizobium japonicum USDA 6 OX=1037409 GN=BJ6T_78820 PE=4 SV=1 - [G7DD20_BRAJP]	1102.89	30.61	6	4	4	43	0.000275878	0.000276755	0.964795	1	0.996831	-0.00457974
tal	A0A1Y2JAD8	Transaldolase OS=Bradyrhizobium japonicum OX=375 GN=tal PE=3 SV=1 - [A0A1Y2JAD8_BRAJP]	1101.73	44.57	4	3	32	61	0.000289576	0.00024874	0.163251	1	1.16417	0.219305
MA20_39595	A0A0A3XIF3	Polyhydroxyalkanoate synthesis repressor PhaR OS=Bradyrhizobium japonicum OX=375 GN=MA20_39595 PE=4 SV=1 - [A0A0A3XIF3_BRAJP]	1072.64	55.28	3	8	8	53	0.000294453	0.000290701	0.774546	1	1.01291	0.0185036
BSZ19_41145	A0A1Y2JB10	Pyruvate dehydrogenase E1 component subunit beta OS=Bradyrhizobium japonicum OX=375 GN=BSZ19_41145 PE=4 SV=1 - [A0A1Y2JB10_BRAJP]	1072.16	47.42	2	3	14	43	0.000265312	0.000208744	0.107842	1	1.27099	0.345953
atpD	A0A411AI67	ATP synthase beta subunit (Fragment) OS=Bradyrhizobium japonicum OX=375 GN=atpD PE=4 SV=1 - [A0A411AI67_BRAJP]	1065.67	69.78	1	1	7	52	0.000214689	0.000221175	0.901665	1	0.970674	-0.0429409
MA20_09335	A0A0A3Z2V2	ABC transporter OS=Bradyrhizobium japonicum OX=375 GN=MA20_09335 PE=4 SV=1 - [A0A0A3Z2V2_BRAJP]	1062.14	41.94	2	2	14	57	0.000264136	0.000699666	0.281569	1	0.377517	-1.40538
BKD09_RS25360	A0A1L3FEB9	Citrate synthase OS=Bradyrhizobium japonicum OX=375 GN=BKD09_RS25360 PE=3 SV=1 - [A0A1L3FEB9_BRAJP]	1053.85	46.54	2	2	16	53	0.000360408	0.000327141	0.448572	1	1.10169	0.139719
BJ6T_80420	G7DEW2	Alkyl hydroperoxide reductase OS=Bradyrhizobium japonicum USDA 6 OX=1037409 GN=BJ6T_80420 PE=4 SV=1 - [G7DEW2_BRAJP]	1052.97	55.43	2	7	7	53	0.000331104	0.000378274	0.17841	1	0.875301	-0.192149
MA20_27860	A0A0A3XQ87	ABC transporter permease OS=Bradyrhizobium japonicum OX=375 GN=MA20_27860 PE=4 SV=1 - [A0A0A3XQ87_BRAJP]	1050.82	41.52	1	1	11	56	0.000331399	0.000271299	0.161593	1	1.22153	0.288684
BJ6T_21290	G7D7B1	Cold shock protein OS=Bradyrhizobium japonicum USDA 6 OX=1037409 GN=BJ6T_21290 PE=4 SV=1 - [G7D7B1_BRAJP]	1044.03	75.76	1	3	4	43	0.000293964	0.000343561	0.0780888	1	0.855638	-0.224928
BJS_00606	A0A023XMA3	DNA-binding protein HU OS=Bradyrhizobium japonicum SEMIA 5079 OX=476282 GN=BJS_00606 PE=3 SV=1 - [A0A023XMA3_BRAJP]	1041.06	48.96	2	6	6	87	0.000282465	0.000283765	0.95622	1	0.99542	-0.00662207
BKD09_RS27735	A0A1L3FFP5	Amino acid ABC transporter substrate-binding protein OS=Bradyrhizobium japonicum OX=375 GN=BKD09_RS27735 PE=4 SV=1 - [A0A1L3FFP5_BRAJP]	1037.82	60.36	2	5	20	68	0.000262328	0.000354687	0.380372	1	0.739604	-0.435174
acdS	A0A1Y2JEZ3	1-aminocyclopropane-1-carboxylate deaminase OS=Bradyrhizobium japonicum OX=375 GN=acdS PE=3 SV=1 - [A0A1Y2JEZ3_BRAJP]	1037.59	52.52	1	8	18	79	0.000278998	0.000274642	0.852449	1	1.01586	0.0227011
BKD09_RS02040	A0A0A3XJZ0	Peptidase S41 OS=Bradyrhizobium japonicum OX=375 GN=BKD09_RS02040 PE=3 SV=1 - [A0A0A3XJZ0_BRAJP]	1032.79	51.44	1	18	18	59	0.000300736	0.000290409	0.36511	1	1.03556	0.0504152
tal	A0A1L3F745	Transaldolase OS=Bradyrhizobium japonicum OX=375 GN=tal PE=3 SV=1 - [A0A1L3F745_BRAJP]	1031.16	41.2	1	1	30	56	0.000368331	0.000408349	0.372893	1	0.902	-0.1488
fixA	G7DCV3	Electron transfer flavoprotein beta chain OS=Bradyrhizobium japonicum USDA 6 OX=1037409 GN=fixA PE=4 SV=1 - [G7DCV3_BRAJP]	1021.66	68.75	3	15	15	45	0.000281334	0.000282199	0.958843	1	0.996933	-0.00443124
BKD09_RS24715	A0A1L3FE37	Glutamine synthetase OS=Bradyrhizobium japonicum OX=375 GN=BKD09_RS24715 PE=3 SV=1 - [A0A1L3FE37_BRAJP]	1018.47	41.15	1	4	15	60	0.00032912	0.000317758	0.439121	1	1.03576	0.0506872
BKD09_RS08935	A0A1L3F592	Aspartate aminotransferase OS=Bradyrhizobium japonicum OX=375 GN=BKD09_RS08935 PE=4 SV=1 - [A0A1L3F592_BRAJP]	1009.65	52.5	9	15	15	56	0.000317072	0.000283398	0.0843321	1	1.11882	0.161983
rpoA	A0A0A3YLV3	DNA-directed RNA polymerase subunit alpha OS=Bradyrhizobium japonicum OX=375 GN=rpoA PE=3 SV=1 - [A0A0A3YLV3_BRAJP]	1007.3	55.1	2	2	14	60	0.000322469	0.00031906	0.95123	1	1.01069	0.0153351
pckA	A0A1L3FR49	Phosphoenolpyruvate carboxykinase (ATP) OS=Bradyrhizobium japonicum OX=375 GN=pckA PE=3 SV=1 - [A0A1L3FR49_BRAJP]	1005.08	47.21	3	1	16	50	0.000366037	0.000389569	0.800274	1	0.939594	-0.0898909
BKD09_RS34700	A0A1L3FJL4	Periplasmic serine endoprotease DegP-like OS=Bradyrhizobium japonicum OX=375 GN=BKD09_RS34700 PE=3 SV=1 - [A0A1L3FJL4_BRAJP]	1003.59	42.67	6	2	18	53	0.000258485	0.000290458	0.300916	1	0.889921	-0.16825
rpoB	A0A1B4WRD8	RNA polymerase beta subunit (Fragment) OS=Bradyrhizobium japonicum OX=375 GN=rpoB PE=4 SV=1 - [A0A1B4WRD8_BRAJP]	1001.07	54.7	1	1	21	50	0.000299429	0.000357015	0.376945	1	0.838701	-0.253771
lon	A0A0A3XKV0	Lon protease OS=Bradyrhizobium japonicum OX=375 GN=lon PE=2 SV=1 - [A0A0A3XKV0_BRAJP]	1000.08	43.12	1	1	28	72	0.000265068	0.000237009	0.307157	1	1.11839	0.161426
pckA	A0A0A3XVE8	Phosphoenolpyruvate carboxykinase (ATP) OS=Bradyrhizobium japonicum OX=375 GN=pckA PE=3 SV=1 - [A0A0A3XVE8_BRAJP]	994.561	43.87	1	1	16	51	0.000348635	0.000268832	0.178063	1	1.29685	0.375011
fixB	A0A0N0UDP2	Electron transfer flavoprotein subunit alpha OS=Bradyrhizobium japonicum OX=375 GN=fixB PE=4 SV=1 - [A0A0N0UDP2_BRAJP]	989.506	55.83	3	12	12	43	0.000304133	0.000278766	0.241156	1	1.091	0.12565
MA20_30070	A0A0A3XST0	Amino acid ABC transporter substrate-binding protein OS=Bradyrhizobium japonicum OX=375 GN=MA20_30070 PE=4 SV=1 - [A0A0A3XST0_BRAJP]	977.659	56.8	3	3	18	63	0.000307152	0.000383649	0.378376	1	0.800605	-0.320837
MA20_44770	A0A0A3XG67	ABC transporter substrate-binding protein OS=Bradyrhizobium japonicum OX=375 GN=MA20_44770 PE=4 SV=1 - [A0A0A3XG67_BRAJP]	974.639	56.55	4	27	27	79	0.00028051	0.000276554	0.830526	1	1.01431	0.0204933
BSZ19_33290	A0A1Y2JFY0	Amino acid ABC transporter substrate-binding protein OS=Bradyrhizobium japonicum OX=375 GN=BSZ19_33290 PE=4 SV=1 - [A0A1Y2JFY0_BRAJP]	969.391	55.12	2	4	12	67	0.000127089	4.18252e-05	0.438904	1	3.03858	1.6034
MA20_20530	A0A0A3XUT3	Electron transfer flavoprotein subunit beta OS=Bradyrhizobium japonicum OX=375 GN=MA20_20530 PE=4 SV=1 - [A0A0A3XUT3_BRAJP]	961.082	63.69	6	12	12	36	0.000324204	0.000311387	0.617438	1	1.04116	0.0581962
gltA	A0A0A3XL53	Citrate synthase OS=Bradyrhizobium japonicum OX=375 GN=gltA PE=3 SV=1 - [A0A0A3XL53_BRAJP]	958.831	46.54	3	2	16	49	0.000269652	0.000242726	0.625144	1	1.11093	0.151767
MA20_09925	A0A0A3Z1P4	Branched-chain amino acid ABC transporter substrate-binding protein OS=Bradyrhizobium japonicum OX=375 GN=MA20_09925 PE=4 SV=1 - [A0A0A3Z1P4_BRAJP]	958.571	68.05	2	1	22	46	0.000151031	0.000325403	0.367056	1	0.464136	-1.10738
BSZ19_32090	A0A1Y2JGB3	Branched-chain amino acid ABC transporter substrate-binding protein OS=Bradyrhizobium japonicum OX=375 GN=BSZ19_32090 PE=4 SV=1 - [A0A1Y2JGB3_BRAJP]	951.031	68.05	1	1	22	46	0.000642651	0.000753085	0.59397	1	0.853358	-0.228778
MA20_15480	A0A0A3XWD2	Periplasmic serine endoprotease DegP-like OS=Bradyrhizobium japonicum OX=375 GN=MA20_15480 PE=3 SV=1 - [A0A0A3XWD2_BRAJP]	950.293	42.67	6	2	18	52	0.000215666	0.000210029	0.908116	1	1.02684	0.0382062
BKD09_RS40070	A0A1L3FMR7	Branched-chain amino acid ABC transporter substrate-binding protein OS=Bradyrhizobium japonicum OX=375 GN=BKD09_RS40070 PE=4 SV=1 - [A0A1L3FMR7_BRAJP]	947.974	68.05	1	1	22	46	0.00012001	3.33572e-05	0.446961	1	3.59772	1.84708
rpoB	A0A2Z5Y583	RNA polymerase beta subunit (Fragment) OS=Bradyrhizobium japonicum OX=375 GN=rpoB PE=4 SV=1 - [A0A2Z5Y583_BRAJP]	937.646	50.94	1	1	21	51	0.000256916	0.000246896	0.828831	1	1.04059	0.0573962
MA20_41740	A0A0A3YK19	Pyruvate dehydrogenase E1 component subunit beta OS=Bradyrhizobium japonicum OX=375 GN=MA20_41740 PE=4 SV=1 - [A0A0A3YK19_BRAJP]	923.743	45	3	3	14	40	0.000278958	0.000324515	0.166869	1	0.859615	-0.218238
alaS	A0A1L3FBX9	Alanine--tRNA ligase OS=Bradyrhizobium japonicum OX=375 GN=alaS PE=3 SV=1 - [A0A1L3FBX9_BRAJP]	920.085	38.9	2	5	28	49	0.00028471	0.00030758	0.309183	1	0.925645	-0.111469
BKD09_RS06680	A0A0A3XUY7	Peroxiredoxin OS=Bradyrhizobium japonicum OX=375 GN=BKD09_RS06680 PE=3 SV=1 - [A0A0A3XUY7_BRAJP]	908.397	73.91	1	12	12	55	0.000293809	0.000296541	0.923689	1	0.990786	-0.0133548
alaS	A0A023XL17	Alanine--tRNA ligase OS=Bradyrhizobium japonicum SEMIA 5079 OX=476282 GN=alaS PE=3 SV=1 - [A0A023XL17_BRAJP]	904.935	37.02	1	3	26	46	0.00026691	0.000295102	0.378463	1	0.904468	-0.144859
BJS_00134	A0A023XKB8	Uncharacterized protein OS=Bradyrhizobium japonicum SEMIA 5079 OX=476282 GN=BJS_00134 PE=4 SV=1 - [A0A023XKB8_BRAJP]	900.108	65.38	2	6	6	39	0.000315698	0.000324693	0.626657	1	0.972298	-0.0405291
rpoB	A0A1B4WRE3	RNA polymerase beta subunit (Fragment) OS=Bradyrhizobium japonicum OX=375 GN=rpoB PE=4 SV=1 - [A0A1B4WRE3_BRAJP]	891.678	51.15	3	1	20	45	0.000333649	0.000169356	0.40446	1	1.97011	0.978275
carB	A0A1Y2JQE3	Carbamoyl-phosphate synthase large chain OS=Bradyrhizobium japonicum OX=375 GN=carB PE=3 SV=1 - [A0A1Y2JQE3_BRAJP]	887.454	30.68	5	29	29	44	0.000314169	0.000303859	0.27056	1	1.03393	0.0481391
BKD09_RS19940	A0A1L3FBD6	Carbon monoxide dehydrogenase OS=Bradyrhizobium japonicum OX=375 GN=BKD09_RS19940 PE=4 SV=1 - [A0A1L3FBD6_BRAJP]	868.456	37.06	5	23	23	45	0.000331501	0.000306115	0.254891	1	1.08293	0.114939
tig	A0A0A3XKN2	Trigger factor OS=Bradyrhizobium japonicum OX=375 GN=tig PE=3 SV=1 - [A0A0A3XKN2_BRAJP]	866.313	53.42	5	19	19	44	0.000308991	0.000293367	0.284632	1	1.05326	0.0748591
ftsH	Q9XBG5	ATP-dependent zinc metalloprotease FtsH OS=Bradyrhizobium japonicum OX=375 GN=ftsH PE=3 SV=1 - [Q9XBG5_BRAJP]	865.747	37.5	3	3	20	43	0.000280757	0.000269702	0.701466	1	1.04099	0.0579559
BSZ19_01820	A0A1Y2JYW8	Phasin OS=Bradyrhizobium japonicum OX=375 GN=BSZ19_01820 PE=4 SV=1 - [A0A1Y2JYW8_BRAJP]	856.348	63.35	1	2	7	25	0.00037493	0.000325267	0.398938	1	1.15268	0.204997
BKD09_RS47795	A0A1L3FRN5	Radical SAM protein OS=Bradyrhizobium japonicum OX=375 GN=BKD09_RS47795 PE=4 SV=1 - [A0A1L3FRN5_BRAJP]	839.569	46.23	2	20	20	58	0.000289119	0.000218727	0.0324995	1	1.32183	0.402532
BKD09_RS23560	A0A0A3XKC3	Phasin family protein OS=Bradyrhizobium japonicum OX=375 GN=BKD09_RS23560 PE=4 SV=1 - [A0A0A3XKC3_BRAJP]	838.559	49.11	1	6	6	67	0.000340209	0.000323801	0.562539	1	1.05067	0.0713124
katG	A0A023XTZ5	Catalase-peroxidase OS=Bradyrhizobium japonicum SEMIA 5079 OX=476282 GN=katG PE=3 SV=1 - [A0A023XTZ5_BRAJP]	835.159	40.65	3	4	23	68	0.000271919	0.000241563	0.411775	1	1.12566	0.170777
BKD09_RS01015	A0A1L3F0Q3	Peptidylprolyl isomerase OS=Bradyrhizobium japonicum OX=375 GN=BKD09_RS01015 PE=4 SV=1 - [A0A1L3F0Q3_BRAJP]	826.28	47.06	1	3	14	52	0.000317664	0.000318914	0.933096	1	0.996081	-0.00566447
ahcY	A0A1L3FB89	Adenosylhomocysteinase OS=Bradyrhizobium japonicum OX=375 GN=ahcY PE=3 SV=1 - [A0A1L3FB89_BRAJP]	824.111	43.55	2	1	17	44	0.000289972	0.00027522	0.68792	1	1.0536	0.0753241
rplJ	A0A0A3XPA8	50S ribosomal protein L10 OS=Bradyrhizobium japonicum OX=375 GN=rplJ PE=3 SV=1 - [A0A0A3XPA8_BRAJP]	818.219	72.09	2	2	11	44	0.000335383	0.000311254	0.246099	1	1.07752	0.107718
BJS_04341	A0A023XHE9	Periplasmic mannitol-binding protein OS=Bradyrhizobium japonicum SEMIA 5079 OX=476282 GN=BJS_04341 PE=3 SV=1 - [A0A023XHE9_BRAJP]	814.487	47.93	8	11	13	56	0.000312231	0.00030804	0.832059	1	1.01361	0.0194993
sucC	A0A1L3F1F6	Succinate--CoA ligase [ADP-forming] subunit beta OS=Bradyrhizobium japonicum OX=375 GN=sucC PE=3 SV=1 - [A0A1L3F1F6_BRAJP]	813.992	65.08	2	3	20	60	0.000320055	0.000305527	0.683624	1	1.04755	0.0670222
BJ6T_83980	G7DIM9	ABC transporter substrate-binding protein OS=Bradyrhizobium japonicum USDA 6 OX=1037409 GN=BJ6T_83980 PE=4 SV=1 - [G7DIM9_BRAJP]	808.037	51.59	3	7	16	53	0.000377751	0.000397445	0.752919	1	0.950449	-0.0733191
sucA	A0A4Y3YW81	2-oxoglutarate dehydrogenase subunit E1 OS=Bradyrhizobium japonicum OX=375 GN=sucA PE=4 SV=1 - [A0A4Y3YW81_BRAJP]	799.132	36	2	1	32	71	0.000294588	0.000302109	0.496444	1	0.975106	-0.0363697
BSZ19_05925	A0A1Y2JVI7	ABC transporter substrate-binding protein OS=Bradyrhizobium japonicum OX=375 GN=BSZ19_05925 PE=4 SV=1 - [A0A1Y2JVI7_BRAJP]	798.445	41.43	5	18	18	53	0.000273246	0.000278479	0.839934	1	0.981208	-0.0273695
ahcY	A0A0A3Y030	Adenosylhomocysteinase OS=Bradyrhizobium japonicum OX=375 GN=ahcY PE=3 SV=1 - [A0A0A3Y030_BRAJP]	797.508	42.49	2	1	17	43	0.000178394	0.000248164	0.446991	1	0.718855	-0.476227
MA20_39750	A0A0A3XII5	Peptidylprolyl isomerase OS=Bradyrhizobium japonicum OX=375 GN=MA20_39750 PE=4 SV=1 - [A0A0A3XII5_BRAJP]	796.79	50.65	2	5	16	52	0.000264693	0.00027072	0.958669	1	0.97774	-0.0324776
glcB	A0A1L3FQ81	Malate synthase G OS=Bradyrhizobium japonicum OX=375 GN=glcB PE=3 SV=1 - [A0A1L3FQ81_BRAJP]	790.888	46.05	2	4	25	48	0.000385217	0.000340353	0.497855	1	1.13182	0.178641
BSZ19_04570	A0A1Y2JW95	2-oxoglutarate dehydrogenase E1 component OS=Bradyrhizobium japonicum OX=375 GN=BSZ19_04570 PE=4 SV=1 - [A0A1Y2JW95_BRAJP]	790.16	35.69	2	1	32	69	0.000323597	0.000327456	0.946126	1	0.988216	-0.0171021
infB	A0A1L3F2G2	Translation initiation factor IF-2 OS=Bradyrhizobium japonicum OX=375 GN=infB PE=3 SV=1 - [A0A1L3F2G2_BRAJP]	787.127	30.38	1	5	22	41	0.000335691	0.000358222	0.579483	1	0.937102	-0.0937223
acdS	A0A223PHU4	1-aminocyclopropane-1-carboxylate deaminase (Fragment) OS=Bradyrhizobium japonicum OX=375 GN=acdS PE=3 SV=1 - [A0A223PHU4_BRAJP]	785.549	51.5	3	4	14	60	0.000350746	0.000380429	0.858303	1	0.921975	-0.1172
BKD09_RS45290	A0A1L3FQF9	Urea ABC transporter substrate-binding protein OS=Bradyrhizobium japonicum OX=375 GN=BKD09_RS45290 PE=4 SV=1 - [A0A1L3FQF9_BRAJP]	783.875	47.5	1	7	17	56	0.000298285	0.000258893	0.261135	1	1.15216	0.204335
phoD	A0A023XSC0	Phosphonates-binding protein periplasmic protein OS=Bradyrhizobium japonicum SEMIA 5079 OX=476282 GN=phoD PE=4 SV=1 - [A0A023XSC0_BRAJP]	783.342	41.48	2	5	11	71	0.000340445	0.000352295	0.677351	1	0.966364	-0.0493615
ftsH	A0A1L3F5Z0	ATP-dependent zinc metalloprotease FtsH OS=Bradyrhizobium japonicum OX=375 GN=ftsH PE=3 SV=1 - [A0A1L3F5Z0_BRAJP]	782.282	37.81	3	3	20	43	0.000347004	0.000315747	0.557918	1	1.09899	0.136184
MA20_19870	A0A0A3YXH8	3-hydroxyacyl-CoA dehydrogenase OS=Bradyrhizobium japonicum OX=375 GN=MA20_19870 PE=4 SV=1 - [A0A0A3YXH8_BRAJP]	776.142	40.84	2	2	25	44	0.000253633	0.000244803	0.849597	1	1.03607	0.0511205
rplJ	A0A1L3FCX2	50S ribosomal protein L10 OS=Bradyrhizobium japonicum OX=375 GN=rplJ PE=3 SV=1 - [A0A1L3FCX2_BRAJP]	772.748	72.09	1	2	11	40	0.000136318	4.87208e-05	0.407975	1	2.79794	1.48436
BKD09_RS46790	A0A1L3FRE1	3-hydroxyacyl-CoA dehydrogenase OS=Bradyrhizobium japonicum OX=375 GN=BKD09_RS46790 PE=4 SV=1 - [A0A1L3FRE1_BRAJP]	772.432	44.23	1	1	27	45	0.00035304	0.000326854	0.74885	1	1.08011	0.111185
BSZ19_28485	A0A1Y2JI71	3-hydroxyacyl-CoA dehydrogenase OS=Bradyrhizobium japonicum OX=375 GN=BSZ19_28485 PE=4 SV=1 - [A0A1Y2JI71_BRAJP]	762.069	44.23	1	1	27	45	0.000302792	0.000286047	0.854609	1	1.05854	0.0820758
BJ6T_45300	G7D6B1	CobW C-terminal domain-containing protein OS=Bradyrhizobium japonicum USDA 6 OX=1037409 GN=BJ6T_45300 PE=4 SV=1 - [G7D6B1_BRAJP]	752.28	50.11	1	4	17	38	0.000329732	0.000342909	0.653041	1	0.961574	-0.0565307
atpD	E9M276	ATP synthase beta subunit (Fragment) OS=Bradyrhizobium japonicum OX=375 GN=atpD PE=4 SV=1 - [E9M276_BRAJP]	751.248	29.75	2	2	4	36	0.000271962	0.000289546	0.501583	1	0.939272	-0.0903845
argB	A0A1L3F3M1	Acetylglutamate kinase OS=Bradyrhizobium japonicum OX=375 GN=argB PE=3 SV=1 - [A0A1L3F3M1_BRAJP]	747.916	81.69	5	17	17	32	0.000321131	0.000298555	0.320485	1	1.07562	0.105164
BKD09_RS23440	A0A1L3FDB3	4-hydroxytetrahydrobiopterin dehydratase OS=Bradyrhizobium japonicum OX=375 GN=BKD09_RS23440 PE=4 SV=1 - [A0A1L3FDB3_BRAJP]	741.584	62.87	1	7	20	44	0.000340792	0.000318543	0.695327	1	1.06985	0.0974056
BKD09_RS38460	A0A1L3FLP3	Ketosteroid isomerase OS=Bradyrhizobium japonicum OX=375 GN=BKD09_RS38460 PE=4 SV=1 - [A0A1L3FLP3_BRAJP]	741.37	64.63	1	2	8	40	0.000310984	0.000278399	0.6704	1	1.11705	0.15969
BKD09_RS41580	A0A1L3FNJ9	S9 family peptidase OS=Bradyrhizobium japonicum OX=375 GN=BKD09_RS41580 PE=4 SV=1 - [A0A1L3FNJ9_BRAJP]	739.812	43.14	2	20	20	42	0.000237896	0.000199966	0.324725	1	1.18968	0.250574
BKD09_RS09030	A0A1L3F5F8	D-3-phosphoglycerate dehydrogenase OS=Bradyrhizobium japonicum OX=375 GN=BKD09_RS09030 PE=3 SV=1 - [A0A1L3F5F8_BRAJP]	739.232	46.69	4	2	19	35	0.000245792	0.000117423	0.0177823	1	2.09322	1.06572
pntA	A0A4Y3Z687	NAD(P) transhydrogenase subunit alpha OS=Bradyrhizobium japonicum OX=375 GN=pntA PE=4 SV=1 - [A0A4Y3Z687_BRAJP]	735.41	65.33	1	2	21	39	0.000356579	0.000267571	0.0885297	1	1.33265	0.414301
chvE	A0A023XI32	Multiple sugar-binding protein periplasmic receptor chvE OS=Bradyrhizobium japonicum SEMIA 5079 OX=476282 GN=chvE PE=4 SV=1 - [A0A023XI32_BRAJP]	733.757	47.9	11	12	12	38	0.000312708	0.000314505	0.953956	1	0.994284	-0.00826958
MA20_31640	A0A0A3XRJ7	Phasin_2 domain-containing protein OS=Bradyrhizobium japonicum OX=375 GN=MA20_31640 PE=4 SV=1 - [A0A0A3XRJ7_BRAJP]	733.638	59.01	2	3	8	24	0.000303282	0.000328548	0.365799	1	0.923097	-0.115446
sucA	P94324	Alpha-ketoglutarate dehydrogenase OS=Bradyrhizobium japonicum OX=375 GN=sucA PE=4 SV=1 - [P94324_BRAJP]	732.712	36.04	1	6	31	63	0.000260915	0.000225753	0.47888	1	1.15576	0.208838
rho	A0A0A3YVT9	Transcription termination factor Rho OS=Bradyrhizobium japonicum OX=375 GN=rho PE=3 SV=1 - [A0A0A3YVT9_BRAJP]	724.41	55.34	1	1	17	51	0.000553653	0.000524055	0.866139	1	1.05648	0.0792637
acsA	A0A1Y2JKC2	Acetyl-coenzyme A synthetase OS=Bradyrhizobium japonicum OX=375 GN=acsA PE=3 SV=1 - [A0A1Y2JKC2_BRAJP]	723.353	47.84	1	3	25	54	0.000349381	0.000336092	0.696154	1	1.03954	0.0559461
clpX	G7D7U6	ATP-dependent Clp protease ATP-binding subunit ClpX OS=Bradyrhizobium japonicum USDA 6 OX=1037409 GN=clpX PE=3 SV=1 - [G7D7U6_BRAJP]	721.077	48.7	1	16	16	28	0.000311409	0.000281667	0.0590267	1	1.10559	0.144819
BSZ19_48085	A0A1Y2J899	YjgF_endoribonc domain-containing protein OS=Bradyrhizobium japonicum OX=375 GN=BSZ19_48085 PE=4 SV=1 - [A0A1Y2J899_BRAJP]	718.803	83.87	3	9	9	24	0.000365349	0.000315582	0.425343	1	1.1577	0.21126
MA20_02310	A0A0A3Y895	Periplasmic serine endoprotease DegP-like OS=Bradyrhizobium japonicum OX=375 GN=MA20_02310 PE=3 SV=1 - [A0A0A3Y895_BRAJP]	716.558	31.26	1	1	13	38	0.000597647	0.000711362	0.623302	1	0.840145	-0.25129
katG	A0A1Y2J9N1	Catalase-peroxidase OS=Bradyrhizobium japonicum OX=375 GN=katG PE=3 SV=1 - [A0A1Y2J9N1_BRAJP]	713.868	36.48	1	2	21	55	0.000356221	0.000375047	0.727234	1	0.949804	-0.0742975
eno	A0A0A3XI22	Enolase OS=Bradyrhizobium japonicum OX=375 GN=eno PE=3 SV=1 - [A0A0A3XI22_BRAJP]	708.57	49.18	4	14	14	37	0.000292142	0.000297757	0.672038	1	0.981143	-0.0274644
sucLG1	A0A023XU42	Succinate--CoA ligase [ADP-forming] subunit alpha OS=Bradyrhizobium japonicum SEMIA 5079 OX=476282 GN=sucLG1 PE=3 SV=1 - [A0A023XU42_BRAJP]	703.279	59.52	3	15	15	34	0.000315395	0.000319427	0.81115	1	0.987379	-0.0183242
acsA	G7DH17	Acetyl-coenzyme A synthetase OS=Bradyrhizobium japonicum USDA 6 OX=1037409 GN=acsA PE=3 SV=1 - [G7DH17_BRAJP]	700.644	51.23	3	5	27	55	0.000330034	0.000327663	0.908807	1	1.00724	0.0104011
MA20_43860	A0A0A3XK74	Dihydrolipoyllysine-residue succinyltransferase component of 2-oxoglutarate dehydrogenase complex OS=Bradyrhizobium japonicum OX=375 GN=MA20_43860 PE=3 SV=1 - [A0A0A3XK74_BRAJP]	700.232	38.74	5	13	13	36	0.00030204	0.000279608	0.136685	1	1.08023	0.111334
BKD09_RS46130	A0A1L3FQX1	2-hydroxyhepta-2,4-diene-1,7-dioate isomerase OS=Bradyrhizobium japonicum OX=375 GN=BKD09_RS46130 PE=4 SV=1 - [A0A1L3FQX1_BRAJP]	695.691	43.93	4	9	9	37	0.000339848	0.000361905	0.371038	1	0.939052	-0.0907228
leuB	A0A1L3F1I1	3-isopropylmalate dehydrogenase OS=Bradyrhizobium japonicum OX=375 GN=leuB PE=3 SV=1 - [A0A1L3F1I1_BRAJP]	693.971	53.51	3	12	14	32	0.00032284	0.000312904	0.572621	1	1.03175	0.0450973
BKD09_RS08520	A0A1L3F4Y5	Peptidase M16 OS=Bradyrhizobium japonicum OX=375 GN=BKD09_RS08520 PE=3 SV=1 - [A0A1L3F4Y5_BRAJP]	688.441	34.99	4	5	14	54	0.000267971	0.000313551	0.252063	1	0.854633	-0.226623
sucC	A0A4Y3YWA3	Succinate--CoA ligase [ADP-forming] subunit beta OS=Bradyrhizobium japonicum OX=375 GN=sucC PE=4 SV=1 - [A0A4Y3YWA3_BRAJP]	685.106	65.08	1	2	20	56	0.000377961	0.000380561	0.96528	1	0.993169	-0.00988849
fer3	S6B7J2	Ferredoxin OS=Bradyrhizobium japonicum OX=375 GN=fer3 PE=4 SV=1 - [S6B7J2_BRAJP]	681.31	64.95	2	6	6	48	0.000300775	0.000300433	0.964576	1	1.00114	0.00164138
BJ6T_73220	G7D890	SnoaL-like domain-containing protein OS=Bradyrhizobium japonicum USDA 6 OX=1037409 GN=BJ6T_73220 PE=4 SV=1 - [G7D890_BRAJP]	677.302	65.31	2	2	8	32	0.000285512	0.000303281	0.69411	1	0.941411	-0.0871039
BKD09_RS07540	A0A1L3F4E2	Superoxide dismutase OS=Bradyrhizobium japonicum OX=375 GN=BKD09_RS07540 PE=3 SV=1 - [A0A1L3F4E2_BRAJP]	676.33	58.59	1	2	8	47	0.000358015	0.000370717	0.712036	1	0.965737	-0.050298
rho	A0A1L3F215	Transcription termination factor Rho OS=Bradyrhizobium japonicum OX=375 GN=rho PE=3 SV=1 - [A0A1L3F215_BRAJP]	675.787	55.34	1	2	18	51	0.000243433	0.00015773	0.1279	1	1.54335	0.626067
BKD09_RS07705	A0A1L3F4G8	Glutamate synthase subunit alpha OS=Bradyrhizobium japonicum OX=375 GN=BKD09_RS07705 PE=4 SV=1 - [A0A1L3F4G8_BRAJP]	669.598	20.99	7	29	29	48	0.000292504	0.000265017	0.0371392	1	1.10372	0.142369
BJS_07278	A0A023XAF8	UDP-glucose 6-dehydrogenase OS=Bradyrhizobium japonicum SEMIA 5079 OX=476282 GN=BJS_07278 PE=3 SV=1 - [A0A023XAF8_BRAJP]	669.275	56.75	9	17	17	33	0.000312467	0.000301261	0.606638	1	1.0372	0.0526897
nifS	A0A0A3XIU7	Cysteine desulfurase OS=Bradyrhizobium japonicum OX=375 GN=nifS PE=3 SV=1 - [A0A0A3XIU7_BRAJP]	668.141	51.4	2	15	15	46	0.000314215	0.000314053	0.981672	1	1.00051	0.000741358
BKD09_RS37910	A0A1L3FLG4	Histidine kinase OS=Bradyrhizobium japonicum OX=375 GN=BKD09_RS37910 PE=4 SV=1 - [A0A1L3FLG4_BRAJP]	666.008	31.38	6	45	45	52	0.000283215	0.000281635	0.927641	1	1.00561	0.00807182
BKD09_RS13730	A0A1L3F7X8	Protein HflK OS=Bradyrhizobium japonicum OX=375 GN=BKD09_RS13730 PE=3 SV=1 - [A0A1L3F7X8_BRAJP]	665.115	58.47	3	15	15	41	0.000295308	0.000295636	0.982077	1	0.998889	-0.00160395
dme	A0A023XG61	NAD-dependent malic enzyme OS=Bradyrhizobium japonicum SEMIA 5079 OX=476282 GN=dme PE=4 SV=1 - [A0A023XG61_BRAJP]	663.432	32.12	4	17	17	29	0.00029032	0.000282987	0.638605	1	1.02592	0.0369122
glyA	A0A0A3XKN5	Serine hydroxymethyltransferase OS=Bradyrhizobium japonicum OX=375 GN=glyA PE=3 SV=1 - [A0A0A3XKN5_BRAJP]	654.559	50.23	1	1	17	43	0.000151182	0.000190998	0.787948	1	0.791537	-0.337272
rpsB	A0A1L3FEB7	30S ribosomal protein S2 OS=Bradyrhizobium japonicum OX=375 GN=rpsB PE=3 SV=1 - [A0A1L3FEB7_BRAJP]	654.189	50.76	3	14	14	54	0.000302687	0.000289994	0.334054	1	1.04377	0.061804
glyA	A0A1L3FDW0	Serine hydroxymethyltransferase OS=Bradyrhizobium japonicum OX=375 GN=glyA PE=3 SV=1 - [A0A1L3FDW0_BRAJP]	648.606	50.23	2	1	17	46	0.000344299	0.000375936	0.490208	1	0.915845	-0.126824
MA20_40040	A0A0A3XLX9	ABC transporter permease OS=Bradyrhizobium japonicum OX=375 GN=MA20_40040 PE=4 SV=1 - [A0A0A3XLX9_BRAJP]	644.805	29.1	6	10	10	37	0.000326508	0.000306238	0.409851	1	1.06619	0.0924651
MA20_08220	A0A0A3Y3X8	Aldehyde dehydrogenase OS=Bradyrhizobium japonicum OX=375 GN=MA20_08220 PE=3 SV=1 - [A0A0A3Y3X8_BRAJP]	644.453	49.79	1	1	18	38	0.000489357	0.000566128	0.607259	1	0.864392	-0.210243
BJA01nite_71250	A0A4Y3Z4M7	Uncharacterized protein OS=Bradyrhizobium japonicum OX=375 GN=BJA01nite_71250 PE=4 SV=1 - [A0A4Y3Z4M7_BRAJP]	643.876	64.3	5	5	24	73	0.000346651	0.000348983	0.929009	1	0.993317	-0.0096732
fixU	Q9ANM3	FixU OS=Bradyrhizobium japonicum OX=375 GN=fixU PE=4 SV=1 - [Q9ANM3_BRAJP]	640.345	79.73	1	6	6	33	0.000301069	0.00028991	0.545717	1	1.03849	0.0544932
atpG	A0A0A3YIN2	ATP synthase gamma chain OS=Bradyrhizobium japonicum OX=375 GN=atpG PE=3 SV=1 - [A0A0A3YIN2_BRAJP]	640.172	55.33	5	10	10	26	0.000305073	0.000304154	0.920463	1	1.00302	0.00435413
BSZ19_09200	A0A1Y2JTZ2	D-3-phosphoglycerate dehydrogenase OS=Bradyrhizobium japonicum OX=375 GN=BSZ19_09200 PE=3 SV=1 - [A0A1Y2JTZ2_BRAJP]	638.343	42.16	1	1	18	34	0.000428373	0.000398008	0.754268	1	1.07629	0.10607
BJ6T_29280	G7DFJ0	Periplasmic serine endoprotease DegP-like OS=Bradyrhizobium japonicum USDA 6 OX=1037409 GN=BJ6T_29280 PE=3 SV=1 - [G7DFJ0_BRAJP]	634.968	37.55	2	3	15	36	0.00019509	0.000154484	0.527729	1	1.26284	0.336675
BSZ19_06495	A0A1Y2JV54	Glycerophosphodiester phosphodiesterase OS=Bradyrhizobium japonicum OX=375 GN=BSZ19_06495 PE=4 SV=1 - [A0A1Y2JV54_BRAJP]	634.05	51.44	1	1	20	73	0.000266974	0.000285125	0.619619	1	0.936341	-0.0948942
guaB	A0A0A3YSA7	Inosine-5'-monophosphate dehydrogenase OS=Bradyrhizobium japonicum OX=375 GN=guaB PE=3 SV=1 - [A0A0A3YSA7_BRAJP]	632.361	56.74	4	20	20	32	0.000314079	0.000311804	0.924452	1	1.0073	0.010489
MA20_41755	A0A0A3XLK5	Aldehyde dehydrogenase OS=Bradyrhizobium japonicum OX=375 GN=MA20_41755 PE=3 SV=1 - [A0A0A3XLK5_BRAJP]	623.66	44.36	5	17	17	37	0.000308645	0.000305793	0.907346	1	1.00933	0.0133934
BKD09_RS45645	A0A1L3FQM9	Branched-chain amino acid ABC transporter substrate-binding protein OS=Bradyrhizobium japonicum OX=375 GN=BKD09_RS45645 PE=4 SV=1 - [A0A1L3FQM9_BRAJP]	621.096	50.91	3	13	13	32	0.000294721	0.000268998	0.0186527	1	1.09563	0.131756
BJS_08082	A0A023XWM0	D-beta-hydroxybutyrate dehydrogenase OS=Bradyrhizobium japonicum SEMIA 5079 OX=476282 GN=BJS_08082 PE=4 SV=1 - [A0A023XWM0_BRAJP]	620.638	41.98	4	8	8	30	0.000303577	0.000290631	0.487793	1	1.04454	0.0628739
BKD09_RS03795	A0A0A3XWV9	Thioredoxin OS=Bradyrhizobium japonicum OX=375 GN=BKD09_RS03795 PE=3 SV=1 - [A0A0A3XWV9_BRAJP]	619.441	63.21	1	1	5	33	0.00032039	0.000321315	0.978464	1	0.997119	-0.0041625
MA20_07385	A0A0A3Y4B4	Acyl-CoA dehydrogenase OS=Bradyrhizobium japonicum OX=375 GN=MA20_07385 PE=3 SV=1 - [A0A0A3Y4B4_BRAJP]	617.486	42.08	4	10	10	25	0.000318762	0.000289758	0.260435	1	1.1001	0.137634
BKD09_RS20955	A0A1L3FBY0	Isocitrate dehydrogenase [NADP] OS=Bradyrhizobium japonicum OX=375 GN=BKD09_RS20955 PE=3 SV=1 - [A0A1L3FBY0_BRAJP]	617.114	49.38	1	5	19	60	0.000348254	0.000320227	0.434229	1	1.08752	0.121042
clpB	A0A1L3F8Q9	Chaperone protein ClpB OS=Bradyrhizobium japonicum OX=375 GN=clpB PE=3 SV=1 - [A0A1L3F8Q9_BRAJP]	615.954	29.33	1	4	21	42	0.000291619	0.000232599	0.341363	1	1.25374	0.326239
purA	A0A023XQ15	Adenylosuccinate synthetase OS=Bradyrhizobium japonicum SEMIA 5079 OX=476282 GN=purA PE=3 SV=1 - [A0A023XQ15_BRAJP]	614.937	55.58	5	18	18	40	0.000302339	0.000299117	0.777483	1	1.01077	0.0154567
rpsH	A0A0A3YLU3	30S ribosomal protein S8 OS=Bradyrhizobium japonicum OX=375 GN=rpsH PE=3 SV=1 - [A0A0A3YLU3_BRAJP]	614.813	63.64	2	8	8	43	0.000300728	0.000270672	0.0598611	1	1.11104	0.151912
BJA01nite_07670	A0A4Y3YIZ3	ABC transporter substrate-binding protein OS=Bradyrhizobium japonicum OX=375 GN=BJA01nite_07670 PE=4 SV=1 - [A0A4Y3YIZ3_BRAJP]	612.285	39.86	3	2	14	32	0.000449431	0.000431512	0.878864	1	1.04152	0.0586972
BKD09_RS45545	A0A1L3FQL4	Branched-chain amino acid ABC transporter substrate-binding protein OS=Bradyrhizobium japonicum OX=375 GN=BKD09_RS45545 PE=4 SV=1 - [A0A1L3FQL4_BRAJP]	610.827	46.94	5	15	18	34	0.000325076	0.000364178	0.109165	1	0.892628	-0.163869
BJS_06670	A0A023XI58	ABC transporter substrate-binding protein OS=Bradyrhizobium japonicum SEMIA 5079 OX=476282 GN=BJS_06670 PE=4 SV=1 - [A0A023XI58_BRAJP]	609.208	46.34	5	18	18	38	0.000338063	0.000291913	0.33876	1	1.15809	0.211753
BJ6T_54480	G7DEE7	Fructose-1,6-bisphosphatase OS=Bradyrhizobium japonicum USDA 6 OX=1037409 GN=BJ6T_54480 PE=3 SV=1 - [G7DEE7_BRAJP]	606.435	56.46	2	1	16	37	0.000321537	0.000399118	0.00920401	1	0.805619	-0.311831
MA20_25935	A0A0A3XPB2	Oxidoreductase OS=Bradyrhizobium japonicum OX=375 GN=MA20_25935 PE=4 SV=1 - [A0A0A3XPB2_BRAJP]	605.931	57.24	4	14	14	32	0.00032151	0.000312028	0.479918	1	1.03039	0.0431881
MA20_01570	A0A0A3Y424	Spermidine/putrescine ABC transporter substrate-binding protein OS=Bradyrhizobium japonicum OX=375 GN=MA20_01570 PE=4 SV=1 - [A0A0A3Y424_BRAJP]	605.767	47.44	3	2	11	37	0.000256861	0.000245065	0.725167	1	1.04813	0.0678231
BKD09_RS12965	A0A1L3F7G8	Spermidine/putrescine ABC transporter substrate-binding protein OS=Bradyrhizobium japonicum OX=375 GN=BKD09_RS12965 PE=4 SV=1 - [A0A1L3F7G8_BRAJP]	604.072	43.75	1	1	10	34	0.000270749	0.000245285	0.351523	1	1.10381	0.142497
MA20_06830	A0A0A3Z5F0	Uncharacterized protein OS=Bradyrhizobium japonicum OX=375 GN=MA20_06830 PE=4 SV=1 - [A0A0A3Z5F0_BRAJP]	603.725	45.64	1	2	12	37	0.000138364	6.37351e-05	0.449245	1	2.17092	1.11831
pdhC	A0A023XDX4	Acetyltransferase component of pyruvate dehydrogenase complex OS=Bradyrhizobium japonicum SEMIA 5079 OX=476282 GN=pdhC PE=3 SV=1 - [A0A023XDX4_BRAJP]	600.539	38.8	5	11	11	30	0.000320087	0.000312093	0.733936	1	1.02562	0.0364924
ispG	A0A0A3YV39	4-hydroxy-3-methylbut-2-en-1-yl diphosphate synthase (flavodoxin) OS=Bradyrhizobium japonicum OX=375 GN=ispG PE=3 SV=1 - [A0A0A3YV39_BRAJP]	600.074	52.22	3	16	16	33	0.000298942	0.000287887	0.351564	1	1.0384	0.0543625
BJ6T_80320	G7DEV2	Uncharacterized protein OS=Bradyrhizobium japonicum USDA 6 OX=1037409 GN=BJ6T_80320 PE=4 SV=1 - [G7DEV2_BRAJP]	598.008	59.44	1	9	11	23	0.00030174	0.000262342	0.22047	1	1.15018	0.201858
glcB	A0A023XWS7	Malate synthase G OS=Bradyrhizobium japonicum SEMIA 5079 OX=476282 GN=glcB PE=3 SV=1 - [A0A023XWS7_BRAJP]	597.051	41.19	2	2	23	45	0.000220165	0.000155668	0.313071	1	1.41432	0.500113
BSZ19_09195	A0A1Y2JTR5	Phosphoserine transaminase OS=Bradyrhizobium japonicum OX=375 GN=BSZ19_09195 PE=3 SV=1 - [A0A1Y2JTR5_BRAJP]	596.698	44.1	1	1	14	40	0.000453612	0.000414978	0.687886	1	1.0931	0.128425
MA20_32320	A0A0A3XNA6	ABC transporter substrate-binding protein OS=Bradyrhizobium japonicum OX=375 GN=MA20_32320 PE=4 SV=1 - [A0A0A3XNA6_BRAJP]	596.141	52.43	3	1	24	55	0.000490854	0.000569327	0.600705	1	0.862166	-0.213963
BKD09_RS35795	A0A1L3FK93	Amino acid ABC transporter substrate-binding protein OS=Bradyrhizobium japonicum OX=375 GN=BKD09_RS35795 PE=4 SV=1 - [A0A1L3FK93_BRAJP]	593.264	47.77	1	3	16	40	0.000174474	0.000188339	0.872633	1	0.926384	-0.110319
rpoD	A0A0A3Y291	RNA polymerase sigma factor RpoD OS=Bradyrhizobium japonicum OX=375 GN=rpoD PE=3 SV=1 - [A0A0A3Y291_BRAJP]	591.841	37.97	6	24	24	43	0.00030058	0.000268867	0.0104541	1	1.11795	0.160858
pgk	A0A0A3XY29	Phosphoglycerate kinase OS=Bradyrhizobium japonicum OX=375 GN=pgk PE=3 SV=1 - [A0A0A3XY29_BRAJP]	590.715	40.7	2	13	13	33	0.000323216	0.000312986	0.640375	1	1.03268	0.0463995
BSZ19_16825	A0A1Y2JSX2	NAD(P) transhydrogenase subunit alpha OS=Bradyrhizobium japonicum OX=375 GN=BSZ19_16825 PE=4 SV=1 - [A0A1Y2JSX2_BRAJP]	587.083	64	2	1	20	32	0.000351332	0.000272424	0.126501	1	1.28965	0.366978
frr	G7D851	Ribosome-recycling factor OS=Bradyrhizobium japonicum USDA 6 OX=1037409 GN=frr PE=3 SV=1 - [G7D851_BRAJP]	586.428	47.06	2	8	8	33	0.0002979	0.000280515	0.370741	1	1.06197	0.0867494
BSZ19_44100	A0A0M9BGU4	Thioredoxin OS=Bradyrhizobium japonicum OX=375 GN=BSZ19_44100 PE=3 SV=1 - [A0A0M9BGU4_BRAJP]	580.255	63.21	1	1	5	32	0.000218564	0.000136428	0.218967	1	1.60204	0.679912
BKD09_RS31400	A0A0N0C1F8	Rhodanese OS=Bradyrhizobium japonicum OX=375 GN=BKD09_RS31400 PE=4 SV=1 - [A0A0N0C1F8_BRAJP]	577.269	37.96	5	1	3	21	0.000309681	0.00033321	0.303446	1	0.92939	-0.105645
rplL	A0A1Y2J9E3	50S ribosomal protein L7/L12 OS=Bradyrhizobium japonicum OX=375 GN=rplL PE=3 SV=1 - [A0A1Y2J9E3_BRAJP]	574.96	40.8	1	1	4	22	0.000557055	0.000444338	0.69847	1	1.25367	0.326162
MA20_01340	A0A0A3Z6C3	ABC transporter ATP-binding protein OS=Bradyrhizobium japonicum OX=375 GN=MA20_01340 PE=4 SV=1 - [A0A0A3Z6C3_BRAJP]	573.719	42.81	3	2	17	29	0.000306671	0.000296427	0.52727	1	1.03456	0.0490184
adk	A0A0A3XK08	Adenylate kinase OS=Bradyrhizobium japonicum OX=375 GN=adk PE=3 SV=1 - [A0A0A3XK08_BRAJP]	571.561	55.32	5	13	13	33	0.000277075	0.000261339	0.409554	1	1.06021	0.0843523
BKD09_RS02465	A0A1L3F1P8	Succinate dehydrogenase flavoprotein subunit OS=Bradyrhizobium japonicum OX=375 GN=BKD09_RS02465 PE=3 SV=1 - [A0A1L3F1P8_BRAJP]	569.632	42.88	1	1	18	39	0.000282381	0.000177386	0.171924	1	1.5919	0.670749
BKD09_RS21860	A0A1L3FCL1	ABC transporter substrate-binding protein OS=Bradyrhizobium japonicum OX=375 GN=BKD09_RS21860 PE=4 SV=1 - [A0A1L3FCL1_BRAJP]	559.538	37.06	1	1	13	30	0.000411032	0.000374496	0.658507	1	1.09756	0.134298
BKD09_RS31260	A0A1L3FHQ8	ABC transporter substrate-binding protein OS=Bradyrhizobium japonicum OX=375 GN=BKD09_RS31260 PE=4 SV=1 - [A0A1L3FHQ8_BRAJP]	558.671	43	5	11	11	20	0.000337797	0.000355173	0.557326	1	0.951075	-0.0723683
BJS_06128	A0A023XJR7	Cbb3-type cytochrome c oxidase subunit OS=Bradyrhizobium japonicum SEMIA 5079 OX=476282 GN=BJS_06128 PE=3 SV=1 - [A0A023XJR7_BRAJP]	555.72	36.77	4	1	9	32	0.000452247	0.00039231	0.567771	1	1.15278	0.205119
MA20_41920	A0A0A3XKS1	LabA-like protein OS=Bradyrhizobium japonicum OX=375 GN=MA20_41920 PE=4 SV=1 - [A0A0A3XKS1_BRAJP]	554.021	31.71	17	5	5	17	0.00029238	0.000247072	0.0321099	1	1.18338	0.242911
MA20_26175	A0A0A3XSZ5	Aldehyde dehydrogenase OS=Bradyrhizobium japonicum OX=375 GN=MA20_26175 PE=3 SV=1 - [A0A0A3XSZ5_BRAJP]	553.459	36.67	5	13	13	38	0.000295509	0.000259225	0.161173	1	1.13997	0.188995
BJS_02258	A0A023XRM9	Uncharacterized protein OS=Bradyrhizobium japonicum SEMIA 5079 OX=476282 GN=BJS_02258 PE=4 SV=1 - [A0A023XRM9_BRAJP]	552.996	45.64	4	2	12	39	0.00023013	0.000276023	0.446219	1	0.833735	-0.262339
BSZ19_47620	A0A1Y2JB93	Alkaline phosphatase family protein OS=Bradyrhizobium japonicum OX=375 GN=BSZ19_47620 PE=4 SV=1 - [A0A1Y2JB93_BRAJP]	552.144	50.73	4	2	24	48	0.000408968	0.000354981	0.627611	1	1.15208	0.204246
BKD09_RS06255	A0A1L3F3P3	Phosphonate ABC transporter substrate-binding protein OS=Bradyrhizobium japonicum OX=375 GN=BKD09_RS06255 PE=4 SV=1 - [A0A1L3F3P3_BRAJP]	550.205	31.19	1	1	7	53	0.000207161	0.000162136	0.656521	1	1.2777	0.353546
BSZ19_50270	A0A1Y2J724	Aldehyde dehydrogenase family protein OS=Bradyrhizobium japonicum OX=375 GN=BSZ19_50270 PE=3 SV=1 - [A0A1Y2J724_BRAJP]	550.173	51.04	3	2	19	37	0.000257769	0.000227621	0.521355	1	1.13245	0.179445
nusG	A0A0A3YN39	Transcription termination/antitermination protein NusG OS=Bradyrhizobium japonicum OX=375 GN=nusG PE=3 SV=1 - [A0A0A3YN39_BRAJP]	549.667	71.18	3	9	9	30	0.000303348	0.000281956	0.314006	1	1.07587	0.105504
MA20_35725	A0A0A3YLZ7	Nucleotide pyrophosphatase OS=Bradyrhizobium japonicum OX=375 GN=MA20_35725 PE=4 SV=1 - [A0A0A3YLZ7_BRAJP]	547.226	48.46	1	1	23	47	0.000329549	0.000318447	0.635997	1	1.03486	0.0494423
BKD09_RS37030	A0A1L3FL31	Cbb3-type cytochrome c oxidase subunit OS=Bradyrhizobium japonicum OX=375 GN=BKD09_RS37030 PE=3 SV=1 - [A0A1L3FL31_BRAJP]	546.591	38.83	2	1	9	30	0.000270716	0.000249689	0.558549	1	1.08421	0.116648
BKD09_RS44935	A0A1L3FQ69	Fructose-1,6-bisphosphate aldolase OS=Bradyrhizobium japonicum OX=375 GN=BKD09_RS44935 PE=3 SV=1 - [A0A1L3FQ69_BRAJP]	546.52	35.77	8	2	11	43	0.000335899	0.000279002	0.0492316	1	1.20393	0.267752
MA20_40345	A0A0A3XIT6	Dehydrogenase OS=Bradyrhizobium japonicum OX=375 GN=MA20_40345 PE=3 SV=1 - [A0A0A3XIT6_BRAJP]	546.337	40.43	5	11	11	36	0.000305454	0.00030102	0.864719	1	1.01473	0.0210928
BJ6T_38350	G7DPZ3	Dehydrogenase, possibly aldehyde dehydrogenase protein OS=Bradyrhizobium japonicum USDA 6 OX=1037409 GN=BJ6T_38350 PE=3 SV=1 - [G7DPZ3_BRAJP]	546.136	43.98	1	1	16	34	0.00047477	0.000480248	0.957985	1	0.988593	-0.0165515
BKD09_RS12745	A0A1L3F7E4	Energy-dependent translational throttle protein EttA OS=Bradyrhizobium japonicum OX=375 GN=BKD09_RS12745 PE=4 SV=1 - [A0A1L3F7E4_BRAJP]	545.997	42.99	1	2	17	29	0.000268525	0.000302512	0.394174	1	0.887652	-0.171933
BKD09_RS07360	A0A0A3Y2Z1	RNA polymerase sigma factor OS=Bradyrhizobium japonicum OX=375 GN=BKD09_RS07360 PE=3 SV=1 - [A0A0A3Y2Z1_BRAJP]	543.468	56.59	2	7	7	25	0.000298942	0.000304655	0.713204	1	0.981249	-0.0273093
BKD09_RS04220	A0A0A3XWN9	Beta sliding clamp OS=Bradyrhizobium japonicum OX=375 GN=BKD09_RS04220 PE=3 SV=1 - [A0A0A3XWN9_BRAJP]	542.38	42.2	1	14	14	33	0.000324727	0.000303348	0.328785	1	1.07048	0.0982548
BJ6T_68570	G7D465	PBPb domain-containing protein OS=Bradyrhizobium japonicum USDA 6 OX=1037409 GN=BJ6T_68570 PE=4 SV=1 - [G7D465_BRAJP]	542.37	47.77	1	3	16	39	0.000180566	0.000201585	0.776259	1	0.895734	-0.158858
BKD09_RS46110	A0A0A3XUS8	3-oxoacyl-ACP reductase OS=Bradyrhizobium japonicum OX=375 GN=BKD09_RS46110 PE=4 SV=1 - [A0A0A3XUS8_BRAJP]	540.863	61.92	1	11	11	27	0.000311413	0.000316736	0.618702	1	0.983194	-0.0244525
ndk	A0A1L3FGU2	Nucleoside diphosphate kinase OS=Bradyrhizobium japonicum OX=375 GN=ndk PE=3 SV=1 - [A0A1L3FGU2_BRAJP]	539.786	32.14	3	4	4	32	0.000274213	0.000265026	0.607098	1	1.03467	0.0491651
BKD09_RS10010	A0A1L3F5U2	Methylhydantoinase OS=Bradyrhizobium japonicum OX=375 GN=BKD09_RS10010 PE=4 SV=1 - [A0A1L3F5U2_BRAJP]	537.076	36.31	5	17	17	27	0.000306158	0.000323738	0.442919	1	0.945696	-0.0805514
BKD09_RS28320	A0A1L3FG15	Fructose-1,6-bisphosphatase OS=Bradyrhizobium japonicum OX=375 GN=BKD09_RS28320 PE=3 SV=1 - [A0A1L3FG15_BRAJP]	536.196	56.46	1	1	16	34	0.000164213	0.000113305	0.544776	1	1.4493	0.535359
BKD09_RS40235	A0A1L3FMQ9	Amino acid ABC transporter substrate-binding protein OS=Bradyrhizobium japonicum OX=375 GN=BKD09_RS40235 PE=4 SV=1 - [A0A1L3FMQ9_BRAJP]	536.165	56.35	4	1	10	21	0.00022394	0.000115299	0.148134	1	1.94225	0.957727
MA20_43540	A0A0A3YIE9	Succinate dehydrogenase flavoprotein subunit OS=Bradyrhizobium japonicum OX=375 GN=MA20_43540 PE=3 SV=1 - [A0A0A3YIE9_BRAJP]	536.164	41.41	2	1	17	40	0.000251903	0.000249254	0.959533	1	1.01063	0.0152518
BJA01nite_62560	A0A4Y3Z249	Uncharacterized protein OS=Bradyrhizobium japonicum OX=375 GN=BJA01nite_62560 PE=4 SV=1 - [A0A4Y3Z249_BRAJP]	534.05	80.71	2	1	7	18	0.000205749	0.000195409	0.855214	1	1.05292	0.0743907
BKD09_RS46855	A0A1L3FRB8	DNA-binding response regulator OS=Bradyrhizobium japonicum OX=375 GN=BKD09_RS46855 PE=4 SV=1 - [A0A1L3FRB8_BRAJP]	533.465	46.78	1	3	9	22	0.000276675	0.00024907	0.287142	1	1.11083	0.151638
BSZ19_31925	A0A1Y2JHR2	Amino acid ABC transporter substrate-binding protein OS=Bradyrhizobium japonicum OX=375 GN=BSZ19_31925 PE=4 SV=1 - [A0A1Y2JHR2_BRAJP]	526.659	55.95	1	1	10	22	0.000271199	0.00027974	0.762461	1	0.96947	-0.0447316
rne	A0A1L3FG71	Ribonuclease E OS=Bradyrhizobium japonicum OX=375 GN=rne PE=3 SV=1 - [A0A1L3FG71_BRAJP]	524.007	26.24	2	1	23	43	0.000265291	0.000205521	0.218866	1	1.29082	0.36829
BJ6T_59110	G7DJV6	Uncharacterized protein OS=Bradyrhizobium japonicum USDA 6 OX=1037409 GN=BJ6T_59110 PE=4 SV=1 - [G7DJV6_BRAJP]	523.524	76.47	2	4	4	29	0.000304348	0.000316822	0.529925	1	0.960627	-0.0579511
BKD09_RS21740	A0A1L3FCD3	ABC transporter substrate-binding protein OS=Bradyrhizobium japonicum OX=375 GN=BKD09_RS21740 PE=4 SV=1 - [A0A1L3FCD3_BRAJP]	522.255	53.73	2	2	25	56	0.000416005	0.000376071	0.57303	1	1.10619	0.145596
BKD09_RS40645	A0A0A3XI67	Cytochrome OS=Bradyrhizobium japonicum OX=375 GN=BKD09_RS40645 PE=3 SV=1 - [A0A0A3XI67_BRAJP]	519.489	37.91	1	14	14	32	0.000306418	0.000305999	0.984232	1	1.00137	0.00197358
BJ6T_80810	G7DF01	4Fe-4S ferredoxin-type domain-containing protein OS=Bradyrhizobium japonicum USDA 6 OX=1037409 GN=BJ6T_80810 PE=4 SV=1 - [G7DF01_BRAJP]	516.903	93.75	1	3	3	20	0.000429003	0.000495414	0.375706	1	0.865949	-0.207645
rne	A0A023XFN4	Ribonuclease E OS=Bradyrhizobium japonicum SEMIA 5079 OX=476282 GN=rne PE=3 SV=1 - [A0A023XFN4_BRAJP]	513.914	26.11	3	1	23	42	0.000398196	0.000444209	0.64266	1	0.896416	-0.157759
BKD09_RS09025	A0A1L3F588	Phosphoserine transaminase OS=Bradyrhizobium japonicum OX=375 GN=BKD09_RS09025 PE=3 SV=1 - [A0A1L3F588_BRAJP]	512.322	43.08	2	2	14	35	0.000310235	0.000287233	0.246751	1	1.08008	0.111143
BJ6T_08130	G7DKK2	Succinate-semialdehyde dehydrogenase OS=Bradyrhizobium japonicum USDA 6 OX=1037409 GN=BJ6T_08130 PE=3 SV=1 - [G7DKK2_BRAJP]	510.704	31.99	3	11	11	26	0.000297165	0.000271205	0.228606	1	1.09572	0.131879
groS	G7DHM3	10 kDa chaperonin OS=Bradyrhizobium japonicum USDA 6 OX=1037409 GN=groS PE=3 SV=1 - [G7DHM3_BRAJP]	510.418	33.83	3	2	4	46	0.000345853	0.000353667	0.810472	1	0.977906	-0.0322319
BJ6T_11110	G7DMT5	Uncharacterized protein OS=Bradyrhizobium japonicum USDA 6 OX=1037409 GN=BJ6T_11110 PE=4 SV=1 - [G7DMT5_BRAJP]	508.064	49.9	1	6	20	42	0.000288417	0.000271937	0.766822	1	1.0606	0.0848856
BKD09_RS05445	A0A1L3F3F6	Benzoyl-CoA oxygenase subunit B OS=Bradyrhizobium japonicum OX=375 GN=BKD09_RS05445 PE=4 SV=1 - [A0A1L3F3F6_BRAJP]	507.514	44.28	1	3	17	37	0.000225894	0.000237049	0.82865	1	0.952945	-0.0695356
BKD09_RS07575	A0A1L3F4H1	Cobalamin biosynthesis protein CobW OS=Bradyrhizobium japonicum OX=375 GN=BKD09_RS07575 PE=4 SV=1 - [A0A1L3F4H1_BRAJP]	506.941	38.55	4	9	9	20	0.000315401	0.000289737	0.16663	1	1.08858	0.122443
atpH	G7DFA2	ATP synthase subunit delta OS=Bradyrhizobium japonicum USDA 6 OX=1037409 GN=atpH PE=3 SV=1 - [G7DFA2_BRAJP]	505.088	67.74	4	13	13	32	0.000271996	0.000271835	0.993583	1	1.00059	0.000855478
MA20_18585	A0A0A3YWX2	3-hydroxyacyl-CoA dehydrogenase OS=Bradyrhizobium japonicum OX=375 GN=MA20_18585 PE=3 SV=1 - [A0A0A3YWX2_BRAJP]	505.023	33.81	5	19	19	44	0.000299742	0.000303031	0.633787	1	0.989147	-0.015743
tldD	A0A1L3FR80	Metalloprotease TldD OS=Bradyrhizobium japonicum OX=375 GN=tldD PE=4 SV=1 - [A0A1L3FR80_BRAJP]	504.82	34.95	2	4	12	29	0.000336218	0.00037902	0.29479	1	0.88707	-0.17288
MA20_09145	A0A0A3Y4L1	Glutaredoxin OS=Bradyrhizobium japonicum OX=375 GN=MA20_09145 PE=3 SV=1 - [A0A0A3Y4L1_BRAJP]	503.987	90.74	2	5	8	33	0.000329314	0.000356155	0.428454	1	0.924638	-0.11304
BKD09_RS36510	A0A1L3FKI7	ABC transporter substrate-binding protein OS=Bradyrhizobium japonicum OX=375 GN=BKD09_RS36510 PE=4 SV=1 - [A0A1L3FKI7_BRAJP]	503.317	34.09	2	13	15	35	0.000336283	0.00029163	0.442678	1	1.15311	0.205534
rpsC	A0A0A3XNC2	30S ribosomal protein S3 OS=Bradyrhizobium japonicum OX=375 GN=rpsC PE=3 SV=1 - [A0A0A3XNC2_BRAJP]	500.946	28.63	1	1	6	20	0.000549865	0.000399989	0.454134	1	1.3747	0.45912
BJS_07741	A0A023XVQ2	Acyl-CoA thiolase OS=Bradyrhizobium japonicum SEMIA 5079 OX=476282 GN=BJS_07741 PE=3 SV=1 - [A0A023XVQ2_BRAJP]	499.46	29.1	5	8	8	26	0.00027417	0.000252833	0.260711	1	1.08439	0.116888
BJS_04927	A0A023XTL1	Beta-ketoadipyl CoA thiolase OS=Bradyrhizobium japonicum SEMIA 5079 OX=476282 GN=BJS_04927 PE=3 SV=1 - [A0A023XTL1_BRAJP]	498.103	53.98	5	14	14	34	0.000309134	0.000294567	0.354745	1	1.04945	0.0696373
rplY	A0A023XR36	50S ribosomal protein L25 OS=Bradyrhizobium japonicum SEMIA 5079 OX=476282 GN=rplY PE=3 SV=1 - [A0A023XR36_BRAJP]	492.323	36.71	3	1	7	30	0.000279112	0.000257245	0.405435	1	1.085	0.1177
mdh	G9IMR0	Malate dehydrogenase (Fragment) OS=Bradyrhizobium japonicum OX=375 GN=mdh PE=4 SV=1 - [G9IMR0_BRAJP]	489.228	70	1	1	8	33	0.000406091	0.000235042	0.423615	1	1.72774	0.788888
BSZ19_41170	A0A1Y2JCN6	Dihydrolipoyl dehydrogenase OS=Bradyrhizobium japonicum OX=375 GN=BSZ19_41170 PE=3 SV=1 - [A0A1Y2JCN6_BRAJP]	486.145	40.17	2	1	17	31	0.00072228	0.000785672	0.838489	1	0.919315	-0.121368
BKD09_RS15015	A0A1L3F8N1	Cold-shock protein OS=Bradyrhizobium japonicum OX=375 GN=BKD09_RS15015 PE=4 SV=1 - [A0A1L3F8N1_BRAJP]	486.105	66.15	3	1	4	34	0.00026348	0.000237533	0.657933	1	1.10924	0.149565
BKD09_RS30290	A0A0A3XTT9	Cold-shock protein OS=Bradyrhizobium japonicum OX=375 GN=BKD09_RS30290 PE=4 SV=1 - [A0A0A3XTT9_BRAJP]	486.088	63.77	1	4	5	47	0.000279593	0.000269892	0.694099	1	1.03595	0.0509486
BKD09_RS13735	A0A1L3F7W3	Protein HflC OS=Bradyrhizobium japonicum OX=375 GN=BKD09_RS13735 PE=3 SV=1 - [A0A1L3F7W3_BRAJP]	485.453	40.94	2	11	11	38	0.000293416	0.000294706	0.886737	1	0.99562	-0.00633275
ahpD	G7DEW3	Alkyl hydroperoxide reductase AhpD OS=Bradyrhizobium japonicum USDA 6 OX=1037409 GN=ahpD PE=3 SV=1 - [G7DEW3_BRAJP]	484.446	74.73	1	10	10	27	0.000301713	0.00026891	0.313084	1	1.12199	0.166053
ppiD	A0A023XDU4	Peptidylprolyl isomerase OS=Bradyrhizobium japonicum SEMIA 5079 OX=476282 GN=ppiD PE=4 SV=1 - [A0A023XDU4_BRAJP]	482.326	43.31	5	22	22	39	0.000326041	0.000322468	0.838737	1	1.01108	0.0158982
BKD09_RS05145	A0A1L3F3A2	Amino acid ABC transporter substrate-bindnig protein OS=Bradyrhizobium japonicum OX=375 GN=BKD09_RS05145 PE=3 SV=1 - [A0A1L3F3A2_BRAJP]	482.171	31.3	2	2	9	24	0.000288906	0.000293449	0.895326	1	0.98452	-0.0225072
infB	G7DJ42	Translation initiation factor IF-2 OS=Bradyrhizobium japonicum USDA 6 OX=1037409 GN=infB PE=3 SV=1 - [G7DJ42_BRAJP]	479.331	26.27	3	2	19	31	0.000237104	0.000230613	0.878181	1	1.02815	0.0400491
htpG	A0A0A3Y6T1	Chaperone protein HtpG OS=Bradyrhizobium japonicum OX=375 GN=htpG PE=3 SV=1 - [A0A0A3Y6T1_BRAJP]	479.075	46.08	1	4	21	37	0.000300089	0.000316951	0.414825	1	0.946802	-0.0788657
rplD	G7D4Z8	50S ribosomal protein L4 OS=Bradyrhizobium japonicum USDA 6 OX=1037409 GN=rplD PE=3 SV=1 - [G7D4Z8_BRAJP]	475.697	47.09	2	7	7	19	0.000279341	0.000254351	0.129697	1	1.09825	0.135205
efp	A0A0A3XS86	Elongation factor P OS=Bradyrhizobium japonicum OX=375 GN=efp PE=3 SV=1 - [A0A0A3XS86_BRAJP]	475.457	46.81	3	1	8	30	0.000460999	0.000495799	0.759562	1	0.929811	-0.10499
secA	A0A4Y3YYY7	Protein translocase subunit SecA OS=Bradyrhizobium japonicum OX=375 GN=secA PE=4 SV=1 - [A0A4Y3YYY7_BRAJP]	475.235	30.34	3	7	25	41	0.000290641	0.000302914	0.42766	1	0.959483	-0.0596708
ppc	A0A023XJ65	Phosphoenolpyruvate carboxylase OS=Bradyrhizobium japonicum SEMIA 5079 OX=476282 GN=ppc PE=3 SV=1 - [A0A023XJ65_BRAJP]	472.967	30.69	4	3	22	32	0.000295446	0.000277055	0.482039	1	1.06638	0.0927241
BKD09_RS25645	A0A1L3FEJ6	Dihydrolipoyl dehydrogenase OS=Bradyrhizobium japonicum OX=375 GN=BKD09_RS25645 PE=3 SV=1 - [A0A1L3FEJ6_BRAJP]	472.357	40.17	2	1	17	31	0.000355928	0.000260161	0.546661	1	1.36811	0.452183
secA	A0A1Y2JG34	Protein translocase subunit SecA OS=Bradyrhizobium japonicum OX=375 GN=secA PE=3 SV=1 - [A0A1Y2JG34_BRAJP]	471.629	28.33	1	5	23	37	0.000289052	0.000256274	0.0507795	1	1.1279	0.173641
BJ6T_56860	G7DHU7	Cold shock protein OS=Bradyrhizobium japonicum USDA 6 OX=1037409 GN=BJ6T_56860 PE=4 SV=1 - [G7DHU7_BRAJP]	471.622	73.53	1	3	4	22	0.000222903	0.000210492	0.807306	1	1.05896	0.0826514
BJS_07189	A0A023X9I5	MoxR family protein OS=Bradyrhizobium japonicum SEMIA 5079 OX=476282 GN=BJS_07189 PE=4 SV=1 - [A0A023X9I5_BRAJP]	470.811	37.65	2	2	10	17	0.000345494	0.00033042	0.668577	1	1.04562	0.0643565
argD	A0A0A3XTU9	Acetylornithine aminotransferase OS=Bradyrhizobium japonicum OX=375 GN=argD PE=3 SV=1 - [A0A0A3XTU9_BRAJP]	467.1	40.3	5	12	12	26	0.0002768	0.000250868	0.153693	1	1.10337	0.141916
BJS_04787	A0A023XST6	ABC transporter substrate-binding protein OS=Bradyrhizobium japonicum SEMIA 5079 OX=476282 GN=BJS_04787 PE=4 SV=1 - [A0A023XST6_BRAJP]	466.77	40.16	5	10	10	27	0.000305947	0.000349967	0.00950468	1	0.874218	-0.193935
BKD09_RS02510	A0A1L3F1K0	OmpA-like domain-containing protein OS=Bradyrhizobium japonicum OX=375 GN=BKD09_RS02510 PE=4 SV=1 - [A0A1L3F1K0_BRAJP]	466.27	53.48	2	2	10	32	0.00028629	0.000307838	0.298608	1	0.930002	-0.104695
rpsC	A0A1L3FCZ6	30S ribosomal protein S3 OS=Bradyrhizobium japonicum OX=375 GN=rpsC PE=3 SV=1 - [A0A1L3FCZ6_BRAJP]	466.227	28.63	1	1	6	19	0.00018642	0.000128809	0.596246	1	1.44727	0.533331
BSZ19_49865	A0A1Y2J6T8	Methionine adenosyltransferase OS=Bradyrhizobium japonicum OX=375 GN=BSZ19_49865 PE=3 SV=1 - [A0A1Y2J6T8_BRAJP]	464.494	54.52	2	1	17	47	0.000359177	0.000399732	0.615527	1	0.898545	-0.154338
MA20_42490	A0A0A3XHF9	Carboxymethylenebutenolidase OS=Bradyrhizobium japonicum OX=375 GN=MA20_42490 PE=4 SV=1 - [A0A0A3XHF9_BRAJP]	464.233	50	4	9	9	26	0.000317438	0.00030541	0.315795	1	1.03939	0.0557306
bioA_1	A0A4Y3YWS4	Aspartate aminotransferase family protein OS=Bradyrhizobium japonicum OX=375 GN=bioA_1 PE=4 SV=1 - [A0A4Y3YWS4_BRAJP]	462.701	35.75	2	4	13	27	0.000330563	0.00030606	0.649684	1	1.08006	0.111108
ald	A0A023XI66	Alanine dehydrogenase OS=Bradyrhizobium japonicum SEMIA 5079 OX=476282 GN=ald PE=3 SV=1 - [A0A023XI66_BRAJP]	459.079	35.85	2	1	8	17	0.000239347	0.000151414	0.0805102	1	1.58075	0.660609
thrS	A0A1L3FCK2	Threonine--tRNA ligase OS=Bradyrhizobium japonicum OX=375 GN=thrS PE=3 SV=1 - [A0A1L3FCK2_BRAJP]	459.077	33.38	2	2	19	30	0.000421735	0.000407113	0.865222	1	1.03592	0.0509093
htpG	A0A1Y2JV03	Chaperone protein HtpG OS=Bradyrhizobium japonicum OX=375 GN=htpG PE=3 SV=1 - [A0A1Y2JV03_BRAJP]	458.082	40	2	1	18	36	0.000241961	0.000272148	0.558893	1	0.889078	-0.169618
BJ6T_16040	G7D253	Superoxide dismutase OS=Bradyrhizobium japonicum USDA 6 OX=1037409 GN=BJ6T_16040 PE=3 SV=1 - [G7D253_BRAJP]	457.335	47.98	1	1	7	41	0.000306408	0.000260913	0.246263	1	1.17437	0.231885
BJS_03009	A0A023XDN2	Uncharacterized protein OS=Bradyrhizobium japonicum SEMIA 5079 OX=476282 GN=BJS_03009 PE=4 SV=1 - [A0A023XDN2_BRAJP]	456.7	45.66	4	7	7	46	0.000342181	0.000346273	0.926637	1	0.988181	-0.0171529
BJA01nite_68380	A0A4Y3Z0I4	Carbon monoxide dehydrogenase OS=Bradyrhizobium japonicum OX=375 GN=BJA01nite_68380 PE=4 SV=1 - [A0A4Y3Z0I4_BRAJP]	455.759	40.23	1	1	8	20	0.000240411	0.000190545	0.568378	1	1.2617	0.335367
lysK	A0A0A3XVT8	Lysine--tRNA ligase OS=Bradyrhizobium japonicum OX=375 GN=lysK PE=3 SV=1 - [A0A0A3XVT8_BRAJP]	455.454	44.97	5	19	19	27	0.000356335	0.000338913	0.630891	1	1.05141	0.0723219
glnA	A0A0A3XKM5	Glutamine synthetase OS=Bradyrhizobium japonicum OX=375 GN=glnA PE=3 SV=1 - [A0A0A3XKM5_BRAJP]	454.737	39.87	5	4	15	38	0.000207317	0.000238194	0.605638	1	0.870371	-0.200297
rpsJ	G7D4Z6	30S ribosomal protein S10 OS=Bradyrhizobium japonicum USDA 6 OX=1037409 GN=rpsJ PE=3 SV=1 - [G7D4Z6_BRAJP]	454.403	35.29	1	3	3	16	0.000290631	0.000256622	0.0215995	1	1.13253	0.179544
BJS_05339	A0A023XUR5	OmpA-like domain-containing protein OS=Bradyrhizobium japonicum SEMIA 5079 OX=476282 GN=BJS_05339 PE=4 SV=1 - [A0A023XUR5_BRAJP]	453.524	54.92	2	2	10	34	0.000286486	0.000318265	0.2989	1	0.900149	-0.151764
BSZ19_00935	A0A1Y2JZ39	DNA-binding response regulator OS=Bradyrhizobium japonicum OX=375 GN=BSZ19_00935 PE=4 SV=1 - [A0A1Y2JZ39_BRAJP]	453.379	42.49	1	2	8	22	0.000220565	0.000153641	0.465194	1	1.43559	0.521645
BJ6T_05100	G7DGY5	GTP-binding tyrosine phosphorylated protein OS=Bradyrhizobium japonicum USDA 6 OX=1037409 GN=BJ6T_05100 PE=4 SV=1 - [G7DGY5_BRAJP]	452.945	32.07	2	3	17	26	0.000287475	0.000281998	0.866911	1	1.01942	0.0277548
leuS	A0A0A3XX70	Leucine--tRNA ligase OS=Bradyrhizobium japonicum OX=375 GN=leuS PE=3 SV=1 - [A0A0A3XX70_BRAJP]	452.854	30.78	3	21	21	36	0.000312177	0.000300095	0.335518	1	1.04026	0.0569451
BKD09_RS38670	A0A1L3FLS2	AAA family ATPase OS=Bradyrhizobium japonicum OX=375 GN=BKD09_RS38670 PE=4 SV=1 - [A0A1L3FLS2_BRAJP]	452.339	33.43	1	1	9	17	0.000269541	0.000256567	0.660629	1	1.05057	0.0711707
BKD09_RS23350	A0A1L3FDA4	Acetyl/propionyl-CoA carboxylase subuit alpha OS=Bradyrhizobium japonicum OX=375 GN=BKD09_RS23350 PE=4 SV=1 - [A0A1L3FDA4_BRAJP]	449.335	29.21	2	3	16	24	0.000332778	0.000300847	0.447128	1	1.10613	0.145526
napA	A0A1L3F666	Periplasmic nitrate reductase OS=Bradyrhizobium japonicum OX=375 GN=napA PE=3 SV=1 - [A0A1L3F666_BRAJP]	448.59	30.7	2	4	22	40	0.000427619	0.00044138	0.927018	1	0.968822	-0.0456966
parC	A0A023XD94	DNA topoisomerase 4 subunit A OS=Bradyrhizobium japonicum SEMIA 5079 OX=476282 GN=parC PE=3 SV=1 - [A0A023XD94_BRAJP]	448.213	36.3	6	22	22	31	0.000320277	0.000316734	0.830103	1	1.01119	0.016051
MA20_06215	A0A0A3Y2T9	Betaine-aldehyde dehydrogenase OS=Bradyrhizobium japonicum OX=375 GN=MA20_06215 PE=3 SV=1 - [A0A0A3Y2T9_BRAJP]	447.133	44.18	6	15	16	26	0.000354279	0.000371406	0.704865	1	0.953886	-0.0681106
rplF	A0A1L3FD00	50S ribosomal protein L6 OS=Bradyrhizobium japonicum OX=375 GN=rplF PE=3 SV=1 - [A0A1L3FD00_BRAJP]	446.67	35.59	1	5	5	19	0.000325491	0.000277424	0.114506	1	1.17326	0.230529
argJ	A0A023XUN0	Arginine biosynthesis bifunctional protein ArgJ OS=Bradyrhizobium japonicum SEMIA 5079 OX=476282 GN=argJ PE=3 SV=1 - [A0A023XUN0_BRAJP]	445.31	43.97	1	3	18	35	0.000276502	0.000233472	0.317521	1	1.18431	0.244041
nifN	S6BN46	Nitrogenase molybdenum-cofactor synthesis protein OS=Bradyrhizobium japonicum OX=375 GN=nifN PE=3 SV=1 - [S6BN46_BRAJP]	444.655	30.06	2	11	11	22	0.000303777	0.000226824	0.00688819	1	1.33926	0.421439
BKD09_RS08005	A0A1L3F4P0	D-amino-acid transaminase OS=Bradyrhizobium japonicum OX=375 GN=BKD09_RS08005 PE=4 SV=1 - [A0A1L3F4P0_BRAJP]	444.609	48.25	2	2	11	24	0.000371731	0.000277139	0.144457	1	1.34132	0.423649
MA20_06695	A0A0A3Y372	Phyllosphere-induced regulator PhyR OS=Bradyrhizobium japonicum OX=375 GN=MA20_06695 PE=4 SV=1 - [A0A0A3Y372_BRAJP]	444.456	53.36	2	8	8	25	0.000273384	0.000297641	0.311444	1	0.918503	-0.122643
ppc	A0A0A3XWU1	Phosphoenolpyruvate carboxylase OS=Bradyrhizobium japonicum OX=375 GN=ppc PE=3 SV=1 - [A0A0A3XWU1_BRAJP]	443.889	28.11	1	1	20	28	0.000139638	0.00011256	0.782815	1	1.24056	0.310994
MA20_32415	A0A0A3XNA7	Molybdenum cofactor biosynthesis protein OS=Bradyrhizobium japonicum OX=375 GN=MA20_32415 PE=4 SV=1 - [A0A0A3XNA7_BRAJP]	442.243	60.82	1	10	10	17	0.000307963	0.000292511	0.146401	1	1.05282	0.0742649
trpD	G7DCU3	Anthranilate phosphoribosyltransferase OS=Bradyrhizobium japonicum USDA 6 OX=1037409 GN=trpD PE=3 SV=1 - [G7DCU3_BRAJP]	439.729	36.8	2	9	9	18	0.000252358	0.000221548	0.350576	1	1.13907	0.187852
MA20_23605	A0A0A3XSY3	MFS transporter OS=Bradyrhizobium japonicum OX=375 GN=MA20_23605 PE=4 SV=1 - [A0A0A3XSY3_BRAJP]	438.081	34.88	2	2	10	31	0.000288431	0.000236246	0.0447923	1	1.2209	0.287941
lon	A0A0A3XG43	Lon protease OS=Bradyrhizobium japonicum OX=375 GN=lon PE=2 SV=1 - [A0A0A3XG43_BRAJP]	434.7	37.26	5	1	25	39	0.000352811	0.000334715	0.739353	1	1.05406	0.0759632
MA20_39425	A0A0A3XIM1	Carbon monoxide dehydrogenase OS=Bradyrhizobium japonicum OX=375 GN=MA20_39425 PE=4 SV=1 - [A0A0A3XIM1_BRAJP]	434.614	40.23	3	1	8	21	0.000257389	0.000357653	0.291423	1	0.719662	-0.474609
BJS_06242	A0A023XJD5	ABC transporter substrate-binding protein OS=Bradyrhizobium japonicum SEMIA 5079 OX=476282 GN=BJS_06242 PE=4 SV=1 - [A0A023XJD5_BRAJP]	434.407	36.4	2	14	15	36	0.000356421	0.000381901	0.514497	1	0.93328	-0.0996176
BJ6T_50330	G7DAH7	Peptidyl-prolyl cis-trans isomerase OS=Bradyrhizobium japonicum USDA 6 OX=1037409 GN=BJ6T_50330 PE=3 SV=1 - [G7DAH7_BRAJP]	433.704	79.87	2	1	8	22	0.000587577	0.000554698	0.860726	1	1.05927	0.0830759
dnaK	A0A1Y2JK54	Chaperone protein DnaK OS=Bradyrhizobium japonicum OX=375 GN=dnaK PE=2 SV=1 - [A0A1Y2JK54_BRAJP]	433.627	5.02	2	1	4	21	0.000342928	0.000477082	0.624816	1	0.718804	-0.476329
purH	G7DH23	Bifunctional purine biosynthesis protein PurH OS=Bradyrhizobium japonicum USDA 6 OX=1037409 GN=purH PE=3 SV=1 - [G7DH23_BRAJP]	433.383	43.21	1	1	18	33	0.000245242	0.000172511	0.206686	1	1.4216	0.507519
asd	A0A0A3XK41	Aspartate-semialdehyde dehydrogenase OS=Bradyrhizobium japonicum OX=375 GN=asd PE=3 SV=1 - [A0A0A3XK41_BRAJP]	433.039	60.76	2	1	13	26	0.000345336	0.000294284	0.122932	1	1.17348	0.230795
MA20_07815	A0A0A3Y362	S-adenosylmethionine synthetase OS=Bradyrhizobium japonicum OX=375 GN=MA20_07815 PE=3 SV=1 - [A0A0A3Y362_BRAJP]	433.003	53.77	1	1	17	45	0.000170832	0.000261149	0.58772	1	0.654153	-0.612301
argH	A0A023XS45	Argininosuccinate lyase OS=Bradyrhizobium japonicum SEMIA 5079 OX=476282 GN=argH PE=3 SV=1 - [A0A023XS45_BRAJP]	432.679	33.47	3	1	12	18	0.000350966	0.000327391	0.651627	1	1.07201	0.100318
rpsE	A0A1L3FD50	30S ribosomal protein S5 OS=Bradyrhizobium japonicum OX=375 GN=rpsE PE=3 SV=1 - [A0A1L3FD50_BRAJP]	431.931	44.39	2	8	8	26	0.000296343	0.000272756	0.0858352	1	1.08648	0.119658
purH	A0A023XUJ0	Bifunctional purine biosynthesis protein PurH OS=Bradyrhizobium japonicum SEMIA 5079 OX=476282 GN=purH PE=3 SV=1 - [A0A023XUJ0_BRAJP]	431.469	43.58	4	2	19	36	0.000350036	0.000418866	0.0877976	1	0.835674	-0.258987
groS	G7D641	10 kDa chaperonin OS=Bradyrhizobium japonicum USDA 6 OX=1037409 GN=groS PE=3 SV=1 - [G7D641_BRAJP]	431.269	27.88	2	1	3	35	0.0002534	0.00100171	0.35974	1	0.252966	-1.98298
asd	A0A1L3F1K4	Aspartate-semialdehyde dehydrogenase OS=Bradyrhizobium japonicum OX=375 GN=asd PE=3 SV=1 - [A0A1L3F1K4_BRAJP]	430.801	52.33	3	1	12	25	0.000325969	0.000313543	0.70809	1	1.03963	0.0560734
nifX	G7DEZ2	Iron-molybdenum cofactor processing protein OS=Bradyrhizobium japonicum USDA 6 OX=1037409 GN=nifX PE=4 SV=1 - [G7DEZ2_BRAJP]	428.724	61.83	1	2	7	18	0.000367154	0.000270764	0.056457	1	1.35599	0.439348
fixO	G7D5I8	Cytochrome C oxidase OS=Bradyrhizobium japonicum USDA 6 OX=1037409 GN=fixO PE=4 SV=1 - [G7D5I8_BRAJP]	427.965	24.59	4	4	4	19	0.000301361	0.00031065	0.789983	1	0.9701	-0.0437947
MA20_08995	A0A0A3Y0E3	Isocitrate dehydrogenase [NADP] OS=Bradyrhizobium japonicum OX=375 GN=MA20_08995 PE=3 SV=1 - [A0A0A3Y0E3_BRAJP]	426.973	41.44	1	2	16	44	0.000547982	0.000421877	0.413209	1	1.29891	0.377305
BKD09_RS02965	A0A0A3YVV6	Nitrogen regulatory protein P-II 1 OS=Bradyrhizobium japonicum OX=375 GN=BKD09_RS02965 PE=3 SV=1 - [A0A0A3YVV6_BRAJP]	425.93	78.57	3	7	8	28	0.000301234	0.000287528	0.488873	1	1.04767	0.0671794
	Q8GNY1	NADP-dependent malic enzyme OS=Bradyrhizobium japonicum OX=375 PE=4 SV=1 - [Q8GNY1_BRAJP]	425.772	25.86	1	16	16	32	0.000290331	0.000225597	0.00264995	1	1.28695	0.363951
	E9LF03	DnaK (Fragment) OS=Bradyrhizobium japonicum OX=375 PE=4 SV=1 - [E9LF03_BRAJP]	424.642	31.96	2	1	7	28	0.000336471	0.000371065	0.144094	1	0.906771	-0.141189
BSZ19_15465	A0A1Y2JQ76	SHSP domain-containing protein OS=Bradyrhizobium japonicum OX=375 GN=BSZ19_15465 PE=3 SV=1 - [A0A1Y2JQ76_BRAJP]	419.007	40.12	1	5	5	24	0.000256255	0.00020222	0.334995	1	1.26721	0.341653
grpE	A0A0A3XTD9	Protein GrpE OS=Bradyrhizobium japonicum OX=375 GN=grpE PE=3 SV=1 - [A0A0A3XTD9_BRAJP]	418.029	43.78	3	8	8	27	0.000281453	0.000261683	0.314978	1	1.07555	0.105074
BJS_04821	A0A023XT98	Amino acid binding protein OS=Bradyrhizobium japonicum SEMIA 5079 OX=476282 GN=BJS_04821 PE=3 SV=1 - [A0A023XT98_BRAJP]	417.245	30.35	3	2	9	20	0.000252701	0.000265487	0.756805	1	0.951838	-0.0712115
BJA01nite_30730	A0A4Y3YQ18	Uncharacterized protein OS=Bradyrhizobium japonicum OX=375 GN=BJA01nite_30730 PE=4 SV=1 - [A0A4Y3YQ18_BRAJP]	417.082	50.09	5	23	23	39	0.000299604	0.000306153	0.451018	1	0.978607	-0.0311984
dadA	A0A1Y2JJD3	D-amino acid dehydrogenase OS=Bradyrhizobium japonicum OX=375 GN=dadA PE=3 SV=1 - [A0A1Y2JJD3_BRAJP]	415.571	38.72	3	13	13	26	0.000371115	0.000393678	0.558821	1	0.942686	-0.0851514
BKD09_RS10475	A0A0A3Y399	Succinyl-CoA--3-ketoacid-CoA transferase OS=Bradyrhizobium japonicum OX=375 GN=BKD09_RS10475 PE=4 SV=1 - [A0A0A3Y399_BRAJP]	415.228	65.11	3	11	11	35	0.000292978	0.000292855	0.986477	1	1.00042	0.000607602
BJS_02711	A0A023XCD3	Propionyl-CoA carboxylase OS=Bradyrhizobium japonicum SEMIA 5079 OX=476282 GN=BJS_02711 PE=4 SV=1 - [A0A023XCD3_BRAJP]	414.833	25.78	3	1	14	23	0.00031105	0.000348436	0.0973967	1	0.892702	-0.16375
groS	A0A0A3XYZ0	10 kDa chaperonin OS=Bradyrhizobium japonicum OX=375 GN=groS PE=3 SV=1 - [A0A0A3XYZ0_BRAJP]	414.832	33.33	4	1	3	34	0.000174857	8.49001e-05	0.323096	1	2.05956	1.04234
BSZ19_08955	A0A1Y2JWM1	DNA repair protein RecN OS=Bradyrhizobium japonicum OX=375 GN=BSZ19_08955 PE=3 SV=1 - [A0A1Y2JWM1_BRAJP]	414.645	36.33	2	1	17	26	0.000371667	0.000388247	0.79191	1	0.957295	-0.0629652
MA20_42300	A0A0A3XHP6	Uncharacterized protein OS=Bradyrhizobium japonicum OX=375 GN=MA20_42300 PE=4 SV=1 - [A0A0A3XHP6_BRAJP]	413.421	38.36	4	17	18	28	0.00032869	0.000299494	0.205232	1	1.09748	0.134199
MA20_08605	A0A0A3Z2K2	Fumarate hydratase class I OS=Bradyrhizobium japonicum OX=375 GN=MA20_08605 PE=3 SV=1 - [A0A0A3Z2K2_BRAJP]	412.809	32.3	4	15	15	27	0.000305204	0.000292552	0.543261	1	1.04325	0.0610802
MA20_14950	A0A0A3XWE2	Alanine dehydrogenase OS=Bradyrhizobium japonicum OX=375 GN=MA20_14950 PE=3 SV=1 - [A0A0A3XWE2_BRAJP]	412.771	41.51	3	3	10	21	0.000334587	0.000323408	0.805635	1	1.03457	0.049027
BSZ19_16675	A0A1Y2JR66	Succinyl-CoA--3-ketoacid-CoA transferase OS=Bradyrhizobium japonicum OX=375 GN=BSZ19_16675 PE=4 SV=1 - [A0A1Y2JR66_BRAJP]	412.55	37.96	2	5	5	22	0.000310346	0.000310898	0.97916	1	0.998226	-0.00256106
lon	A0A1Y2J689	Lon protease OS=Bradyrhizobium japonicum OX=375 GN=lon PE=2 SV=1 - [A0A1Y2J689_BRAJP]	412.227	38.39	3	1	25	45	0.000408759	0.000553407	0.24737	1	0.738623	-0.43709
BKD09_RS02600	A0A1L3F1P5	GTP-binding protein TypA OS=Bradyrhizobium japonicum OX=375 GN=BKD09_RS02600 PE=4 SV=1 - [A0A1L3F1P5_BRAJP]	411.314	28.78	1	1	15	23	0.000293543	0.000280079	0.68979	1	1.04807	0.0677372
BKD09_RS38500	A0A0A3XHF0	Protein-disulfide isomerase OS=Bradyrhizobium japonicum OX=375 GN=BKD09_RS38500 PE=4 SV=1 - [A0A0A3XHF0_BRAJP]	409.002	50.46	3	13	13	32	0.000322951	0.000345902	0.487309	1	0.93365	-0.099046
BKD09_RS08830	A0A1L3F569	Uncharacterized protein OS=Bradyrhizobium japonicum OX=375 GN=BKD09_RS08830 PE=4 SV=1 - [A0A1L3F569_BRAJP]	406.786	80.71	1	1	7	17	0.0002741	0.000234794	0.385353	1	1.16741	0.223311
BKD09_RS40630	A0A0A3XLG5	Short-chain dehydrogenase OS=Bradyrhizobium japonicum OX=375 GN=BKD09_RS40630 PE=4 SV=1 - [A0A0A3XLG5_BRAJP]	406.515	24.56	1	4	4	13	0.000343204	0.000368545	0.350077	1	0.931241	-0.102774
MA20_29625	A0A0A3XNS0	ATPase AAA OS=Bradyrhizobium japonicum OX=375 GN=MA20_29625 PE=4 SV=1 - [A0A0A3XNS0_BRAJP]	403.659	40.57	3	14	14	24	0.000309043	0.000316807	0.461143	1	0.975493	-0.035797
napA	A0A023XQ02	Periplasmic nitrate reductase OS=Bradyrhizobium japonicum SEMIA 5079 OX=476282 GN=napA PE=3 SV=1 - [A0A023XQ02_BRAJP]	402.63	27.36	3	1	19	35	0.000366993	0.000448262	0.533318	1	0.818702	-0.28859
ilvC	A0A1L3F7X7	Ketol-acid reductoisomerase (NADP(+)) OS=Bradyrhizobium japonicum OX=375 GN=ilvC PE=3 SV=1 - [A0A1L3F7X7_BRAJP]	402.181	52.8	3	15	15	43	0.000342295	0.000283115	0.136419	1	1.20903	0.273854
MA20_18005	A0A0A3XUB0	Fructose-1,6-bisphosphate aldolase OS=Bradyrhizobium japonicum OX=375 GN=MA20_18005 PE=3 SV=1 - [A0A0A3XUB0_BRAJP]	401.742	37.75	10	2	11	35	0.000203876	0.000193813	0.910257	1	1.05192	0.073021
BJS_03596	A0A023XF91	TRAP dicarboxylate transporter OS=Bradyrhizobium japonicum SEMIA 5079 OX=476282 GN=BJS_03596 PE=4 SV=1 - [A0A023XF91_BRAJP]	401.365	25.59	1	1	8	16	0.000406189	0.000488833	0.243404	1	0.830937	-0.267189
rplA	G7D4Y3	50S ribosomal protein L1 OS=Bradyrhizobium japonicum USDA 6 OX=1037409 GN=rplA PE=3 SV=1 - [G7D4Y3_BRAJP]	397.652	41.3	2	9	9	33	0.000293827	0.00027492	0.190228	1	1.06878	0.0959595
BKD09_RS17670	A0A1L3FA17	OsmC family peroxiredoxin OS=Bradyrhizobium japonicum OX=375 GN=BKD09_RS17670 PE=4 SV=1 - [A0A1L3FA17_BRAJP]	396.593	22.14	2	4	4	19	0.000351688	0.000396942	0.193318	1	0.885996	-0.174629
ppk	A0A0A3XR06	Polyphosphate kinase OS=Bradyrhizobium japonicum OX=375 GN=ppk PE=3 SV=1 - [A0A0A3XR06_BRAJP]	396.429	27.67	2	2	15	23	0.000446439	0.000534703	0.404357	1	0.83493	-0.260273
BSZ19_47345	A0A1Y2J7V7	Periplasmic serine endoprotease DegP-like OS=Bradyrhizobium japonicum OX=375 GN=BSZ19_47345 PE=3 SV=1 - [A0A1Y2J7V7_BRAJP]	394.435	32.48	1	1	12	26	0.000378056	0.000412703	0.567104	1	0.916048	-0.126505
tldD	Q45224	TldD OS=Bradyrhizobium japonicum OX=375 GN=tldD PE=4 SV=2 - [Q45224_BRAJP]	393.613	30.48	2	3	11	25	0.00030772	0.000276095	0.254795	1	1.11454	0.156451
BKD09_RS09905	A0A0A3Y1R8	Branched-chain amino acid ABC transporter substrate-binding protein OS=Bradyrhizobium japonicum OX=375 GN=BKD09_RS09905 PE=4 SV=1 - [A0A0A3Y1R8_BRAJP]	393.282	46.22	3	13	13	32	0.000384263	0.000387575	0.979915	1	0.991455	-0.0123809
metE	A0A0A3XL72	5-methyltetrahydropteroyltriglutamate--homocysteine methyltransferase OS=Bradyrhizobium japonicum OX=375 GN=metE PE=3 SV=1 - [A0A0A3XL72_BRAJP]	387.981	28.04	3	16	16	28	0.000261066	0.000255462	0.81509	1	1.02194	0.0313058
id359	Q9ANB6	ID359 OS=Bradyrhizobium japonicum OX=375 GN=id359 PE=4 SV=1 - [Q9ANB6_BRAJP]	384.395	39.86	1	4	4	24	0.00029726	0.000272023	0.183723	1	1.09277	0.127995
nuoC	A0A0A3XKX5	NADH-quinone oxidoreductase subunit C OS=Bradyrhizobium japonicum OX=375 GN=nuoC PE=3 SV=1 - [A0A0A3XKX5_BRAJP]	384.053	53.2	3	8	8	26	0.000287937	0.000305599	0.380306	1	0.942206	-0.0858861
BJS_06375	A0A023XI47	Acetylornithine aminotransferase OS=Bradyrhizobium japonicum SEMIA 5079 OX=476282 GN=BJS_06375 PE=3 SV=1 - [A0A023XI47_BRAJP]	383.605	41.89	3	14	14	23	0.000314516	0.000310635	0.779978	1	1.01249	0.0179146
greA	A0A0A3Y5V7	Transcription elongation factor GreA OS=Bradyrhizobium japonicum OX=375 GN=greA PE=3 SV=1 - [A0A0A3Y5V7_BRAJP]	382.87	64.33	1	11	11	27	0.000296332	0.000257706	0.0483323	1	1.14988	0.201488
BJ6T_09170	G7DKV5	Two-component response regulator OS=Bradyrhizobium japonicum USDA 6 OX=1037409 GN=BJ6T_09170 PE=4 SV=1 - [G7DKV5_BRAJP]	381.157	44.57	2	6	6	23	0.000292052	0.000288055	0.802501	1	1.01388	0.0198826
BJ6T_17570	G7D3H8	Uncharacterized protein OS=Bradyrhizobium japonicum USDA 6 OX=1037409 GN=BJ6T_17570 PE=4 SV=1 - [G7D3H8_BRAJP]	380.368	45.66	5	11	11	24	0.000286524	0.000299323	0.513478	1	0.957239	-0.0630485
MA20_39690	A0A0A3XIR3	Aspartokinase OS=Bradyrhizobium japonicum OX=375 GN=MA20_39690 PE=3 SV=1 - [A0A0A3XIR3_BRAJP]	380.298	45.69	4	14	14	22	0.000307355	0.000308168	0.8925	1	0.997361	-0.00381296
argJ	A0A1Y2JEM2	Arginine biosynthesis bifunctional protein ArgJ OS=Bradyrhizobium japonicum OX=375 GN=argJ PE=3 SV=1 - [A0A1Y2JEM2_BRAJP]	380.279	41.16	1	3	18	33	0.000280533	0.000296961	0.480344	1	0.94468	-0.0821019
argH	A0A1L3F459	Argininosuccinate lyase OS=Bradyrhizobium japonicum OX=375 GN=argH PE=3 SV=1 - [A0A1L3F459_BRAJP]	379.779	34.41	3	1	12	18	0.000271005	0.000256455	0.626086	1	1.05674	0.0796162
BSZ19_25060	A0A1Y2JKB1	Uncharacterized protein OS=Bradyrhizobium japonicum OX=375 GN=BSZ19_25060 PE=4 SV=1 - [A0A1Y2JKB1_BRAJP]	377.72	11.84	1	3	12	20	0.000344668	0.000434689	0.196321	1	0.792908	-0.334774
BSZ19_09975	A0A1Y2JTC8	ABC transporter substrate-binding protein OS=Bradyrhizobium japonicum OX=375 GN=BSZ19_09975 PE=4 SV=1 - [A0A1Y2JTC8_BRAJP]	374.594	28.92	2	1	11	21	0.000347502	0.000332498	0.658722	1	1.04512	0.063673
fixR	A0A0A3Y1G9	Oxidoreductase OS=Bradyrhizobium japonicum OX=375 GN=fixR PE=4 SV=1 - [A0A0A3Y1G9_BRAJP]	373.5	55.76	1	14	14	39	0.000287185	0.000275885	0.362876	1	1.04096	0.0579146
BKD09_RS30475	A0A1L3FHA1	Methylmalonate-semialdehyde dehydrogenase (Acylating) OS=Bradyrhizobium japonicum OX=375 GN=BKD09_RS30475 PE=4 SV=1 - [A0A1L3FHA1_BRAJP]	373.055	37.75	5	15	15	29	0.000313485	0.000280462	0.0804507	1	1.11775	0.160594
BJS_07845	A0A023XWZ8	Amidase domain-containing protein OS=Bradyrhizobium japonicum SEMIA 5079 OX=476282 GN=BJS_07845 PE=3 SV=1 - [A0A023XWZ8_BRAJP]	372.664	30.36	4	1	10	19	0.000259987	0.00023995	0.572749	1	1.08351	0.115709
rplE	A0A023XC15	50S ribosomal protein L5 OS=Bradyrhizobium japonicum SEMIA 5079 OX=476282 GN=rplE PE=3 SV=1 - [A0A023XC15_BRAJP]	372.272	51.35	2	3	10	31	0.00034518	0.000337115	0.839515	1	1.02392	0.0341077
BJS_06690	A0A023XI36	ABC transporter sugar-binding protein OS=Bradyrhizobium japonicum SEMIA 5079 OX=476282 GN=BJS_06690 PE=4 SV=1 - [A0A023XI36_BRAJP]	371.826	40	5	8	8	18	0.000255511	0.000249604	0.88822	1	1.02366	0.0337429
BJ6T_27770	G7DDQ9	PRC domain-containing protein OS=Bradyrhizobium japonicum USDA 6 OX=1037409 GN=BJ6T_27770 PE=4 SV=1 - [G7DDQ9_BRAJP]	369.725	41.95	2	2	4	14	0.000295523	0.000392804	0.0817563	1	0.752342	-0.41054
nqo3	A0A023XCG7	NADH-quinone oxidoreductase OS=Bradyrhizobium japonicum SEMIA 5079 OX=476282 GN=nqo3 PE=3 SV=1 - [A0A023XCG7_BRAJP]	369.183	31.55	4	2	17	29	0.000273383	0.000249584	0.437992	1	1.09536	0.131403
MA20_22630	A0A0A3XW33	ABC transporter substrate-binding protein OS=Bradyrhizobium japonicum OX=375 GN=MA20_22630 PE=4 SV=1 - [A0A0A3XW33_BRAJP]	366.144	28.72	4	8	8	18	0.000293532	0.000292541	0.96075	1	1.00339	0.00488194
BSZ19_33455	A0A1Y2JEY9	Amidase OS=Bradyrhizobium japonicum OX=375 GN=BSZ19_33455 PE=3 SV=1 - [A0A1Y2JEY9_BRAJP]	365.819	30.36	1	1	10	18	0.000295629	0.000305076	0.780132	1	0.969032	-0.0453836
thrS	A0A023XBF6	Threonine--tRNA ligase OS=Bradyrhizobium japonicum SEMIA 5079 OX=476282 GN=thrS PE=3 SV=1 - [A0A023XBF6_BRAJP]	365.269	31.03	3	1	18	29	0.000372342	0.000261058	0.154414	1	1.42628	0.51226
BSZ19_14850	A0A1Y2JQR8	NADH-quinone oxidoreductase OS=Bradyrhizobium japonicum OX=375 GN=BSZ19_14850 PE=3 SV=1 - [A0A1Y2JQR8_BRAJP]	365.189	28.94	1	1	16	31	0.000325223	0.000355809	0.206382	1	0.914037	-0.129675
rplN	G7D507	50S ribosomal protein L14 OS=Bradyrhizobium japonicum USDA 6 OX=1037409 GN=rplN PE=3 SV=1 - [G7D507_BRAJP]	364.656	45.08	1	4	4	28	0.000292499	0.00028943	0.817893	1	1.0106	0.0152179
BJA01nite_58230	A0A4Y3YXA1	C4-dicarboxylate ABC transporter substrate-binding protein OS=Bradyrhizobium japonicum OX=375 GN=BJA01nite_58230 PE=4 SV=1 - [A0A4Y3YXA1_BRAJP]	363.373	49.69	2	4	12	25	0.000324024	0.000326105	0.923797	1	0.99362	-0.00923371
MA20_18500	A0A0A3XUH9	SBP_bac_5 domain-containing protein OS=Bradyrhizobium japonicum OX=375 GN=MA20_18500 PE=4 SV=1 - [A0A0A3XUH9_BRAJP]	361.389	28.75	2	3	14	29	0.000384286	0.000395578	0.812787	1	0.971456	-0.0417788
MA20_06160	A0A0A3Y6K9	D-amino acid aminotransferase OS=Bradyrhizobium japonicum OX=375 GN=MA20_06160 PE=4 SV=1 - [A0A0A3Y6K9_BRAJP]	360.853	41.26	2	1	10	22	0.000186862	0.000251963	0.546144	1	0.741623	-0.431241
proS	A0A023XDN5	Proline--tRNA ligase OS=Bradyrhizobium japonicum SEMIA 5079 OX=476282 GN=proS PE=3 SV=1 - [A0A023XDN5_BRAJP]	360.726	45.33	5	14	14	22	0.000325999	0.000308723	0.296054	1	1.05596	0.0785525
MA20_32450	A0A0A3XRH4	3-oxoacyl-ACP reductase OS=Bradyrhizobium japonicum OX=375 GN=MA20_32450 PE=3 SV=1 - [A0A0A3XRH4_BRAJP]	360.674	26.59	3	6	6	20	0.000316359	0.000312821	0.865858	1	1.01131	0.0162224
rpsL	G7D4Z2	30S ribosomal protein S12 OS=Bradyrhizobium japonicum USDA 6 OX=1037409 GN=rpsL PE=3 SV=1 - [G7D4Z2_BRAJP]	360.522	52.85	1	6	6	27	0.000269525	0.000264738	0.865219	1	1.01808	0.0258546
gpmA	A0A1L3F248	2,3-bisphosphoglycerate-dependent phosphoglycerate mutase OS=Bradyrhizobium japonicum OX=375 GN=gpmA PE=3 SV=1 - [A0A1L3F248_BRAJP]	359.559	61.35	2	1	11	28	0.000338627	0.000368703	0.334975	1	0.918427	-0.122763
BSZ19_23460	A0A1Y2JNZ1	SBP_bac_5 domain-containing protein OS=Bradyrhizobium japonicum OX=375 GN=BSZ19_23460 PE=4 SV=1 - [A0A1Y2JNZ1_BRAJP]	359.379	27.96	2	2	13	29	0.000319307	0.000331672	0.812623	1	0.96272	-0.0548124
BSZ19_31910	A0A1Y2JJ45	Aspartate aminotransferase family protein OS=Bradyrhizobium japonicum OX=375 GN=BSZ19_31910 PE=3 SV=1 - [A0A1Y2JJ45_BRAJP]	357.865	32.81	2	2	11	22	0.000245369	0.000154632	0.132309	1	1.58679	0.66611
atpC	A0A1L3F1G9	ATP synthase epsilon chain OS=Bradyrhizobium japonicum OX=375 GN=atpC PE=3 SV=1 - [A0A1L3F1G9_BRAJP]	356.573	42.22	1	1	4	20	0.000382411	0.000351827	0.681477	1	1.08693	0.120256
BJA01nite_41010	A0A4Y3YU32	Peptide ABC transporter substrate-binding protein OS=Bradyrhizobium japonicum OX=375 GN=BJA01nite_41010 PE=4 SV=1 - [A0A4Y3YU32_BRAJP]	355.854	35.92	5	7	15	28	0.00035381	0.000404306	0.308856	1	0.875102	-0.192476
purB	A0A023XJV8	Adenylosuccinate lyase OS=Bradyrhizobium japonicum SEMIA 5079 OX=476282 GN=purB PE=3 SV=1 - [A0A023XJV8_BRAJP]	355.64	27.93	3	10	10	23	0.000309165	0.000269296	0.0276163	1	1.14805	0.199184
rpsD	A0A023XK95	30S ribosomal protein S4 OS=Bradyrhizobium japonicum SEMIA 5079 OX=476282 GN=rpsD PE=3 SV=1 - [A0A023XK95_BRAJP]	354.261	64.92	2	1	14	33	0.000386895	0.000323997	0.53969	1	1.19413	0.255961
purC	A0A1Y2JBD6	Phosphoribosylaminoimidazole-succinocarboxamide synthase OS=Bradyrhizobium japonicum OX=375 GN=purC PE=3 SV=1 - [A0A1Y2JBD6_BRAJP]	354.232	52.96	4	12	12	24	0.000318323	0.000290558	0.0929982	1	1.09556	0.131665
rpsD	A0A1Y2JF49	30S ribosomal protein S4 OS=Bradyrhizobium japonicum OX=375 GN=rpsD PE=3 SV=1 - [A0A1Y2JF49_BRAJP]	354.081	60.49	2	1	14	33	0.000375756	0.00036169	0.838297	1	1.03889	0.0550401
BJA01nite_81800	A0A4Y3Z435	ABC transporter substrate-binding protein OS=Bradyrhizobium japonicum OX=375 GN=BJA01nite_81800 PE=4 SV=1 - [A0A4Y3Z435_BRAJP]	353.911	43.82	5	9	9	24	0.000355164	0.000356413	0.975673	1	0.996496	-0.00506422
tolB	A0A1L3F5Z9	Tol-Pal system protein TolB OS=Bradyrhizobium japonicum OX=375 GN=tolB PE=3 SV=1 - [A0A1L3F5Z9_BRAJP]	353.741	42.51	2	1	13	33	0.000322447	0.000390569	0.410363	1	0.825583	-0.276514
phoU	A0A4Y3YR60	Phosphate transport system regulatory protein PhoU OS=Bradyrhizobium japonicum OX=375 GN=phoU PE=4 SV=1 - [A0A4Y3YR60_BRAJP]	353.049	48.74	1	1	9	27	0.000197547	0.000272281	0.576704	1	0.725525	-0.462903
BKD09_RS05515	A0A0A3XSG9	Phosphate-specific transport system accessory protein PhoU OS=Bradyrhizobium japonicum OX=375 GN=BKD09_RS05515 PE=3 SV=1 - [A0A0A3XSG9_BRAJP]	352.828	48.74	1	1	9	27	0.000360019	0.000279658	0.577879	1	1.28736	0.364412
BJS_08612	A0A023XVC6	Uncharacterized protein OS=Bradyrhizobium japonicum SEMIA 5079 OX=476282 GN=BJS_08612 PE=4 SV=1 - [A0A023XVC6_BRAJP]	352.502	37.62	3	11	11	30	0.000269273	0.000231309	0.317681	1	1.16413	0.219252
MA20_22735	A0A0A3XSN5	Histidine kinase OS=Bradyrhizobium japonicum OX=375 GN=MA20_22735 PE=4 SV=1 - [A0A0A3XSN5_BRAJP]	350.757	38.73	4	18	18	23	0.000300468	0.00029009	0.158665	1	1.03578	0.0507108
BJS_01691	A0A023XQF8	N-methylhydantoinase B OS=Bradyrhizobium japonicum SEMIA 5079 OX=476282 GN=BJS_01691 PE=4 SV=1 - [A0A023XQF8_BRAJP]	350.49	32.25	3	3	12	22	0.000302323	0.00029165	0.69507	1	1.0366	0.0518541
infA	A0A023XX45	Translation initiation factor IF-1 OS=Bradyrhizobium japonicum SEMIA 5079 OX=476282 GN=infA PE=3 SV=1 - [A0A023XX45_BRAJP]	350.386	50.53	2	4	4	12	0.000266293	0.000272789	0.817877	1	0.976187	-0.0347709
BKD09_RS00895	A0A1L3F0N0	Cobaltochelatase subunit CobS OS=Bradyrhizobium japonicum OX=375 GN=BKD09_RS00895 PE=4 SV=1 - [A0A1L3F0N0_BRAJP]	350.068	33.73	1	2	8	27	0.000337006	0.000350507	0.641127	1	0.961484	-0.0566656
BJ6T_11590	G7DP98	Uncharacterized protein OS=Bradyrhizobium japonicum USDA 6 OX=1037409 GN=BJ6T_11590 PE=4 SV=1 - [G7DP98_BRAJP]	349.628	65.52	1	5	5	20	0.000305858	0.0003222	0.181193	1	0.94928	-0.0750939
BKD09_RS22910	A0A1L3FD08	Periplasmic serine endoprotease DegP-like OS=Bradyrhizobium japonicum OX=375 GN=BKD09_RS22910 PE=3 SV=1 - [A0A1L3FD08_BRAJP]	348.546	31.84	1	1	12	25	0.000281388	0.000283675	0.950631	1	0.991938	-0.0116784
BKD09_RS12945	A0A1L3F7I3	Photosystem reaction center subunit H OS=Bradyrhizobium japonicum OX=375 GN=BKD09_RS12945 PE=4 SV=1 - [A0A1L3F7I3_BRAJP]	348.103	36.93	1	2	4	14	0.00023358	0.000280353	0.483143	1	0.833165	-0.263325
BKD09_RS00120	A0A0M9B7K7	Uncharacterized protein OS=Bradyrhizobium japonicum OX=375 GN=BKD09_RS00120 PE=4 SV=1 - [A0A0M9B7K7_BRAJP]	347.887	44.29	3	10	10	20	0.000277501	0.000220928	0.0991592	1	1.25607	0.328914
BKD09_RS04085	A0A1L3F2F8	Adenosine kinase OS=Bradyrhizobium japonicum OX=375 GN=BKD09_RS04085 PE=4 SV=1 - [A0A1L3F2F8_BRAJP]	346.393	42.64	2	2	10	17	0.000428498	0.000395681	0.72544	1	1.08294	0.114948
BKD09_RS45135	A0A1L3FQB0	ABC transporter permease OS=Bradyrhizobium japonicum OX=375 GN=BKD09_RS45135 PE=4 SV=1 - [A0A1L3FQB0_BRAJP]	345.952	38.74	4	10	10	15	0.000464984	0.000375286	0.547439	1	1.23901	0.309191
BJS_02418	A0A023XC22	Meth_synt_2 domain-containing protein OS=Bradyrhizobium japonicum SEMIA 5079 OX=476282 GN=BJS_02418 PE=3 SV=1 - [A0A023XC22_BRAJP]	344.768	25.29	5	6	6	11	0.000272563	0.000276417	0.923685	1	0.986058	-0.0202555
valS	A0A023XEZ6	Valine--tRNA ligase OS=Bradyrhizobium japonicum SEMIA 5079 OX=476282 GN=valS PE=3 SV=1 - [A0A023XEZ6_BRAJP]	344.391	24.32	3	1	18	28	0.000308484	0.000316035	0.882196	1	0.976109	-0.0348865
BJS_07293	A0A023XAE0	Uncharacterized protein OS=Bradyrhizobium japonicum SEMIA 5079 OX=476282 GN=BJS_07293 PE=4 SV=1 - [A0A023XAE0_BRAJP]	344.271	48.98	4	8	8	16	0.000308443	0.000324805	0.424761	1	0.949625	-0.0745705
MA20_14670	A0A0A3XZA8	ABC transporter substrate-binding protein OS=Bradyrhizobium japonicum OX=375 GN=MA20_14670 PE=4 SV=1 - [A0A0A3XZA8_BRAJP]	342.663	26.1	3	1	11	19	0.000362238	0.000444644	0.152218	1	0.814669	-0.295714
MA20_00965	A0A0A3Y711	6-phosphogluconate dehydrogenase OS=Bradyrhizobium japonicum OX=375 GN=MA20_00965 PE=4 SV=1 - [A0A0A3Y711_BRAJP]	341.807	37.05	4	6	6	10	0.000303545	0.000317955	0.31147	1	0.954681	-0.0669098
leuA	A0A023XMM1	2-isopropylmalate synthase OS=Bradyrhizobium japonicum SEMIA 5079 OX=476282 GN=leuA PE=3 SV=1 - [A0A023XMM1_BRAJP]	340.609	39.26	5	16	16	20	0.000295908	0.000282396	0.189369	1	1.04785	0.0674295
MA20_05130	A0A0A3Z4I5	Acetyl-CoA acetyltransferase OS=Bradyrhizobium japonicum OX=375 GN=MA20_05130 PE=3 SV=1 - [A0A0A3Z4I5_BRAJP]	340.432	39.74	4	10	10	18	0.000299036	0.000316919	0.103216	1	0.943574	-0.0837921
hppA	A0A1L3FDT8	K(+)-insensitive pyrophosphate-energized proton pump OS=Bradyrhizobium japonicum OX=375 GN=hppA PE=3 SV=1 - [A0A1L3FDT8_BRAJP]	338.698	15.16	1	2	9	19	0.000261516	0.000190831	0.223509	1	1.37041	0.454604
MA20_40895	A0A0A3XLH1	Farnesyl-diphosphate synthase OS=Bradyrhizobium japonicum OX=375 GN=MA20_40895 PE=3 SV=1 - [A0A0A3XLH1_BRAJP]	338.583	34.04	5	9	9	23	0.000321609	0.000303684	0.609941	1	1.05902	0.082735
rpsM	A0A0A3XND5	30S ribosomal protein S13 OS=Bradyrhizobium japonicum OX=375 GN=rpsM PE=3 SV=1 - [A0A0A3XND5_BRAJP]	338.548	61.48	2	9	9	23	0.000294252	0.000263687	0.0629099	1	1.11591	0.158225
BKD09_RS38555	A0A1L3FLT9	Cytochrome b OS=Bradyrhizobium japonicum OX=375 GN=BKD09_RS38555 PE=3 SV=1 - [A0A1L3FLT9_BRAJP]	337.908	17.9	4	9	9	26	0.000297553	0.000295755	0.804438	1	1.00608	0.00874438
rplY	A0A1L3F536	50S ribosomal protein L25 OS=Bradyrhizobium japonicum OX=375 GN=rplY PE=3 SV=1 - [A0A1L3F536_BRAJP]	337.459	35.29	1	2	8	23	0.000154359	5.76398e-05	0.308527	1	2.67799	1.42115
BSZ19_48305	A0A1Y2J8L7	ABC transporter permease OS=Bradyrhizobium japonicum OX=375 GN=BSZ19_48305 PE=4 SV=1 - [A0A1Y2J8L7_BRAJP]	336.352	39.49	1	2	12	19	0.000392911	0.000523689	0.502177	1	0.750276	-0.414507
BJS_07560	A0A023X9N8	Dioxygenase OS=Bradyrhizobium japonicum SEMIA 5079 OX=476282 GN=BJS_07560 PE=4 SV=1 - [A0A023X9N8_BRAJP]	336.079	44.7	2	10	10	20	0.000227688	0.000228839	0.979833	1	0.994973	-0.00727139
ffh	A0A023XUV6	Signal recognition particle protein OS=Bradyrhizobium japonicum SEMIA 5079 OX=476282 GN=ffh PE=3 SV=1 - [A0A023XUV6_BRAJP]	335.836	27.57	4	11	11	22	0.000342959	0.000329491	0.557562	1	1.04088	0.0577983
BJ6T_54810	G7DEI0	Peptidase_S15 domain-containing protein OS=Bradyrhizobium japonicum USDA 6 OX=1037409 GN=BJ6T_54810 PE=4 SV=1 - [G7DEI0_BRAJP]	335.272	24.65	2	4	4	11	0.000318152	0.000312382	0.858428	1	1.01847	0.0264047
gcvP	A0A1L3FBY8	Glycine dehydrogenase (decarboxylating) OS=Bradyrhizobium japonicum OX=375 GN=gcvP PE=3 SV=1 - [A0A1L3FBY8_BRAJP]	334.711	23.87	1	1	17	26	0.000218242	0.000190473	0.586647	1	1.14579	0.196341
BJ6T_13630	G7DQS3	Uncharacterized protein OS=Bradyrhizobium japonicum USDA 6 OX=1037409 GN=BJ6T_13630 PE=4 SV=1 - [G7DQS3_BRAJP]	333.867	41.56	3	2	7	15	0.000247919	0.000227207	0.647427	1	1.09116	0.125861
BSZ19_06750	A0A1Y2JWF3	Invasion-associated locus B family protein (Fragment) OS=Bradyrhizobium japonicum OX=375 GN=BSZ19_06750 PE=4 SV=1 - [A0A1Y2JWF3_BRAJP]	333.831	41.59	4	8	8	20	0.000282069	0.000257915	0.218859	1	1.09365	0.129149
pepA	A0A1L3FGV0	Probable cytosol aminopeptidase OS=Bradyrhizobium japonicum OX=375 GN=pepA PE=3 SV=1 - [A0A1L3FGV0_BRAJP]	333.441	29.46	1	2	12	20	0.000254603	0.000274367	0.652232	1	0.927966	-0.107856
groS	A0A1L3F4U3	10 kDa chaperonin OS=Bradyrhizobium japonicum OX=375 GN=groS PE=3 SV=1 - [A0A1L3F4U3_BRAJP]	333.425	53.06	2	3	5	38	0.000306469	0.000294694	0.806017	1	1.03996	0.0565263
thiC	A0A1L3F7H2	Phosphomethylpyrimidine synthase OS=Bradyrhizobium japonicum OX=375 GN=thiC PE=3 SV=1 - [A0A1L3F7H2_BRAJP]	332.955	34.49	2	5	16	26	0.000306584	0.00030232	0.813918	1	1.0141	0.0202041
BKD09_RS07580	A0A1L3F4H5	ANAPC4_WD40 domain-containing protein OS=Bradyrhizobium japonicum OX=375 GN=BKD09_RS07580 PE=4 SV=1 - [A0A1L3F4H5_BRAJP]	332.42	40.41	2	3	10	21	0.000361603	0.00036721	0.920501	1	0.984732	-0.0221972
	Q9F879	ClpA-like protein OS=Bradyrhizobium japonicum OX=375 PE=3 SV=1 - [Q9F879_BRAJP]	332.407	27.31	1	2	19	27	0.000303872	0.000210504	0.0739247	1	1.44354	0.529615
BKD09_RS26200	A0A1L3FEU2	Peptidyl-prolyl cis-trans isomerase OS=Bradyrhizobium japonicum OX=375 GN=BKD09_RS26200 PE=3 SV=1 - [A0A1L3FEU2_BRAJP]	332.354	79.87	1	1	8	19	0.000138896	5.79169e-05	0.434648	1	2.3982	1.26195
dxr	A0A0A3XKZ0	1-deoxy-D-xylulose 5-phosphate reductoisomerase OS=Bradyrhizobium japonicum OX=375 GN=dxr PE=3 SV=1 - [A0A0A3XKZ0_BRAJP]	331.97	36.36	4	11	11	19	0.000299392	0.000296652	0.806118	1	1.00924	0.0132643
BKD09_RS03515	A0A1L3F275	Complex I NDUFA9 subunit family protein OS=Bradyrhizobium japonicum OX=375 GN=BKD09_RS03515 PE=4 SV=1 - [A0A1L3F275_BRAJP]	330.506	32.4	2	1	8	15	0.000261635	0.000267289	0.940386	1	0.978846	-0.0308458
BKD09_RS29080	A0A1L3FGF8	ABC transporter substrate-binding protein OS=Bradyrhizobium japonicum OX=375 GN=BKD09_RS29080 PE=3 SV=1 - [A0A1L3FGF8_BRAJP]	329.785	23.48	3	6	7	20	0.000296245	0.00027683	0.174581	1	1.07013	0.0977871
BKD09_RS08945	A0A1L3F571	Elongation factor G OS=Bradyrhizobium japonicum OX=375 GN=BKD09_RS08945 PE=4 SV=1 - [A0A1L3F571_BRAJP]	328.663	24.93	3	1	13	17	0.000291377	0.000333539	0.144476	1	0.873592	-0.194969
tolB	A0A0A3Y6E4	Tol-Pal system protein TolB OS=Bradyrhizobium japonicum OX=375 GN=tolB PE=3 SV=1 - [A0A0A3Y6E4_BRAJP]	328.618	42.51	3	1	13	34	0.000256684	0.000224848	0.281714	1	1.14159	0.191041
rplS	G7DFE8	50S ribosomal protein L19 OS=Bradyrhizobium japonicum USDA 6 OX=1037409 GN=rplS PE=3 SV=1 - [G7DFE8_BRAJP]	327.675	55.56	1	3	6	19	0.00033056	0.000317854	0.620585	1	1.03998	0.056549
gcvP	A0A1Y2JCL9	Glycine dehydrogenase (decarboxylating) OS=Bradyrhizobium japonicum OX=375 GN=gcvP PE=3 SV=1 - [A0A1Y2JCL9_BRAJP]	327.62	21.47	1	1	16	25	0.00033137	0.000325535	0.810501	1	1.01792	0.0256306
ppk	A0A1L3FGP8	Polyphosphate kinase OS=Bradyrhizobium japonicum OX=375 GN=ppk PE=3 SV=1 - [A0A1L3FGP8_BRAJP]	327.583	27.12	2	2	15	23	0.000307539	0.000230829	0.243536	1	1.33232	0.413943
thiC	A0A0A3Z6G0	Phosphomethylpyrimidine synthase OS=Bradyrhizobium japonicum OX=375 GN=thiC PE=3 SV=1 - [A0A0A3Z6G0_BRAJP]	327.122	28.64	1	1	13	21	0.000278067	0.000279444	0.941833	1	0.995073	-0.00712577
BSZ19_44330	A0A1Y2JCZ2	Phosphate starvation-inducible protein PhoH OS=Bradyrhizobium japonicum OX=375 GN=BSZ19_44330 PE=4 SV=1 - [A0A1Y2JCZ2_BRAJP]	326.607	50.43	3	2	13	21	0.000334387	0.000342003	0.743883	1	0.97773	-0.0324917
BSZ19_41695	A0A1Y2JB67	Single-stranded DNA-binding protein OS=Bradyrhizobium japonicum OX=375 GN=BSZ19_41695 PE=3 SV=1 - [A0A1Y2JB67_BRAJP]	326.479	50.3	1	1	8	27	0.00031133	0.000366708	0.224733	1	0.848986	-0.236188
BKD09_RS06660	A0A1L3F3Z6	Cytoplasmic protein OS=Bradyrhizobium japonicum OX=375 GN=BKD09_RS06660 PE=4 SV=1 - [A0A1L3F3Z6_BRAJP]	326.088	32.47	2	1	6	15	0.000290718	0.000299199	0.669039	1	0.971654	-0.0414861
BSZ19_45495	A0A1Y2JA72	Maltose alpha-D-glucosyltransferase OS=Bradyrhizobium japonicum OX=375 GN=BSZ19_45495 PE=4 SV=1 - [A0A1Y2JA72_BRAJP]	326.007	21.26	2	7	20	23	0.000313784	0.000339349	0.190192	1	0.924663	-0.113001
BKD09_RS34245	A0A1L3FJD3	CoA-binding protein OS=Bradyrhizobium japonicum OX=375 GN=BKD09_RS34245 PE=4 SV=1 - [A0A1L3FJD3_BRAJP]	325.545	23.27	2	1	14	21	0.000331682	0.000310501	0.773792	1	1.06822	0.0952027
MA20_26415	A0A0A3XQX3	Rhodanese OS=Bradyrhizobium japonicum OX=375 GN=MA20_26415 PE=4 SV=1 - [A0A0A3XQX3_BRAJP]	325.336	47.22	4	1	3	13	0.000377305	0.000400979	0.720431	1	0.94096	-0.0877951
BKD09_RS28480	A0A1L3FG63	Fe-S cluster assembly protein SufB OS=Bradyrhizobium japonicum OX=375 GN=BKD09_RS28480 PE=4 SV=1 - [A0A1L3FG63_BRAJP]	324.245	34.14	4	13	13	24	0.00028142	0.000264732	0.472725	1	1.06304	0.0881923
MA20_01855	A0A0A3Y493	DNA repair protein RecN OS=Bradyrhizobium japonicum OX=375 GN=MA20_01855 PE=3 SV=1 - [A0A0A3Y493_BRAJP]	324.001	35.91	2	1	17	24	0.000331132	0.000315414	0.565425	1	1.04983	0.0701609
pepA	G7DHW8	Probable cytosol aminopeptidase OS=Bradyrhizobium japonicum USDA 6 OX=1037409 GN=pepA PE=3 SV=1 - [G7DHW8_BRAJP]	323.476	32.26	2	3	13	20	0.000266623	0.000217137	0.185484	1	1.2279	0.296194
BKD09_RS44920	A0A1L3FQ73	Transketolase OS=Bradyrhizobium japonicum OX=375 GN=BKD09_RS44920 PE=3 SV=1 - [A0A1L3FQ73_BRAJP]	323.045	21.79	2	1	12	23	0.000331399	0.000317581	0.606682	1	1.04351	0.0614421
bam	A0A023XN50	Indoleacetamide hydrolase OS=Bradyrhizobium japonicum SEMIA 5079 OX=476282 GN=bam PE=3 SV=1 - [A0A023XN50_BRAJP]	322.771	33.69	5	11	11	17	0.000310291	0.000264668	0.030288	1	1.17238	0.229439
MA20_24380	A0A0A3XXN4	3-beta hydroxysteroid dehydrogenase OS=Bradyrhizobium japonicum OX=375 GN=MA20_24380 PE=4 SV=1 - [A0A0A3XXN4_BRAJP]	322.506	31.46	3	1	8	15	0.000238735	0.000208796	0.573341	1	1.14339	0.193317
BJ6T_65990	G7DRU8	ATP-grasp domain-containing protein OS=Bradyrhizobium japonicum USDA 6 OX=1037409 GN=BJ6T_65990 PE=4 SV=1 - [G7DRU8_BRAJP]	321.655	23.41	1	1	14	21	0.000280692	0.00022879	0.210157	1	1.22685	0.294962
BJ6T_38260	G7DPY4	Ferrodoxin OS=Bradyrhizobium japonicum USDA 6 OX=1037409 GN=BJ6T_38260 PE=4 SV=1 - [G7DPY4_BRAJP]	321.467	35.85	1	3	3	18	0.000287211	0.000319745	0.156621	1	0.898249	-0.154813
nifE	A0A0A3XF85	Nitrogenase iron-molybdenum cofactor biosynthesis protein NifE OS=Bradyrhizobium japonicum OX=375 GN=nifE PE=3 SV=1 - [A0A0A3XF85_BRAJP]	320.803	39.67	1	15	15	18	0.000309982	0.00027478	0.136168	1	1.12811	0.17391
frc	A0A0A3XW75	Formyl-CoA:oxalate CoA-transferase OS=Bradyrhizobium japonicum OX=375 GN=frc PE=3 SV=1 - [A0A0A3XW75_BRAJP]	319.939	40	3	16	16	28	0.000320661	0.000316161	0.804058	1	1.01423	0.0203881
BJS_01631	A0A023XPX5	Oligoendopeptidase F OS=Bradyrhizobium japonicum SEMIA 5079 OX=476282 GN=BJS_01631 PE=3 SV=1 - [A0A023XPX5_BRAJP]	318.379	25.35	5	15	15	23	0.000307497	0.000283397	0.359937	1	1.08504	0.117744
BJ6T_40690	G7D288	Carbon monoxide dehydrogenase small subunit OS=Bradyrhizobium japonicum USDA 6 OX=1037409 GN=BJ6T_40690 PE=4 SV=1 - [G7D288_BRAJP]	316.67	57.14	2	6	6	19	0.000311216	0.000349019	0.00527506	1	0.891688	-0.165389
gpmA	A0A0A3XTK3	2,3-bisphosphoglycerate-dependent phosphoglycerate mutase OS=Bradyrhizobium japonicum OX=375 GN=gpmA PE=3 SV=1 - [A0A0A3XTK3_BRAJP]	316.198	61.35	1	1	11	27	0.000200206	0.000126422	0.326	1	1.58363	0.663236
BJS_02753	A0A023XC33	ATP-dependent Clp protease OS=Bradyrhizobium japonicum SEMIA 5079 OX=476282 GN=BJS_02753 PE=3 SV=1 - [A0A023XC33_BRAJP]	315.162	25.62	2	1	18	26	0.000385088	0.000378503	0.948554	1	1.0174	0.0248853
BJS_04127	A0A023XFP9	ABC transporter ATP-binding protein OS=Bradyrhizobium japonicum SEMIA 5079 OX=476282 GN=BJS_04127 PE=3 SV=1 - [A0A023XFP9_BRAJP]	315.161	30.57	19	7	8	17	0.00030696	0.000304197	0.748153	1	1.00908	0.0130433
MA20_00680	A0A0A3Y3S1	Dehydrogenase OS=Bradyrhizobium japonicum OX=375 GN=MA20_00680 PE=4 SV=1 - [A0A0A3Y3S1_BRAJP]	314.814	34.36	5	6	6	11	0.000308067	0.000314377	0.717053	1	0.979929	-0.0292503
BJ6T_34490	G7DL57	ABC transporter substrate-binding protein OS=Bradyrhizobium japonicum USDA 6 OX=1037409 GN=BJ6T_34490 PE=4 SV=1 - [G7DL57_BRAJP]	314.776	39.49	2	2	12	18	0.000193199	7.85477e-05	0.258666	1	2.45964	1.29845
BJ6T_78120	G7DCU9	Fe2OG dioxygenase domain-containing protein OS=Bradyrhizobium japonicum USDA 6 OX=1037409 GN=BJ6T_78120 PE=4 SV=1 - [G7DCU9_BRAJP]	314.439	71.11	7	11	11	18	0.000368622	0.000384038	0.728377	1	0.959858	-0.0591064
BSZ19_41570	A0A0A3XL40	DUF3597 domain-containing protein OS=Bradyrhizobium japonicum OX=375 GN=BSZ19_41570 PE=4 SV=1 - [A0A0A3XL40_BRAJP]	313.59	34.85	4	4	4	33	0.000315317	0.000341213	0.104648	1	0.924106	-0.113869
MA20_14435	A0A0A3XZP0	Aldehyde dehydrogenase OS=Bradyrhizobium japonicum OX=375 GN=MA20_14435 PE=4 SV=1 - [A0A0A3XZP0_BRAJP]	313.126	46.33	7	14	16	25	0.000274955	0.000285298	0.777678	1	0.963748	-0.0532714
BKD09_RS39220	A0A1L3FM31	Chain-length determining protein OS=Bradyrhizobium japonicum OX=375 GN=BKD09_RS39220 PE=4 SV=1 - [A0A1L3FM31_BRAJP]	312.727	33.42	3	20	20	27	0.000302882	0.000316702	0.189197	1	0.956363	-0.0643691
rplR	A0A023XCJ9	50S ribosomal protein L18 OS=Bradyrhizobium japonicum SEMIA 5079 OX=476282 GN=rplR PE=3 SV=1 - [A0A023XCJ9_BRAJP]	311.341	30.19	2	4	4	13	0.000253684	0.000224247	0.41084	1	1.13127	0.177948
rpsG	A0A1L3FCY1	30S ribosomal protein S7 OS=Bradyrhizobium japonicum OX=375 GN=rpsG PE=3 SV=1 - [A0A1L3FCY1_BRAJP]	311.072	43.59	1	1	7	21	0.000484921	0.000506176	0.893632	1	0.958009	-0.0618889
MA20_17990	A0A0A3XXM4	Transketolase OS=Bradyrhizobium japonicum OX=375 GN=MA20_17990 PE=3 SV=1 - [A0A0A3XXM4_BRAJP]	310.791	20.12	2	2	13	24	0.00027622	0.000294526	0.592894	1	0.937846	-0.0925764
BJ6T_60520	G7DLN0	Acyl carrier protein OS=Bradyrhizobium japonicum USDA 6 OX=1037409 GN=BJ6T_60520 PE=4 SV=1 - [G7DLN0_BRAJP]	309.991	48.42	1	4	4	17	0.000300692	0.000268161	0.201908	1	1.12131	0.165186
BJ6T_77020	G7DB64	Cytochrome P-450 BJ-4 OS=Bradyrhizobium japonicum USDA 6 OX=1037409 GN=BJ6T_77020 PE=3 SV=1 - [G7DB64_BRAJP]	309.237	29.75	1	10	10	15	0.000302119	0.000308767	0.69128	1	0.978472	-0.0313973
valS	A0A0A3XNQ6	Valine--tRNA ligase OS=Bradyrhizobium japonicum OX=375 GN=valS PE=3 SV=1 - [A0A0A3XNQ6_BRAJP]	307.708	24.95	1	1	18	27	0.000291837	0.000321034	0.12636	1	0.909056	-0.13756
BKD09_RS02270	A0A1L3F1I7	AraC family transcriptional regulator OS=Bradyrhizobium japonicum OX=375 GN=BKD09_RS02270 PE=4 SV=1 - [A0A1L3F1I7_BRAJP]	306.026	23.48	3	4	4	10	0.000391093	0.000369165	0.777706	1	1.0594	0.0832439
BJA01nite_09260	A0A4Y3YKS1	Fumarylacetoacetate hydrolase OS=Bradyrhizobium japonicum OX=375 GN=BJA01nite_09260 PE=4 SV=1 - [A0A4Y3YKS1_BRAJP]	306.006	45.64	2	1	16	27	0.000299904	0.000401826	0.0201834	1	0.746353	-0.422071
BKD09_RS01555	A0A1L3F166	TPR_REGION domain-containing protein OS=Bradyrhizobium japonicum OX=375 GN=BKD09_RS01555 PE=4 SV=1 - [A0A1L3F166_BRAJP]	304.899	22.31	3	1	9	24	0.000313947	0.000285943	0.56764	1	1.09794	0.134795
rpsG	A0A0A3XNB6	30S ribosomal protein S7 OS=Bradyrhizobium japonicum OX=375 GN=rpsG PE=3 SV=1 - [A0A0A3XNB6_BRAJP]	304.362	43.59	2	1	7	21	0.000236033	0.000204066	0.640609	1	1.15665	0.209952
MA20_40330	A0A0A3XM33	Nitrate ABC transporter substrate-binding protein OS=Bradyrhizobium japonicum OX=375 GN=MA20_40330 PE=4 SV=1 - [A0A0A3XM33_BRAJP]	304.044	34.41	3	1	11	22	0.000350367	0.00030149	0.248958	1	1.16212	0.216758
BKD09_RS31455	A0A1L3FHR8	Cytokinin riboside 5'-monophosphate phosphoribohydrolase OS=Bradyrhizobium japonicum OX=375 GN=BKD09_RS31455 PE=3 SV=1 - [A0A1L3FHR8_BRAJP]	304.034	39.8	3	6	6	11	0.000326838	0.00026714	0.160612	1	1.22347	0.290978
nfeC	Q8VW44	Nodulate formation efficiency C protein OS=Bradyrhizobium japonicum OX=375 GN=nfeC PE=4 SV=1 - [Q8VW44_BRAJP]	303.741	35.64	1	3	8	22	0.00033666	0.000358754	0.47368	1	0.938414	-0.0917037
tpiA	A0A1L3FEJ2	Triosephosphate isomerase OS=Bradyrhizobium japonicum OX=375 GN=tpiA PE=3 SV=1 - [A0A1L3FEJ2_BRAJP]	302.848	39.44	1	2	8	14	0.000497918	0.000566089	0.705826	1	0.879576	-0.18512
MA20_34830	A0A0A3XQ07	DNA-binding protein OS=Bradyrhizobium japonicum OX=375 GN=MA20_34830 PE=4 SV=1 - [A0A0A3XQ07_BRAJP]	302.002	30.73	5	9	9	15	0.000254453	0.000241214	0.706058	1	1.05488	0.077084
glmM	A0A1L3F596	Phosphoglucosamine mutase OS=Bradyrhizobium japonicum OX=375 GN=glmM PE=3 SV=1 - [A0A1L3F596_BRAJP]	301.913	36.69	4	14	14	22	0.000331431	0.000315409	0.534321	1	1.0508	0.0714829
MA20_05220	A0A0A3Y2E7	Elongation factor G OS=Bradyrhizobium japonicum OX=375 GN=MA20_05220 PE=4 SV=1 - [A0A0A3Y2E7_BRAJP]	301.845	25.66	3	1	13	16	0.000304892	0.000311659	0.836964	1	0.978289	-0.0316675
MA20_43865	A0A0A3XKD1	Sugar dehydrogenase OS=Bradyrhizobium japonicum OX=375 GN=MA20_43865 PE=4 SV=1 - [A0A0A3XKD1_BRAJP]	301.782	43.78	3	7	7	17	0.000297926	0.000302784	0.818284	1	0.983956	-0.0233338
MA20_15970	A0A0A3XWM4	Amidohydrolase OS=Bradyrhizobium japonicum OX=375 GN=MA20_15970 PE=4 SV=1 - [A0A0A3XWM4_BRAJP]	301.682	34.62	4	9	9	21	0.000314302	0.00034213	0.107528	1	0.918661	-0.122395
BKD09_RS38220	A0A1L3FLI6	Oxidoreductase OS=Bradyrhizobium japonicum OX=375 GN=BKD09_RS38220 PE=4 SV=1 - [A0A1L3FLI6_BRAJP]	300.91	37.5	5	8	8	11	0.000341872	0.000323333	0.408908	1	1.05734	0.0804359
BKD09_RS06170	A0A1L3F3Q6	D-3-phosphoglycerate dehydrogenase OS=Bradyrhizobium japonicum OX=375 GN=BKD09_RS06170 PE=3 SV=1 - [A0A1L3F3Q6_BRAJP]	300.806	20.05	5	7	7	13	0.000340506	0.000369489	0.346326	1	0.921559	-0.117852
BJS_02015	A0A023XR13	PmbA protein OS=Bradyrhizobium japonicum SEMIA 5079 OX=476282 GN=BJS_02015 PE=4 SV=1 - [A0A023XR13_BRAJP]	300.197	28.69	3	2	11	17	0.000324925	0.000299511	0.600867	1	1.08485	0.117499
BKD09_RS24720	A0A0A3YMP5	Nitrogen regulatory protein P-II OS=Bradyrhizobium japonicum OX=375 GN=BKD09_RS24720 PE=3 SV=1 - [A0A0A3YMP5_BRAJP]	299.912	61.61	1	6	6	18	0.000288329	0.000281591	0.653313	1	1.02393	0.0341157
gloB	A0A0A3XM10	Hydroxyacylglutathione hydrolase OS=Bradyrhizobium japonicum OX=375 GN=gloB PE=3 SV=1 - [A0A0A3XM10_BRAJP]	298.65	24.71	2	1	5	12	0.000345854	0.00037304	0.49843	1	0.927124	-0.109166
BKD09_RS02935	A0A0A3YVW1	Nitrogen regulatory protein P-II 1 OS=Bradyrhizobium japonicum OX=375 GN=BKD09_RS02935 PE=3 SV=1 - [A0A0A3YVW1_BRAJP]	298.507	78.57	1	7	8	26	0.00029565	0.000274819	0.197963	1	1.0758	0.105408
thiC	G7DDP9	Phosphomethylpyrimidine synthase OS=Bradyrhizobium japonicum USDA 6 OX=1037409 GN=thiC PE=3 SV=1 - [G7DDP9_BRAJP]	297.937	30.06	2	2	14	22	0.000274721	0.000238793	0.476915	1	1.15046	0.202206
MA20_05875	A0A0A3Y2R5	ABC transporter substrate-binding protein OS=Bradyrhizobium japonicum OX=375 GN=MA20_05875 PE=4 SV=1 - [A0A0A3Y2R5_BRAJP]	297.593	33.68	3	1	6	13	0.000260898	0.000336467	0.164954	1	0.775406	-0.366977
BJS_05652	A0A023XVD1	Transcriptional regulatory OS=Bradyrhizobium japonicum SEMIA 5079 OX=476282 GN=BJS_05652 PE=4 SV=1 - [A0A023XVD1_BRAJP]	297.582	45.25	5	10	10	16	0.000314023	0.000273931	0.0219124	1	1.14636	0.19706
BKD09_RS47500	A0A0N0UDL3	Cold-shock protein OS=Bradyrhizobium japonicum OX=375 GN=BKD09_RS47500 PE=4 SV=1 - [A0A0N0UDL3_BRAJP]	296.93	61.19	2	1	3	14	0.000439482	0.000454095	0.882198	1	0.96782	-0.0471892
BKD09_RS20785	A0A1L3FBU5	Disulfide bond formation protein DsbA OS=Bradyrhizobium japonicum OX=375 GN=BKD09_RS20785 PE=4 SV=1 - [A0A1L3FBU5_BRAJP]	296.899	55.66	3	9	9	16	0.000292553	0.000300124	0.408878	1	0.974775	-0.0368594
BJ6T_53570	G7DE58	Uncharacterized protein OS=Bradyrhizobium japonicum USDA 6 OX=1037409 GN=BJ6T_53570 PE=4 SV=1 - [G7DE58_BRAJP]	296.896	22.65	1	1	7	16	0.0003076	0.000303817	0.91007	1	1.01245	0.0178527
MA20_43720	A0A0A3XGW7	Uncharacterized protein OS=Bradyrhizobium japonicum OX=375 GN=MA20_43720 PE=4 SV=1 - [A0A0A3XGW7_BRAJP]	296.812	38.91	4	6	6	12	0.000270528	0.000261266	0.719274	1	1.03545	0.0502609
BKD09_RS12900	A0A1L3F7F2	Thiamine-phosphate synthase OS=Bradyrhizobium japonicum OX=375 GN=BKD09_RS12900 PE=3 SV=1 - [A0A1L3F7F2_BRAJP]	296.764	31.68	2	1	5	11	0.000282167	0.000298581	0.570356	1	0.945026	-0.0815733
BJS_03973	A0A023XGD6	Substrate-binding protein OS=Bradyrhizobium japonicum SEMIA 5079 OX=476282 GN=BJS_03973 PE=4 SV=1 - [A0A023XGD6_BRAJP]	295.449	36.76	5	10	12	34	0.000316013	0.000354411	0.220517	1	0.891655	-0.165442
BKD09_RS21705	A0A1L3FCI1	Amidohydrolase OS=Bradyrhizobium japonicum OX=375 GN=BKD09_RS21705 PE=4 SV=1 - [A0A1L3FCI1_BRAJP]	295.391	31.52	5	9	9	16	0.00031143	0.000318027	0.562989	1	0.979259	-0.0302369
BKD09_RS08315	A0A1L3F4V9	ABC transporter substrate-binding protein OS=Bradyrhizobium japonicum OX=375 GN=BKD09_RS08315 PE=4 SV=1 - [A0A1L3F4V9_BRAJP]	295.373	33.45	2	1	6	13	0.000176197	8.81197e-05	0.31846	1	1.99952	0.999652
atpF	A0A1Y2JIB4	ATP synthase subunit b OS=Bradyrhizobium japonicum OX=375 GN=atpF PE=3 SV=1 - [A0A1Y2JIB4_BRAJP]	294.921	37.27	2	2	5	12	0.000308839	0.000290354	0.377844	1	1.06366	0.0890431
pepT	A0A023XCS6	Peptidase T OS=Bradyrhizobium japonicum SEMIA 5079 OX=476282 GN=pepT PE=3 SV=1 - [A0A023XCS6_BRAJP]	294.889	34.86	5	11	11	19	0.000321469	0.000308821	0.613065	1	1.04096	0.0579097
BKD09_RS27715	A0A0A3XS36	Cysteine synthase A OS=Bradyrhizobium japonicum OX=375 GN=BKD09_RS27715 PE=4 SV=1 - [A0A0A3XS36_BRAJP]	294.201	48.55	2	12	12	29	0.000300902	0.000287032	0.236519	1	1.04832	0.0680795
MA20_41260	A0A0A3YJQ6	Single-stranded DNA-binding protein OS=Bradyrhizobium japonicum OX=375 GN=MA20_41260 PE=3 SV=1 - [A0A0A3YJQ6_BRAJP]	294.121	51.22	2	1	8	26	0.000346047	0.000262332	0.221331	1	1.31912	0.399577
BJ6T_27410	G7DC91	Bacterioferritin OS=Bradyrhizobium japonicum USDA 6 OX=1037409 GN=BJ6T_27410 PE=3 SV=1 - [G7DC91_BRAJP]	294.074	55.56	2	8	8	20	0.000286533	0.000420257	0.169231	1	0.681803	-0.552572
dapD	A0A1L3F3L9	2,3,4,5-tetrahydropyridine-2,6-dicarboxylate N-succinyltransferase OS=Bradyrhizobium japonicum OX=375 GN=dapD PE=3 SV=1 - [A0A1L3F3L9_BRAJP]	293.311	33.1	4	9	9	22	0.000320002	0.000340927	0.710713	1	0.938623	-0.091383
hslV	A0A1L3F208	ATP-dependent protease subunit HslV OS=Bradyrhizobium japonicum OX=375 GN=hslV PE=3 SV=1 - [A0A1L3F208_BRAJP]	293.194	32.8	1	1	4	11	0.000262329	0.000266128	0.923571	1	0.985726	-0.0207413
BSZ19_28830	A0A1Y2JID0	Nitrate ABC transporter substrate-binding protein OS=Bradyrhizobium japonicum OX=375 GN=BSZ19_28830 PE=4 SV=1 - [A0A1Y2JID0_BRAJP]	291.755	34.41	2	1	11	21	0.000282424	0.000328427	0.331585	1	0.859928	-0.217713
BJS_00093	A0A023XK84	Hippurate hydrolase OS=Bradyrhizobium japonicum SEMIA 5079 OX=476282 GN=BJS_00093 PE=4 SV=1 - [A0A023XK84_BRAJP]	291.09	38.46	6	11	11	16	0.00031849	0.000315725	0.884382	1	1.00876	0.0125772
BSZ19_06420	A0A1Y2JV69	Uncharacterized protein OS=Bradyrhizobium japonicum OX=375 GN=BSZ19_06420 PE=4 SV=1 - [A0A1Y2JV69_BRAJP]	290.905	30.5	4	2	12	24	0.000311133	0.000310778	0.991411	1	1.00114	0.00164777
hppA	A0A4Y3YND3	K(+)-insensitive pyrophosphate-energized proton pump OS=Bradyrhizobium japonicum OX=375 GN=hppA PE=4 SV=1 - [A0A4Y3YND3_BRAJP]	290.292	14.73	4	2	9	18	0.000308098	0.000314453	0.837274	1	0.979791	-0.0294538
rpsK	G7D520	30S ribosomal protein S11 OS=Bradyrhizobium japonicum USDA 6 OX=1037409 GN=rpsK PE=3 SV=1 - [G7D520_BRAJP]	289.827	47.29	1	5	5	15	0.000287645	0.000287025	0.966706	1	1.00216	0.00311424
pyrE	G7DPC0	Orotate phosphoribosyltransferase OS=Bradyrhizobium japonicum USDA 6 OX=1037409 GN=pyrE PE=3 SV=1 - [G7DPC0_BRAJP]	289.321	34.76	1	5	5	13	0.000308506	0.000261201	0.0917857	1	1.18111	0.240138
nuoD	A0A0A3XPD6	NADH-quinone oxidoreductase subunit D OS=Bradyrhizobium japonicum OX=375 GN=nuoD PE=3 SV=1 - [A0A0A3XPD6_BRAJP]	288.946	42.71	4	14	14	24	0.000320114	0.000307473	0.272333	1	1.04111	0.0581273
BKD09_RS03895	A0A1L3F2E9	D-glycerate dehydrogenase OS=Bradyrhizobium japonicum OX=375 GN=BKD09_RS03895 PE=3 SV=1 - [A0A1L3F2E9_BRAJP]	288.737	36.34	2	1	8	14	0.000274711	0.000297035	0.270522	1	0.924845	-0.112717
BKD09_RS34235	A0A1L3FJC6	C4-dicarboxylate ABC transporter substrate-binding protein OS=Bradyrhizobium japonicum OX=375 GN=BKD09_RS34235 PE=4 SV=1 - [A0A1L3FJC6_BRAJP]	288.164	34.16	1	1	9	18	0.000235933	0.00024791	0.821173	1	0.951689	-0.0714385
BKD09_RS08375	A0A1L3F530	Modulator protein OS=Bradyrhizobium japonicum OX=375 GN=BKD09_RS08375 PE=4 SV=1 - [A0A1L3F530_BRAJP]	287.909	26.98	1	1	10	16	0.000191852	0.000183318	0.895511	1	1.04655	0.0656477
dapA	A0A1L3FDU8	4-hydroxy-tetrahydrodipicolinate synthase OS=Bradyrhizobium japonicum OX=375 GN=dapA PE=3 SV=1 - [A0A1L3FDU8_BRAJP]	287.687	43.92	4	12	12	29	0.00031143	0.00029774	0.313965	1	1.04598	0.0648536
BKD09_RS28470	A0A1L3FG40	Fe-S cluster assembly protein SufD OS=Bradyrhizobium japonicum OX=375 GN=BKD09_RS28470 PE=4 SV=1 - [A0A1L3FG40_BRAJP]	286.861	22.81	5	7	7	9	0.000292203	0.000283839	0.534203	1	1.02947	0.0419011
hslU	A0A0A3YVT0	ATP-dependent protease ATPase subunit HslU OS=Bradyrhizobium japonicum OX=375 GN=hslU PE=3 SV=1 - [A0A0A3YVT0_BRAJP]	286.773	38.02	4	16	16	26	0.000298174	0.000291765	0.580502	1	1.02197	0.0313483
MA20_25005	A0A0A3XX88	Peptidase S16 OS=Bradyrhizobium japonicum OX=375 GN=MA20_25005 PE=4 SV=1 - [A0A0A3XX88_BRAJP]	286.114	45.78	2	2	8	16	0.000292766	0.000289256	0.906108	1	1.01213	0.0174005
BKD09_RS00885	A0A0A3XLV8	Cobalt chelatase OS=Bradyrhizobium japonicum OX=375 GN=BKD09_RS00885 PE=4 SV=1 - [A0A0A3XLV8_BRAJP]	286.097	19.84	1	10	10	17	0.000305903	0.000302486	0.692179	1	1.0113	0.0162049
exoN	A0A023XXM0	UTP--glucose-1-phosphate uridylyltransferase OS=Bradyrhizobium japonicum SEMIA 5079 OX=476282 GN=exoN PE=3 SV=1 - [A0A023XXM0_BRAJP]	285.511	48.8	3	13	13	26	0.000304918	0.000280462	0.149348	1	1.0872	0.120618
MA20_38110	A0A0A3XMW3	Uncharacterized protein OS=Bradyrhizobium japonicum OX=375 GN=MA20_38110 PE=4 SV=1 - [A0A0A3XMW3_BRAJP]	285.49	40.91	3	1	7	18	0.000287741	0.000350523	0.38932	1	0.820891	-0.284738
BJ6T_08500	G7DKN9	Uncharacterized protein OS=Bradyrhizobium japonicum USDA 6 OX=1037409 GN=BJ6T_08500 PE=4 SV=1 - [G7DKN9_BRAJP]	285.33	30.25	1	1	9	26	0.000324065	0.000290052	0.208522	1	1.11726	0.159971
gcvP	A0A4Y3YMQ9	Glycine dehydrogenase (Decarboxylating) OS=Bradyrhizobium japonicum OX=375 GN=gcvP PE=4 SV=1 - [A0A4Y3YMQ9_BRAJP]	284.724	22.29	2	2	16	24	0.000257729	0.000283544	0.529434	1	0.908953	-0.137722
BJS_02027	A0A023XQQ4	Uncharacterized protein OS=Bradyrhizobium japonicum SEMIA 5079 OX=476282 GN=BJS_02027 PE=4 SV=1 - [A0A023XQQ4_BRAJP]	283.871	27.02	2	1	5	14	0.00030866	0.000504855	0.00329326	1	0.611384	-0.709849
MA20_03500	A0A0A3Y5A1	Uncharacterized protein OS=Bradyrhizobium japonicum OX=375 GN=MA20_03500 PE=4 SV=1 - [A0A0A3Y5A1_BRAJP]	283.743	27.73	1	1	11	22	0.000321584	0.000302665	0.616318	1	1.06251	0.0874714
glnS	A0A1L3FED0	Glutamine--tRNA ligase OS=Bradyrhizobium japonicum OX=375 GN=glnS PE=3 SV=1 - [A0A1L3FED0_BRAJP]	283.254	28.32	3	2	12	18	0.000376076	0.000436684	0.348294	1	0.861207	-0.215568
BJS_08444	A0A023XV82	Phosphoglucomutase OS=Bradyrhizobium japonicum SEMIA 5079 OX=476282 GN=BJS_08444 PE=4 SV=1 - [A0A023XV82_BRAJP]	283.227	23.6	1	1	10	19	0.000307922	0.000237224	0.102052	1	1.29802	0.376316
BJ6T_74650	G7D9K6	Uncharacterized protein OS=Bradyrhizobium japonicum USDA 6 OX=1037409 GN=BJ6T_74650 PE=4 SV=1 - [G7D9K6_BRAJP]	282.75	10.88	3	2	11	17	0.000379468	0.000506572	0.320674	1	0.749089	-0.416791
BJ6T_74310	G7D8J9	Peptidyl-prolyl cis-trans isomerase OS=Bradyrhizobium japonicum USDA 6 OX=1037409 GN=BJ6T_74310 PE=3 SV=1 - [G7D8J9_BRAJP]	281.585	50.43	5	4	4	23	0.000285755	0.000308231	0.214704	1	0.927081	-0.109232
BJ6T_51800	G7DCA0	Cold shock protein OS=Bradyrhizobium japonicum USDA 6 OX=1037409 GN=BJ6T_51800 PE=4 SV=1 - [G7DCA0_BRAJP]	281.429	61.19	2	1	3	24	0.000303822	0.000364962	0.161883	1	0.832474	-0.264522
rpoZ	A0A0A3YME9	DNA-directed RNA polymerase subunit omega OS=Bradyrhizobium japonicum OX=375 GN=rpoZ PE=3 SV=1 - [A0A0A3YME9_BRAJP]	281.326	84.62	1	9	9	19	0.000297922	0.000263649	0.195384	1	1.12999	0.176315
BSZ19_11565	A0A1Y2JSG8	Cbb3-type cytochrome c oxidase subunit OS=Bradyrhizobium japonicum OX=375 GN=BSZ19_11565 PE=3 SV=1 - [A0A1Y2JSG8_BRAJP]	280.765	28.18	1	2	7	21	0.000293568	0.000155227	0.27691	1	1.89122	0.919314
hemN1	Q9KH05	Coproporphyrinogen-III oxidase OS=Bradyrhizobium japonicum OX=375 GN=hemN1 PE=3 SV=1 - [Q9KH05_BRAJP]	280.473	38.2	4	13	13	23	0.000299464	0.000284182	0.138176	1	1.05378	0.0755697
MA20_14845	A0A0A3Z003	Fumarylacetoacetate hydrolase OS=Bradyrhizobium japonicum OX=375 GN=MA20_14845 PE=4 SV=1 - [A0A0A3Z003_BRAJP]	280.084	45.64	3	1	16	27	0.000263227	0.000250215	0.725672	1	1.05201	0.0731429
efp	A0A1L3FFY3	Elongation factor P OS=Bradyrhizobium japonicum OX=375 GN=efp PE=3 SV=1 - [A0A1L3FFY3_BRAJP]	278.654	52.13	3	1	8	26	0.000384276	0.000348749	0.6537	1	1.10187	0.139957
BKD09_RS01160	A0A1L3F0V9	Beta-ketoacyl-ACP reductase OS=Bradyrhizobium japonicum OX=375 GN=BKD09_RS01160 PE=4 SV=1 - [A0A1L3F0V9_BRAJP]	278.633	46.89	5	10	10	28	0.000293814	0.000262279	0.0708511	1	1.12024	0.163802
MA20_28100	A0A0A3XU99	Malonyl CoA-acyl carrier protein transacylase OS=Bradyrhizobium japonicum OX=375 GN=MA20_28100 PE=3 SV=1 - [A0A0A3XU99_BRAJP]	278.355	37.62	5	7	7	14	0.000305635	0.000266345	0.0603651	1	1.14751	0.198513
nifW	G7DEW8	Nitrogenase-stabilizing/protective protein NifW OS=Bradyrhizobium japonicum USDA 6 OX=1037409 GN=nifW PE=3 SV=1 - [G7DEW8_BRAJP]	277.938	66.37	1	7	7	14	0.000273244	0.000238744	0.135828	1	1.1445	0.194724
MA20_21990	A0A0A3XSA1	Phosphoglucomutase OS=Bradyrhizobium japonicum OX=375 GN=MA20_21990 PE=4 SV=1 - [A0A0A3XSA1_BRAJP]	277.056	29.46	5	3	12	21	0.000289283	0.000278303	0.657613	1	1.03946	0.0558281
rpsI	G7D7S7	30S ribosomal protein S9 OS=Bradyrhizobium japonicum USDA 6 OX=1037409 GN=rpsI PE=3 SV=1 - [G7D7S7_BRAJP]	276.142	48.43	1	6	6	20	0.000308371	0.000282147	0.160827	1	1.09294	0.128218
MA20_28450	A0A0A3XQI1	Oligosaccharide deacetylase OS=Bradyrhizobium japonicum OX=375 GN=MA20_28450 PE=4 SV=1 - [A0A0A3XQI1_BRAJP]	275.092	31.45	9	9	9	23	0.000313808	0.000309166	0.889586	1	1.01501	0.0214995
BJ6T_05890	G7DH61	Two-component response regulator OS=Bradyrhizobium japonicum USDA 6 OX=1037409 GN=BJ6T_05890 PE=4 SV=1 - [G7DH61_BRAJP]	275.03	23.25	1	4	4	11	0.000277173	0.000243255	0.0848329	1	1.13943	0.188316
MA20_30305	A0A0A3XS68	DNA-binding protein OS=Bradyrhizobium japonicum OX=375 GN=MA20_30305 PE=3 SV=1 - [A0A0A3XS68_BRAJP]	273.808	51.02	3	4	4	17	0.000281857	0.000305802	0.33483	1	0.921698	-0.117634
BKD09_RS43825	S6BN60	R. etli iscN homolog OS=Bradyrhizobium japonicum OX=375 GN=BKD09_RS43825 PE=3 SV=1 - [S6BN60_BRAJP]	273.793	50	2	4	4	13	0.000309406	0.000336856	0.149194	1	0.91851	-0.122632
BJS_07620	A0A023X8Z0	ATP-grasp domain-containing protein OS=Bradyrhizobium japonicum SEMIA 5079 OX=476282 GN=BJS_07620 PE=4 SV=1 - [A0A023X8Z0_BRAJP]	273.445	34.63	5	13	13	21	0.000276501	0.000267697	0.708066	1	1.03289	0.0466845
leuD	G7DFF8	3-isopropylmalate dehydratase small subunit OS=Bradyrhizobium japonicum USDA 6 OX=1037409 GN=leuD PE=3 SV=1 - [G7DFF8_BRAJP]	273.044	47.26	1	8	8	18	0.000286928	0.000284075	0.833254	1	1.01004	0.014417
MA20_02335	A0A0A3Y8A0	Acetolactate synthase OS=Bradyrhizobium japonicum OX=375 GN=MA20_02335 PE=4 SV=1 - [A0A0A3Y8A0_BRAJP]	271.344	22.22	2	3	3	8	0.000313755	0.000307468	0.525177	1	1.02045	0.0292035
BKD09_RS24630	A0A0A3XKS8	O-acetylhomoserine aminocarboxypropyltransferase OS=Bradyrhizobium japonicum OX=375 GN=BKD09_RS24630 PE=3 SV=1 - [A0A0A3XKS8_BRAJP]	270.818	27.23	3	7	7	10	0.000289561	0.000275464	0.511443	1	1.05118	0.0720045
BJ6T_84240	G7DK38	Cytochrome C OS=Bradyrhizobium japonicum USDA 6 OX=1037409 GN=BJ6T_84240 PE=4 SV=1 - [G7DK38_BRAJP]	270.61	42.93	2	1	7	21	0.0002869	0.000283658	0.926832	1	1.01143	0.0163965
BJS_05955	A0A023XJK5	Acyl-CoA dehydrogenase OS=Bradyrhizobium japonicum SEMIA 5079 OX=476282 GN=BJS_05955 PE=3 SV=1 - [A0A023XJK5_BRAJP]	269.787	23.52	4	3	11	14	0.000303341	0.000319575	0.629878	1	0.949201	-0.0752141
BKD09_RS05915	A0A0A3XVD2	Nucleoid-associated protein BKD09_RS05915 OS=Bradyrhizobium japonicum OX=375 GN=BKD09_RS05915 PE=3 SV=1 - [A0A0A3XVD2_BRAJP]	269.641	37.74	3	2	2	6	0.000287264	0.000283101	0.906917	1	1.0147	0.0210586
trxA_1	A0A4Y3YNT5	Thioredoxin OS=Bradyrhizobium japonicum OX=375 GN=trxA_1 PE=4 SV=1 - [A0A4Y3YNT5_BRAJP]	269.455	48.86	3	11	11	17	0.00031084	0.000319943	0.529017	1	0.971548	-0.0416424
BKD09_RS46405	A0A1L3FR57	Aminopeptidase OS=Bradyrhizobium japonicum OX=375 GN=BKD09_RS46405 PE=4 SV=1 - [A0A1L3FR57_BRAJP]	269.298	30.38	1	1	11	21	0.000258262	0.000220717	0.445383	1	1.1701	0.226637
BJ6T_47920	G7D7Z0	ABC transporter substrate-binding protein OS=Bradyrhizobium japonicum USDA 6 OX=1037409 GN=BJ6T_47920 PE=4 SV=1 - [G7D7Z0_BRAJP]	269.154	42.86	5	16	16	31	0.000314597	0.000290823	0.38227	1	1.08174	0.11336
rplE	A0A1L3FCY5	50S ribosomal protein L5 OS=Bradyrhizobium japonicum OX=375 GN=rplE PE=3 SV=1 - [A0A1L3FCY5_BRAJP]	268.79	42.7	1	1	8	26	0.000324576	0.000256749	0.0267655	1	1.26417	0.338195
BJS_04837	A0A023XSZ1	Rhodanese domain-containing protein OS=Bradyrhizobium japonicum SEMIA 5079 OX=476282 GN=BJS_04837 PE=4 SV=1 - [A0A023XSZ1_BRAJP]	268.244	39.71	2	1	11	19	0.000387526	0.000478809	0.233913	1	0.809353	-0.30516
BJ6T_86320	G7DM30	Aminopeptidase OS=Bradyrhizobium japonicum USDA 6 OX=1037409 GN=BJ6T_86320 PE=4 SV=1 - [G7DM30_BRAJP]	268.229	33.25	4	1	12	25	0.000317898	0.000265115	0.43004	1	1.1991	0.261947
glgB	A0A023XNI9	1,4-alpha-glucan branching enzyme GlgB OS=Bradyrhizobium japonicum SEMIA 5079 OX=476282 GN=glgB PE=3 SV=1 - [A0A023XNI9_BRAJP]	267.707	22.8	5	11	11	14	0.000322139	0.000352005	0.348079	1	0.915154	-0.127914
BJ6T_50250	G7DAG9	Single-stranded DNA-binding protein OS=Bradyrhizobium japonicum USDA 6 OX=1037409 GN=BJ6T_50250 PE=3 SV=1 - [G7DAG9_BRAJP]	267.637	39.39	1	3	8	24	0.000217695	0.000118168	0.116183	1	1.84226	0.881475
BKD09_RS11410	A0A1L3F6K0	Autoinducer 2 ABC transporter substrate-binding protein OS=Bradyrhizobium japonicum OX=375 GN=BKD09_RS11410 PE=4 SV=1 - [A0A1L3F6K0_BRAJP]	267.252	33.63	4	9	9	17	0.000270845	0.000227383	0.202867	1	1.19114	0.252342
lpdA	A0A023XTZ2	Dihydrolipoyl dehydrogenase OS=Bradyrhizobium japonicum SEMIA 5079 OX=476282 GN=lpdA PE=3 SV=1 - [A0A023XTZ2_BRAJP]	266.998	36.48	5	15	15	24	0.000312066	0.000287121	0.0629739	1	1.08688	0.120193
BKD09_RS08675	A0A0A3Y5M7	Tautomerase OS=Bradyrhizobium japonicum OX=375 GN=BKD09_RS08675 PE=3 SV=1 - [A0A0A3Y5M7_BRAJP]	265.758	56.72	2	3	3	9	0.000281034	0.000296594	0.465096	1	0.947536	-0.0777469
ychF	A0A0A3Y5K4	Ribosome-binding ATPase YchF OS=Bradyrhizobium japonicum OX=375 GN=ychF PE=3 SV=1 - [A0A0A3Y5K4_BRAJP]	265.465	32.88	3	10	10	14	0.000303922	0.000277887	0.054388	1	1.09369	0.129203
nifB	A0A0M9B539	Nitrogenase cofactor biosynthesis protein NifB OS=Bradyrhizobium japonicum OX=375 GN=nifB PE=4 SV=1 - [A0A0M9B539_BRAJP]	264.514	20.04	3	7	7	16	0.000287899	0.000274801	0.392133	1	1.04766	0.0671728
BJ6T_77890	G7DCS6	Nodulate formation efficiency C protein OS=Bradyrhizobium japonicum USDA 6 OX=1037409 GN=BJ6T_77890 PE=4 SV=1 - [G7DCS6_BRAJP]	264.153	40.66	6	3	8	21	0.000181105	0.000125672	0.459002	1	1.44109	0.52716
MA20_27450	A0A0A3XQ70	3-oxoacyl-ACP reductase OS=Bradyrhizobium japonicum OX=375 GN=MA20_27450 PE=3 SV=1 - [A0A0A3XQ70_BRAJP]	264.13	44.59	3	10	10	19	0.00029283	0.000264559	0.0459177	1	1.10686	0.146475
BKD09_RS35165	A0A1L3FJW4	Enoyl-CoA hydratase OS=Bradyrhizobium japonicum OX=375 GN=BKD09_RS35165 PE=3 SV=1 - [A0A1L3FJW4_BRAJP]	263.878	37.84	4	1	8	21	0.000324945	0.000288173	0.0478383	1	1.1276	0.173256
MA20_29145	A0A0A3XUE7	Chemotaxis protein CheY OS=Bradyrhizobium japonicum OX=375 GN=MA20_29145 PE=4 SV=1 - [A0A0A3XUE7_BRAJP]	263.682	44.52	3	4	4	10	0.000313237	0.000302352	0.544353	1	1.036	0.0510293
BSZ19_44890	A0A1Y2J8G0	Thiamine-phosphate synthase OS=Bradyrhizobium japonicum OX=375 GN=BSZ19_44890 PE=3 SV=1 - [A0A1Y2J8G0_BRAJP]	263.338	31.68	2	1	5	8	0.000474521	0.000489615	0.886395	1	0.96917	-0.0451778
BKD09_RS45025	A0A1L3FQ51	NAD(P)H-quinone oxidoreductase OS=Bradyrhizobium japonicum OX=375 GN=BKD09_RS45025 PE=4 SV=1 - [A0A1L3FQ51_BRAJP]	263.124	29.22	1	9	9	18	0.000298034	0.000273674	0.139791	1	1.08901	0.123014
glnS	A0A023XDD8	Glutamine--tRNA ligase OS=Bradyrhizobium japonicum SEMIA 5079 OX=476282 GN=glnS PE=3 SV=1 - [A0A023XDD8_BRAJP]	262.221	25.99	3	1	11	17	0.000356495	0.000331767	0.695719	1	1.07453	0.103709
MA20_25375	A0A0A3XR41	Uncharacterized protein OS=Bradyrhizobium japonicum OX=375 GN=MA20_25375 PE=4 SV=1 - [A0A0A3XR41_BRAJP]	262.192	53.39	2	5	5	10	0.000316712	0.000320143	0.951175	1	0.989284	-0.0155427
cynS	A0A023XKY2	Cyanate hydratase OS=Bradyrhizobium japonicum SEMIA 5079 OX=476282 GN=cynS PE=3 SV=1 - [A0A023XKY2_BRAJP]	261.696	58.02	2	6	6	19	0.000287822	0.000271926	0.521477	1	1.05846	0.0819633
BSZ19_49475	A0A1Y2J6M7	Enoyl-CoA hydratase OS=Bradyrhizobium japonicum OX=375 GN=BSZ19_49475 PE=4 SV=1 - [A0A1Y2J6M7_BRAJP]	261.382	40	1	1	9	15	0.000347229	0.000421355	0.287163	1	0.824077	-0.279148
BJ6T_16080	G7D257	ABC transporter ATP-binding protein OS=Bradyrhizobium japonicum USDA 6 OX=1037409 GN=BJ6T_16080 PE=4 SV=1 - [G7D257_BRAJP]	260.675	46.22	4	8	8	19	0.000313886	0.000311879	0.736878	1	1.00644	0.00925445
BJA01nite_68240	A0A4Y3Z413	Uncharacterized protein OS=Bradyrhizobium japonicum OX=375 GN=BJA01nite_68240 PE=4 SV=1 - [A0A4Y3Z413_BRAJP]	260.058	23.76	2	2	10	22	0.000281283	0.000263037	0.422485	1	1.06937	0.0967552
BKD09_RS09100	A0A0A3Z4H1	LysR family transcriptional regulator OS=Bradyrhizobium japonicum OX=375 GN=BKD09_RS09100 PE=3 SV=1 - [A0A0A3Z4H1_BRAJP]	259.657	39.09	2	10	10	20	0.000281084	0.000255004	0.0981808	1	1.10227	0.140481
secD	A0A0A3XL58	Protein translocase subunit SecD OS=Bradyrhizobium japonicum OX=375 GN=secD PE=3 SV=1 - [A0A0A3XL58_BRAJP]	259.516	28.65	8	13	13	25	0.000290674	0.000285075	0.637806	1	1.01964	0.0280608
MA20_06430	A0A0A3Y2W2	Molecular chaperone OS=Bradyrhizobium japonicum OX=375 GN=MA20_06430 PE=3 SV=1 - [A0A0A3Y2W2_BRAJP]	259.345	48.37	3	6	6	12	0.000384737	0.000372659	0.822336	1	1.03241	0.0460178
BKD09_RS08660	A0A1L3F511	Branched-chain-amino-acid aminotransferase OS=Bradyrhizobium japonicum OX=375 GN=BKD09_RS08660 PE=3 SV=1 - [A0A1L3F511_BRAJP]	259.267	44.17	5	11	11	15	0.000323006	0.000327049	0.868689	1	0.987639	-0.0179442
phoB	A0A023XT35	Phosphate regulon transcriptional regulatory protein OS=Bradyrhizobium japonicum SEMIA 5079 OX=476282 GN=phoB PE=4 SV=1 - [A0A023XT35_BRAJP]	259.168	36.96	1	1	7	17	0.000381591	0.000281306	0.165877	1	1.3565	0.439887
BJS_03432	A0A023XE66	ABC transporter, substrate binding protein C4-dicarboxylate OS=Bradyrhizobium japonicum SEMIA 5079 OX=476282 GN=BJS_03432 PE=4 SV=1 - [A0A023XE66_BRAJP]	258.626	33.33	7	1	10	18	0.000281793	0.00025103	0.557557	1	1.12255	0.166776
BKD09_RS31755	A0A1L3FHX9	DUF2059 domain-containing protein OS=Bradyrhizobium japonicum OX=375 GN=BKD09_RS31755 PE=4 SV=1 - [A0A1L3FHX9_BRAJP]	257.759	50.55	1	5	7	20	0.000308288	0.000316672	0.599976	1	0.973524	-0.0387114
tyrS	A0A023XEH5	Tyrosine--tRNA ligase OS=Bradyrhizobium japonicum SEMIA 5079 OX=476282 GN=tyrS PE=3 SV=1 - [A0A023XEH5_BRAJP]	257.634	29.74	4	1	12	17	0.000650745	0.000611342	0.851889	1	1.06445	0.0901109
MA20_39050	A0A0A3YL58	Cytochrome P450 OS=Bradyrhizobium japonicum OX=375 GN=MA20_39050 PE=3 SV=1 - [A0A0A3YL58_BRAJP]	257.492	33.74	3	11	11	20	0.000276934	0.000245862	0.110168	1	1.12638	0.171693
MA20_22160	A0A0A3XVU9	Sugar ABC transporter substrate-binding protein OS=Bradyrhizobium japonicum OX=375 GN=MA20_22160 PE=4 SV=1 - [A0A0A3XVU9_BRAJP]	257.264	45.48	4	12	12	21	0.000256017	0.000247247	0.776939	1	1.03547	0.0502869
MA20_14535	A0A0A3XW70	Cobalamin biosynthesis protein CobW OS=Bradyrhizobium japonicum OX=375 GN=MA20_14535 PE=4 SV=1 - [A0A0A3XW70_BRAJP]	257.018	27.22	5	7	7	10	0.000309635	0.00029845	0.676722	1	1.03748	0.0530817
BKD09_RS27045	A0A1L3FFB7	ABC transporter substrate-binding protein OS=Bradyrhizobium japonicum OX=375 GN=BKD09_RS27045 PE=4 SV=1 - [A0A1L3FFB7_BRAJP]	256.657	33.33	4	1	10	17	0.000145909	7.28028e-05	0.454879	1	2.00416	1.003
BKD09_RS31090	A0A1L3FHJ8	Amino acid ABC transporter substrate-binding protein OS=Bradyrhizobium japonicum OX=375 GN=BKD09_RS31090 PE=4 SV=1 - [A0A1L3FHJ8_BRAJP]	256.225	41.06	3	2	8	17	0.000273626	0.000232923	0.606834	1	1.17475	0.232351
MA20_31035	A0A0A3XR87	Acyl-CoA dehydrogenase OS=Bradyrhizobium japonicum OX=375 GN=MA20_31035 PE=3 SV=1 - [A0A0A3XR87_BRAJP]	255.752	33.33	2	11	11	19	0.000302275	0.000301201	0.885507	1	1.00357	0.00513738
MA20_07400	A0A0A3Y150	Long-chain fatty acid--CoA ligase OS=Bradyrhizobium japonicum OX=375 GN=MA20_07400 PE=4 SV=1 - [A0A0A3Y150_BRAJP]	255.364	21.96	4	11	11	16	0.000320788	0.000292306	0.067028	1	1.09744	0.134137
MA20_43620	A0A0A3YIJ6	Malyl-CoA thiolesterase OS=Bradyrhizobium japonicum OX=375 GN=MA20_43620 PE=3 SV=1 - [A0A0A3YIJ6_BRAJP]	254.747	35.84	4	9	9	17	0.000303497	0.000290726	0.0358091	1	1.04393	0.0620233
MA20_39950	A0A0A3XM72	Helicase OS=Bradyrhizobium japonicum OX=375 GN=MA20_39950 PE=4 SV=1 - [A0A0A3XM72_BRAJP]	253.495	12.77	5	10	10	13	0.000291512	0.000296063	0.686152	1	0.984628	-0.0223489
atpC	A0A0A3XGY8	ATP synthase epsilon chain OS=Bradyrhizobium japonicum OX=375 GN=atpC PE=3 SV=1 - [A0A0A3XGY8_BRAJP]	253.462	40.74	1	1	4	16	0.000271504	0.000288622	0.606935	1	0.940691	-0.0882078
MA20_29175	A0A0A3XQU1	DSBA oxidoreductase OS=Bradyrhizobium japonicum OX=375 GN=MA20_29175 PE=4 SV=1 - [A0A0A3XQU1_BRAJP]	253.181	31.76	4	7	7	14	0.000309683	0.000313476	0.852357	1	0.987899	-0.0175641
guaA	A0A0A3XR39	GMP synthase [glutamine-hydrolyzing] OS=Bradyrhizobium japonicum OX=375 GN=guaA PE=3 SV=1 - [A0A0A3XR39_BRAJP]	252.548	22.56	5	10	10	13	0.000291308	0.00027306	0.0870124	1	1.06683	0.093326
BSZ19_24215	A0A1Y2JM57	NAD(P)-dependent oxidoreductase OS=Bradyrhizobium japonicum OX=375 GN=BSZ19_24215 PE=4 SV=1 - [A0A1Y2JM57_BRAJP]	252.151	30.45	3	7	7	12	0.000306563	0.000297586	0.498522	1	1.03017	0.0428792
BJS_00377	A0A023XLM6	Methionine synthase OS=Bradyrhizobium japonicum SEMIA 5079 OX=476282 GN=BJS_00377 PE=3 SV=1 - [A0A023XLM6_BRAJP]	251.638	42.2	5	13	13	22	0.000347587	0.000311714	0.269742	1	1.11508	0.157151
treS	A0A023XN88	Trehalose synthase OS=Bradyrhizobium japonicum SEMIA 5079 OX=476282 GN=treS PE=4 SV=1 - [A0A023XN88_BRAJP]	251.473	14.14	3	1	14	15	0.000332176	0.000305866	0.575418	1	1.08602	0.119047
BJS_05950	A0A023XJL0	Hist_deacetyl domain-containing protein OS=Bradyrhizobium japonicum SEMIA 5079 OX=476282 GN=BJS_05950 PE=4 SV=1 - [A0A023XJL0_BRAJP]	251.205	26.54	5	6	6	11	0.00029299	0.000296953	0.869148	1	0.986653	-0.0193854
BKD09_RS45065	A0A1L3FQ56	CsbD domain-containing protein OS=Bradyrhizobium japonicum OX=375 GN=BKD09_RS45065 PE=3 SV=1 - [A0A1L3FQ56_BRAJP]	250.32	35.48	4	3	3	9	0.000333771	0.000397681	0.169399	1	0.839293	-0.252753
MA20_27460	A0A0A3XQ35	Alanine racemase OS=Bradyrhizobium japonicum OX=375 GN=MA20_27460 PE=4 SV=1 - [A0A0A3XQ35_BRAJP]	249.666	32.31	5	10	10	17	0.000295485	0.000302026	0.777579	1	0.978344	-0.0315869
BJS_07163	A0A023X9X4	Uncharacterized protein OS=Bradyrhizobium japonicum SEMIA 5079 OX=476282 GN=BJS_07163 PE=4 SV=1 - [A0A023X9X4_BRAJP]	248.245	51.2	5	9	11	21	0.000324372	0.000325321	0.953597	1	0.997085	-0.00421153
BSZ19_30895	A0A1Y2JJU9	Peptidase S16 OS=Bradyrhizobium japonicum OX=375 GN=BSZ19_30895 PE=4 SV=1 - [A0A1Y2JJU9_BRAJP]	247.812	36.44	1	1	7	13	0.000364813	0.000379789	0.884559	1	0.960567	-0.0580419
tyrS	A0A1L3FG53	Tyrosine--tRNA ligase OS=Bradyrhizobium japonicum OX=375 GN=tyrS PE=3 SV=1 - [A0A1L3FG53_BRAJP]	247.738	28.06	1	1	12	17	0.000321026	0.000355165	0.404981	1	0.90388	-0.145796
thiE	A0A023XMX1	Thiamine-phosphate synthase OS=Bradyrhizobium japonicum SEMIA 5079 OX=476282 GN=thiE PE=3 SV=1 - [A0A023XMX1_BRAJP]	247.362	29.21	3	1	5	8	0.000204713	0.000160838	0.451994	1	1.27279	0.347996
BKD09_RS47475	A0A1L3FRR1	Uncharacterized protein OS=Bradyrhizobium japonicum OX=375 GN=BKD09_RS47475 PE=4 SV=1 - [A0A1L3FRR1_BRAJP]	247.294	26.25	1	2	2	12	0.00029147	0.00025977	0.611809	1	1.12203	0.166112
pyrC	A0A023XAW6	Dihydroorotase OS=Bradyrhizobium japonicum SEMIA 5079 OX=476282 GN=pyrC PE=4 SV=1 - [A0A023XAW6_BRAJP]	246.547	38.74	5	14	14	20	0.000296528	0.000285527	0.573942	1	1.03853	0.0545406
BJ6T_80540	G7DEX4	Ferredoxin OS=Bradyrhizobium japonicum USDA 6 OX=1037409 GN=BJ6T_80540 PE=4 SV=1 - [G7DEX4_BRAJP]	246.265	26.96	1	3	3	13	0.000316564	0.000326284	0.816765	1	0.970211	-0.0436302
MA20_01120	A0A0A3Z673	MCD, Malonyl-CoA decarboxylase MCD OS=Bradyrhizobium japonicum OX=375 GN=MA20_01120 PE=4 SV=1 - [A0A0A3Z673_BRAJP]	245.982	26.22	5	11	11	21	0.000298896	0.000287835	0.185872	1	1.03843	0.0544024
trpB	A0A1Y2JC91	Tryptophan synthase beta chain OS=Bradyrhizobium japonicum OX=375 GN=trpB PE=3 SV=1 - [A0A1Y2JC91_BRAJP]	245.92	34.07	4	12	12	17	0.00029186	0.000293663	0.928664	1	0.993861	-0.00888444
MA20_26730	A0A0A3XT96	ABC transporter OS=Bradyrhizobium japonicum OX=375 GN=MA20_26730 PE=4 SV=1 - [A0A0A3XT96_BRAJP]	245.901	35.76	1	1	7	17	0.000335787	0.000339746	0.872887	1	0.988348	-0.0169088
BKD09_RS08230	A0A1L3F4U7	Cytochrome c family protein OS=Bradyrhizobium japonicum OX=375 GN=BKD09_RS08230 PE=4 SV=1 - [A0A1L3F4U7_BRAJP]	245.699	34.35	2	5	5	30	0.000270709	0.000309149	0.254072	1	0.875661	-0.191556
MA20_22850	A0A0A3XSK4	Hydrolase glyoxylase OS=Bradyrhizobium japonicum OX=375 GN=MA20_22850 PE=4 SV=1 - [A0A0A3XSK4_BRAJP]	245.404	39.71	3	1	11	19	0.000225939	0.000163026	0.226014	1	1.38591	0.470831
MA20_23870	A0A0A3XT95	Phosphate starvation protein PhoH OS=Bradyrhizobium japonicum OX=375 GN=MA20_23870 PE=4 SV=1 - [A0A0A3XT95_BRAJP]	244.907	49.55	2	1	12	17	0.000385055	0.000467085	0.283079	1	0.824378	-0.278622
dksA	G7DQ29	RNA polymerase-binding transcription factor DksA OS=Bradyrhizobium japonicum USDA 6 OX=1037409 GN=dksA PE=3 SV=1 - [G7DQ29_BRAJP]	244.896	31.4	2	2	2	8	0.000295142	0.000334886	0.454283	1	0.88132	-0.182262
BSZ19_47405	A0A1Y2J7W3	Methylmalonyl-CoA carboxyltransferase OS=Bradyrhizobium japonicum OX=375 GN=BSZ19_47405 PE=4 SV=1 - [A0A1Y2J7W3_BRAJP]	244.638	32.75	1	1	14	19	0.000287718	0.000294538	0.806926	1	0.976844	-0.0337997
MA20_35495	A0A0A3XK23	Methylmalonyl-CoA carboxyltransferase OS=Bradyrhizobium japonicum OX=375 GN=MA20_35495 PE=4 SV=1 - [A0A0A3XK23_BRAJP]	244.638	32.75	3	1	14	20	0.000269009	0.000260219	0.752057	1	1.03378	0.0479259
BJS_00382	A0A023XLN3	ABC transporter substrate-binding protein OS=Bradyrhizobium japonicum SEMIA 5079 OX=476282 GN=BJS_00382 PE=4 SV=1 - [A0A023XLN3_BRAJP]	244.212	36.36	3	12	12	22	0.000324226	0.000285675	0.331346	1	1.13495	0.182627
rpmE	A0A1L3FQ85	50S ribosomal protein L31 OS=Bradyrhizobium japonicum OX=375 GN=rpmE PE=3 SV=1 - [A0A1L3FQ85_BRAJP]	243.737	66.67	1	4	4	22	0.000259078	0.000247033	0.721218	1	1.04876	0.068684
BKD09_RS38410	A0A1L3FLN2	Metalloprotease OS=Bradyrhizobium japonicum OX=375 GN=BKD09_RS38410 PE=4 SV=1 - [A0A1L3FLN2_BRAJP]	243.473	29.26	3	6	6	11	0.000364672	0.000349102	0.689257	1	1.0446	0.0629526
BSZ19_22905	A0A1Y2JLC6	5-oxoprolinase OS=Bradyrhizobium japonicum OX=375 GN=BSZ19_22905 PE=4 SV=1 - [A0A1Y2JLC6_BRAJP]	243.314	27.87	2	2	11	22	0.000296319	0.000311339	0.542556	1	0.951756	-0.0713367
BJS_06666	A0A023XHI3	Peptide transport system substrate-binding protein OS=Bradyrhizobium japonicum SEMIA 5079 OX=476282 GN=BJS_06666 PE=4 SV=1 - [A0A023XHI3_BRAJP]	242.598	24.18	5	8	8	12	0.000313581	0.000343553	0.182279	1	0.912757	-0.131697
MA20_09155	A0A0A3Y496	Beta-lactamase OS=Bradyrhizobium japonicum OX=375 GN=MA20_09155 PE=4 SV=1 - [A0A0A3Y496_BRAJP]	242.267	31.07	4	10	10	16	0.000325988	0.000315913	0.650104	1	1.03189	0.0452924
BKD09_RS11345	A0A1L3F6J6	Uncharacterized protein OS=Bradyrhizobium japonicum OX=375 GN=BKD09_RS11345 PE=4 SV=1 - [A0A1L3F6J6_BRAJP]	241.27	40.34	1	2	5	10	0.000361336	0.000373934	0.826424	1	0.966308	-0.0494456
gloB	A0A1Y2JEM5	Hydroxyacylglutathione hydrolase OS=Bradyrhizobium japonicum OX=375 GN=gloB PE=3 SV=1 - [A0A1Y2JEM5_BRAJP]	241.068	30.59	2	2	6	11	0.000216217	0.000186275	0.564566	1	1.16074	0.215051
bamA	G7D929	Outer membrane protein assembly factor BamA OS=Bradyrhizobium japonicum USDA 6 OX=1037409 GN=bamA PE=3 SV=1 - [G7D929_BRAJP]	241.019	24.13	3	3	17	22	0.000348323	0.000424638	0.0370489	1	0.820283	-0.285806
MA20_30580	A0A0A3XSP2	Homoserine dehydrogenase OS=Bradyrhizobium japonicum OX=375 GN=MA20_30580 PE=3 SV=1 - [A0A0A3XSP2_BRAJP]	240.945	31.96	6	11	11	16	0.000309663	0.000313445	0.777073	1	0.987934	-0.0175132
BJ6T_01930	G7DDA6	Cobalt insertion protein OS=Bradyrhizobium japonicum USDA 6 OX=1037409 GN=BJ6T_01930 PE=4 SV=1 - [G7DDA6_BRAJP]	240.744	27.71	2	1	7	22	0.000271557	0.000244711	0.495458	1	1.1097	0.150176
rpmC	A0A0A3XL73	50S ribosomal protein L29 OS=Bradyrhizobium japonicum OX=375 GN=rpmC PE=3 SV=1 - [A0A0A3XL73_BRAJP]	240.567	36.76	2	1	2	12	0.00027132	0.000249083	0.502533	1	1.08928	0.123371
ubiG	A0A0A3XIH4	Ubiquinone biosynthesis O-methyltransferase OS=Bradyrhizobium japonicum OX=375 GN=ubiG PE=3 SV=1 - [A0A0A3XIH4_BRAJP]	240.233	21.01	4	4	4	10	0.000322423	0.000334714	0.743585	1	0.963281	-0.0539711
MA20_34330	A0A0A3XQY4	3-hydroxybutyryl-CoA dehydrogenase OS=Bradyrhizobium japonicum OX=375 GN=MA20_34330 PE=4 SV=1 - [A0A0A3XQY4_BRAJP]	240.169	42.05	4	10	10	17	0.000288106	0.000272534	0.205266	1	1.05714	0.0801606
BKD09_RS46180	A0A1L3FQY1	Oxidoreductase OS=Bradyrhizobium japonicum OX=375 GN=BKD09_RS46180 PE=4 SV=1 - [A0A1L3FQY1_BRAJP]	239.446	42.92	1	1	6	8	0.000811845	0.000778861	0.910866	1	1.04235	0.0598383
purM	A0A0A3XTR0	Phosphoribosylformylglycinamidine cyclo-ligase OS=Bradyrhizobium japonicum OX=375 GN=purM PE=3 SV=1 - [A0A0A3XTR0_BRAJP]	238.521	29.69	3	1	8	19	0.000228165	0.000231207	0.947004	1	0.986844	-0.0191066
garS	A0A023XF72	Phosphoribosylformylglycinamidine cyclo-ligase OS=Bradyrhizobium japonicum SEMIA 5079 OX=476282 GN=garS PE=3 SV=1 - [A0A023XF72_BRAJP]	238.521	29.69	2	1	8	19	0.000380379	0.000416057	0.421978	1	0.914246	-0.129346
BJS_05516	A0A023XV96	Nodulation protein nolG OS=Bradyrhizobium japonicum SEMIA 5079 OX=476282 GN=BJS_05516 PE=3 SV=1 - [A0A023XV96_BRAJP]	238.519	13.98	5	13	13	16	0.000334667	0.00032137	0.72194	1	1.04138	0.0584902
BJ6T_86960	G7DM94	Uncharacterized protein OS=Bradyrhizobium japonicum USDA 6 OX=1037409 GN=BJ6T_86960 PE=4 SV=1 - [G7DM94_BRAJP]	237.033	22.22	5	3	3	8	0.000315585	0.000275737	0.0971317	1	1.14452	0.194739
BKD09_RS05520	A0A0A3XVK5	Chemotaxis protein CheY OS=Bradyrhizobium japonicum OX=375 GN=BKD09_RS05520 PE=4 SV=1 - [A0A0A3XVK5_BRAJP]	236.61	37.02	2	1	7	17	0.000275244	0.000304957	0.588374	1	0.902568	-0.147893
BSZ19_24375	A0A1Y2JNW9	4-hydroxythreonine-4-phosphate dehydrogenase PdxA OS=Bradyrhizobium japonicum OX=375 GN=BSZ19_24375 PE=3 SV=1 - [A0A1Y2JNW9_BRAJP]	236.497	29.86	4	7	7	12	0.000331362	0.000375274	0.164194	1	0.882986	-0.179537
MA20_35610	A0A0A3XK38	Dihydrodipicolinate synthetase OS=Bradyrhizobium japonicum OX=375 GN=MA20_35610 PE=3 SV=1 - [A0A0A3XK38_BRAJP]	236.378	48.9	1	5	11	22	0.000369038	0.000397364	0.600688	1	0.928717	-0.106689
BKD09_RS19945	A0A1L3FBD3	Cytochrome C OS=Bradyrhizobium japonicum OX=375 GN=BKD09_RS19945 PE=4 SV=1 - [A0A1L3FBD3_BRAJP]	235.793	47.97	4	7	7	17	0.000354573	0.000349087	0.936799	1	1.01572	0.022499
MA20_30160	A0A0A3YR00	C4-dicarboxylate ABC transporter OS=Bradyrhizobium japonicum OX=375 GN=MA20_30160 PE=4 SV=1 - [A0A0A3YR00_BRAJP]	235.668	23.82	2	2	9	15	0.000348696	0.000367872	0.602424	1	0.947872	-0.0772361
aspS	A0A0A3XQH6	Aspartate--tRNA(Asp/Asn) ligase OS=Bradyrhizobium japonicum OX=375 GN=aspS PE=3 SV=1 - [A0A0A3XQH6_BRAJP]	235.628	27.97	4	13	13	24	0.00030151	0.000296587	0.754211	1	1.0166	0.0237532
BKD09_RS13665	A0A0A3Y886	Aryl-sulfate sulfotransferase OS=Bradyrhizobium japonicum OX=375 GN=BKD09_RS13665 PE=4 SV=1 - [A0A0A3Y886_BRAJP]	235.598	64.29	1	5	5	16	0.000281336	0.00028897	0.787562	1	0.973581	-0.0386266
argG	A0A023XTS1	Argininosuccinate synthase OS=Bradyrhizobium japonicum SEMIA 5079 OX=476282 GN=argG PE=3 SV=1 - [A0A023XTS1_BRAJP]	234.779	35.96	5	12	12	27	0.000300554	0.000273085	0.0440074	1	1.10059	0.138277
BSZ19_39130	A0A1Y2JCH5	Low specificity L-threonine aldolase OS=Bradyrhizobium japonicum OX=375 GN=BSZ19_39130 PE=4 SV=1 - [A0A1Y2JCH5_BRAJP]	234.704	32.68	1	2	9	13	0.000218888	0.000228871	0.916377	1	0.956381	-0.0643429
BKD09_RS21090	A0A1L3FC14	Glutaredoxin OS=Bradyrhizobium japonicum OX=375 GN=BKD09_RS21090 PE=3 SV=1 - [A0A1L3FC14_BRAJP]	234.659	77.78	1	4	7	15	0.000222136	0.000169546	0.302386	1	1.31018	0.389767
gshB	A0A0A3XWQ9	Glutathione synthetase OS=Bradyrhizobium japonicum OX=375 GN=gshB PE=3 SV=1 - [A0A0A3XWQ9_BRAJP]	234.579	37.26	1	2	9	18	0.000242285	0.000277944	0.381241	1	0.871706	-0.198087
BJS_02668	A0A023XBV3	Uncharacterized protein OS=Bradyrhizobium japonicum SEMIA 5079 OX=476282 GN=BJS_02668 PE=4 SV=1 - [A0A023XBV3_BRAJP]	234.065	70.39	3	1	8	11	0.000343269	0.000377778	0.638423	1	0.908654	-0.138198
BJ6T_22800	G7D8N2	Pyruvate kinase OS=Bradyrhizobium japonicum USDA 6 OX=1037409 GN=BJ6T_22800 PE=3 SV=1 - [G7D8N2_BRAJP]	233.985	28.66	4	10	10	17	0.000300521	0.000290163	0.283956	1	1.0357	0.0506015
MA20_16935	A0A0A3Y120	Enoyl-CoA hydratase OS=Bradyrhizobium japonicum OX=375 GN=MA20_16935 PE=4 SV=1 - [A0A0A3Y120_BRAJP]	233.825	29.17	5	6	6	12	0.000299235	0.000270026	0.0762405	1	1.10817	0.14818
BKD09_RS44965	A0A1L3FQ33	Efflux transporter periplasmic adaptor subunit OS=Bradyrhizobium japonicum OX=375 GN=BKD09_RS44965 PE=3 SV=1 - [A0A1L3FQ33_BRAJP]	233.768	29.61	3	10	10	15	0.000287513	0.000270568	0.526981	1	1.06263	0.0876363
MA20_24240	A0A0A3XWJ3	Heat-shock protein Hsp20 OS=Bradyrhizobium japonicum OX=375 GN=MA20_24240 PE=3 SV=1 - [A0A0A3XWJ3_BRAJP]	233.561	53.9	2	6	6	15	0.000316865	0.00029078	0.0177991	1	1.08971	0.123941
BJS_05535	A0A023XVB7	Carbon monoxide dehydrogenase large chain OS=Bradyrhizobium japonicum SEMIA 5079 OX=476282 GN=BJS_05535 PE=4 SV=1 - [A0A023XVB7_BRAJP]	233.516	17.31	7	9	9	13	0.000278548	0.00028148	0.926353	1	0.989583	-0.0151071
BJS_00649	A0A023XLH4	Aldehyde dehydrogenase OS=Bradyrhizobium japonicum SEMIA 5079 OX=476282 GN=BJS_00649 PE=4 SV=1 - [A0A023XLH4_BRAJP]	233.446	22.86	5	14	14	23	0.000276917	0.000320751	0.431457	1	0.863337	-0.212004
MA20_29170	A0A0A3XUF3	Uncharacterized protein OS=Bradyrhizobium japonicum OX=375 GN=MA20_29170 PE=4 SV=1 - [A0A0A3XUF3_BRAJP]	232.7	28.04	5	1	6	18	0.000324429	0.000363201	0.358617	1	0.893249	-0.162865
MA20_05010	A0A0A3Y5V1	DNA-binding protein OS=Bradyrhizobium japonicum OX=375 GN=MA20_05010 PE=3 SV=1 - [A0A0A3Y5V1_BRAJP]	232.361	67.82	3	8	8	23	0.00028618	0.000342468	0.159108	1	0.835639	-0.259048
MA20_30530	A0A0A3XP15	NmrA family transcriptional regulator OS=Bradyrhizobium japonicum OX=375 GN=MA20_30530 PE=4 SV=1 - [A0A0A3XP15_BRAJP]	231.8	24.29	4	1	4	8	0.000308751	0.000390657	0.170196	1	0.790338	-0.339459
topA	A0A1L3FDH4	DNA topoisomerase 1 OS=Bradyrhizobium japonicum OX=375 GN=topA PE=3 SV=1 - [A0A1L3FDH4_BRAJP]	231.731	23.06	4	18	18	26	0.000298252	0.000296236	0.685578	1	1.0068	0.00978322
BKD09_RS38590	A0A0A3XKT4	Uncharacterized protein OS=Bradyrhizobium japonicum OX=375 GN=BKD09_RS38590 PE=4 SV=1 - [A0A0A3XKT4_BRAJP]	231.448	94.12	2	5	5	10	0.000392173	0.000477024	0.344942	1	0.822124	-0.282571
BJS_07863	A0A023XWB4	Uncharacterized protein OS=Bradyrhizobium japonicum SEMIA 5079 OX=476282 GN=BJS_07863 PE=4 SV=1 - [A0A023XWB4_BRAJP]	231.25	44.64	4	1	6	12	0.000295499	0.000320206	0.0722907	1	0.92284	-0.115847
thiG	A0A023XNJ8	Thiazole synthase OS=Bradyrhizobium japonicum SEMIA 5079 OX=476282 GN=thiG PE=3 SV=1 - [A0A023XNJ8_BRAJP]	231.189	27.88	1	1	5	8	0.000343619	0.000342387	0.983037	1	1.0036	0.00517998
infC	A0A1Y2JA56	Translation initiation factor IF-3 OS=Bradyrhizobium japonicum OX=375 GN=infC PE=3 SV=1 - [A0A1Y2JA56_BRAJP]	230.85	38.55	2	3	6	18	0.00027134	0.000261299	0.681368	1	1.03843	0.0544029
BJ6T_68250	G7D433	Acyl-CoA dehydrogenase OS=Bradyrhizobium japonicum USDA 6 OX=1037409 GN=BJ6T_68250 PE=3 SV=1 - [G7D433_BRAJP]	230.723	35.53	1	13	13	19	0.000289751	0.000305248	0.553831	1	0.949232	-0.0751672
BKD09_RS30655	A0A1L3FHC9	Acetyl-CoA acetyltransferase OS=Bradyrhizobium japonicum OX=375 GN=BKD09_RS30655 PE=3 SV=1 - [A0A1L3FHC9_BRAJP]	230.663	35.99	4	11	11	17	0.000320542	0.000309487	0.650472	1	1.03572	0.050637
BSZ19_49340	A0A1Y2J6J4	Uncharacterized protein OS=Bradyrhizobium japonicum OX=375 GN=BSZ19_49340 PE=4 SV=1 - [A0A1Y2J6J4_BRAJP]	230.431	32.97	5	10	10	15	0.000288839	0.000274454	0.418581	1	1.05241	0.0736991
rplC	A0A023XCG6	50S ribosomal protein L3 OS=Bradyrhizobium japonicum SEMIA 5079 OX=476282 GN=rplC PE=3 SV=1 - [A0A023XCG6_BRAJP]	230.072	31.33	5	7	7	14	0.00031445	0.000277409	0.0443462	1	1.13353	0.180819
MA20_18565	A0A0A3XXV7	Acyl-CoA dehydrogenase OS=Bradyrhizobium japonicum OX=375 GN=MA20_18565 PE=3 SV=1 - [A0A0A3XXV7_BRAJP]	230.002	33.42	5	11	11	18	0.000283804	0.000283943	0.994912	1	0.999509	-0.000707958
MA20_35585	A0A0A3XK36	Indolepyruvate ferredoxin oxidoreductase OS=Bradyrhizobium japonicum OX=375 GN=MA20_35585 PE=4 SV=1 - [A0A0A3XK36_BRAJP]	229.645	15.31	4	1	13	17	0.000268033	0.000373885	0.263015	1	0.716886	-0.480184
BKD09_RS26240	A0A1L3FF52	Cysteine synthase OS=Bradyrhizobium japonicum OX=375 GN=BKD09_RS26240 PE=3 SV=1 - [A0A1L3FF52_BRAJP]	227.701	38.46	5	11	11	18	0.000326385	0.000297416	0.358374	1	1.0974	0.134095
pyrH	A0A0A3YN05	Uridylate kinase OS=Bradyrhizobium japonicum OX=375 GN=pyrH PE=3 SV=1 - [A0A0A3YN05_BRAJP]	227.687	36.97	2	6	6	11	0.000296319	0.000281343	0.0678446	1	1.05323	0.0748206
recA	A0A023XL23	Protein RecA OS=Bradyrhizobium japonicum SEMIA 5079 OX=476282 GN=recA PE=3 SV=1 - [A0A023XL23_BRAJP]	227.55	32.38	79	9	9	16	0.000306171	0.000308457	0.85626	1	0.992591	-0.0107287
MA20_17630	A0A0A3YZT9	VOC domain-containing protein OS=Bradyrhizobium japonicum OX=375 GN=MA20_17630 PE=4 SV=1 - [A0A0A3YZT9_BRAJP]	227.501	50.53	4	1	10	18	0.000290308	0.000300809	0.505662	1	0.965089	-0.0512659
BKD09_RS45415	A0A1L3FQB9	Cytochrome c family protein OS=Bradyrhizobium japonicum OX=375 GN=BKD09_RS45415 PE=4 SV=1 - [A0A1L3FQB9_BRAJP]	227.463	42.93	2	1	7	21	0.000357026	0.000371125	0.656659	1	0.962009	-0.0558771
nifX	S6CDB3	Iron-molibdenum cofactor processing protein OS=Bradyrhizobium japonicum OX=375 GN=nifX PE=4 SV=1 - [S6CDB3_BRAJP]	226.183	48.85	1	1	6	13	0.000136446	0.000112752	0.827915	1	1.21014	0.275173
atpF	A0A023XWG4	ATP synthase subunit b OS=Bradyrhizobium japonicum SEMIA 5079 OX=476282 GN=atpF PE=3 SV=1 - [A0A023XWG4_BRAJP]	225.311	44.59	5	9	9	18	0.000312832	0.000321043	0.630524	1	0.974424	-0.0373789
BJS_00109	A0A023XKW4	L-allo-threonineeeee aldolase OS=Bradyrhizobium japonicum SEMIA 5079 OX=476282 GN=BJS_00109 PE=4 SV=1 - [A0A023XKW4_BRAJP]	224.945	32.68	5	2	9	13	0.000241347	0.000278873	0.581396	1	0.865439	-0.208496
MA20_41710	A0A0A3YK15	Threonine synthase OS=Bradyrhizobium japonicum OX=375 GN=MA20_41710 PE=4 SV=1 - [A0A0A3YK15_BRAJP]	224.807	26.15	3	2	11	15	0.000288771	0.000295928	0.715391	1	0.975817	-0.0353169
pstB	A0A023XS51	Phosphate import ATP-binding protein PstB OS=Bradyrhizobium japonicum SEMIA 5079 OX=476282 GN=pstB PE=3 SV=1 - [A0A023XS51_BRAJP]	224.415	39.1	4	8	8	16	0.00030008	0.000263282	0.469743	1	1.13977	0.188742
BSZ19_12775	A0A1Y2JRU4	Cold-shock protein OS=Bradyrhizobium japonicum OX=375 GN=BSZ19_12775 PE=4 SV=1 - [A0A1Y2JRU4_BRAJP]	224.283	47.76	3	1	3	29	0.000331	0.000370556	0.335761	1	0.893253	-0.162859
BKD09_RS37350	A0A1L3FL29	VOC domain-containing protein OS=Bradyrhizobium japonicum OX=375 GN=BKD09_RS37350 PE=4 SV=1 - [A0A1L3FL29_BRAJP]	224.186	54.04	1	2	11	18	0.000326225	0.000389506	0.231834	1	0.837537	-0.255776
gatB	G7D6L5	Aspartyl/glutamyl-tRNA(Asn/Gln) amidotransferase subunit B OS=Bradyrhizobium japonicum USDA 6 OX=1037409 GN=gatB PE=3 SV=1 - [G7D6L5_BRAJP]	224.093	24.8	2	9	9	15	0.000300347	0.00027149	0.153235	1	1.10629	0.145732
rplO	A0A0A3YLU8	50S ribosomal protein L15 OS=Bradyrhizobium japonicum OX=375 GN=rplO PE=3 SV=1 - [A0A0A3YLU8_BRAJP]	223.028	45.34	1	8	8	25	0.000283022	0.000258496	0.281632	1	1.09488	0.130773
MA20_27435	A0A0A3XQ32	3-hydroxyisobutyrate dehydrogenase OS=Bradyrhizobium japonicum OX=375 GN=MA20_27435 PE=3 SV=1 - [A0A0A3XQ32_BRAJP]	222.999	33.45	5	7	7	12	0.000326164	0.000317005	0.644365	1	1.02889	0.0410891
BJS_01787	A0A023XQC0	Carbon monoxide dehydrogenase large chain OS=Bradyrhizobium japonicum SEMIA 5079 OX=476282 GN=BJS_01787 PE=4 SV=1 - [A0A023XQC0_BRAJP]	222.866	11.25	5	6	6	9	0.00032746	0.000326051	0.95924	1	1.00432	0.00621799
BJ6T_35770	G7DMX1	Phasin_2 domain-containing protein OS=Bradyrhizobium japonicum USDA 6 OX=1037409 GN=BJ6T_35770 PE=4 SV=1 - [G7DMX1_BRAJP]	222.865	65.49	2	6	6	12	0.00028214	0.000305569	0.144592	1	0.923327	-0.115086
BSZ19_41175	A0A1Y2JAX8	Threonine synthase OS=Bradyrhizobium japonicum OX=375 GN=BSZ19_41175 PE=4 SV=1 - [A0A1Y2JAX8_BRAJP]	222.749	26.15	1	1	10	14	0.000523044	0.00031625	0.147386	1	1.65389	0.725865
gshB	A0A1Y2J9C5	Glutathione synthetase OS=Bradyrhizobium japonicum OX=375 GN=gshB PE=3 SV=1 - [A0A1Y2J9C5_BRAJP]	222.713	37.58	1	1	9	19	0.000278765	0.000258408	0.348949	1	1.07878	0.109395
hslV	A0A0A3XTN3	ATP-dependent protease subunit HslV OS=Bradyrhizobium japonicum OX=375 GN=hslV PE=3 SV=1 - [A0A0A3XTN3_BRAJP]	221.822	32.8	1	1	4	9	0.000380766	0.000336248	0.510511	1	1.1324	0.179381
BJ6T_59210	G7DJW6	Dihydroxy-acid dehydratase OS=Bradyrhizobium japonicum USDA 6 OX=1037409 GN=BJ6T_59210 PE=3 SV=1 - [G7DJW6_BRAJP]	220.72	40.1	4	17	17	25	0.000306654	0.000280253	0.0270039	1	1.0942	0.129878
BJA01nite_08100	A0A4Y3YJ36	Uncharacterized protein OS=Bradyrhizobium japonicum OX=375 GN=BJA01nite_08100 PE=4 SV=1 - [A0A4Y3YJ36_BRAJP]	219.9	27.64	4	3	3	13	0.000503775	0.000562371	0.647431	1	0.895805	-0.158743
BKD09_RS37745	A0A1L3FLA7	Molecular chaperone DnaJ OS=Bradyrhizobium japonicum OX=375 GN=BKD09_RS37745 PE=4 SV=1 - [A0A1L3FLA7_BRAJP]	219.691	31.56	3	10	10	14	0.000305385	0.000283439	0.184743	1	1.07743	0.10759
yajC	A0A0A3XI55	Sec translocon accessory complex subunit YajC OS=Bradyrhizobium japonicum OX=375 GN=yajC PE=3 SV=1 - [A0A0A3XI55_BRAJP]	218.86	29.84	3	4	4	12	0.000289206	0.000270649	0.142773	1	1.06857	0.0956776
rpsS	A0A0A3XN06	30S ribosomal protein S19 OS=Bradyrhizobium japonicum OX=375 GN=rpsS PE=3 SV=1 - [A0A0A3XN06_BRAJP]	218.785	46.74	1	3	3	13	0.000287283	0.000254413	0.117359	1	1.1292	0.175302
xseB	A0A0A3Y182	Exodeoxyribonuclease 7 small subunit OS=Bradyrhizobium japonicum OX=375 GN=xseB PE=3 SV=1 - [A0A0A3Y182_BRAJP]	218.691	66.27	2	5	5	13	0.000318728	0.000295825	0.226765	1	1.07742	0.107582
BKD09_RS24920	A0A1L3FE46	NADH-quinone oxidoreductase subunit J OS=Bradyrhizobium japonicum OX=375 GN=BKD09_RS24920 PE=3 SV=1 - [A0A1L3FE46_BRAJP]	218.524	12.26	1	1	2	5	0.000359694	0.00035818	0.980891	1	1.00423	0.00608565
BKD09_RS19005	A0A1L3FB04	GNAT family N-acetyltransferase OS=Bradyrhizobium japonicum OX=375 GN=BKD09_RS19005 PE=4 SV=1 - [A0A1L3FB04_BRAJP]	218.277	13.82	2	1	9	11	0.00030903	0.000355717	0.167695	1	0.868753	-0.202981
parE	A0A0A3XSQ0	DNA topoisomerase 4 subunit B OS=Bradyrhizobium japonicum OX=375 GN=parE PE=3 SV=1 - [A0A0A3XSQ0_BRAJP]	217.843	24.52	3	14	14	14	0.000326566	0.000294752	0.309915	1	1.10793	0.147873
BKD09_RS18380	A0A1L3FAF6	S-formylglutathione hydrolase OS=Bradyrhizobium japonicum OX=375 GN=BKD09_RS18380 PE=3 SV=1 - [A0A1L3FAF6_BRAJP]	217.693	24.2	5	5	5	11	0.000276446	0.000262084	0.463796	1	1.0548	0.0769631
MA20_20975	A0A0A3XRP2	C4-dicarboxylate ABC transporter OS=Bradyrhizobium japonicum OX=375 GN=MA20_20975 PE=4 SV=1 - [A0A0A3XRP2_BRAJP]	217.184	34.29	2	2	8	14	0.000380265	0.000541731	0.0969856	1	0.701945	-0.510571
sufS	A0A023XET8	Cysteine desulfurase OS=Bradyrhizobium japonicum SEMIA 5079 OX=476282 GN=sufS PE=3 SV=1 - [A0A023XET8_BRAJP]	216.891	24.1	5	9	9	14	0.00030596	0.00029928	0.856015	1	1.02232	0.0318445
BSZ19_49365	A0A1Y2J814	C4-dicarboxylate ABC transporter OS=Bradyrhizobium japonicum OX=375 GN=BSZ19_49365 PE=4 SV=1 - [A0A1Y2J814_BRAJP]	216.84	38.08	4	10	10	16	0.000283303	0.000274762	0.658908	1	1.03108	0.0441617
BKD09_RS19645	A0A1L3FB76	Branched-chain amino acid ABC transporter substrate-binding protein OS=Bradyrhizobium japonicum OX=375 GN=BKD09_RS19645 PE=4 SV=1 - [A0A1L3FB76_BRAJP]	216.627	29.51	4	10	10	20	0.0002807	0.000294607	0.365128	1	0.952795	-0.0697622
gyrA	A0A023XE90	DNA gyrase subunit A OS=Bradyrhizobium japonicum SEMIA 5079 OX=476282 GN=gyrA PE=3 SV=1 - [A0A023XE90_BRAJP]	215.813	19.26	5	14	14	22	0.000310453	0.000299719	0.220518	1	1.03581	0.0507628
BKD09_RS23160	A0A1L3FD57	Host attachment protein OS=Bradyrhizobium japonicum OX=375 GN=BKD09_RS23160 PE=4 SV=1 - [A0A1L3FD57_BRAJP]	215.34	69.93	1	1	8	12	0.000257221	0.00024037	0.710685	1	1.07011	0.0977528
crt	A0A023XLX4	3-hydroxybutyryl-CoA dehydratase OS=Bradyrhizobium japonicum SEMIA 5079 OX=476282 GN=crt PE=4 SV=1 - [A0A023XLX4_BRAJP]	214.582	35.85	4	1	9	16	0.000291275	0.000344637	0.0280091	1	0.845166	-0.242694
purS	G7DRC9	Phosphoribosylformylglycinamidine synthase subunit PurS OS=Bradyrhizobium japonicum USDA 6 OX=1037409 GN=purS PE=3 SV=1 - [G7DRC9_BRAJP]	213.41	53.16	1	4	4	13	0.000293424	0.00026944	0.0381355	1	1.08901	0.12302
BJS_04938	A0A023XT85	Peripla_BP_6 domain-containing protein OS=Bradyrhizobium japonicum SEMIA 5079 OX=476282 GN=BJS_04938 PE=4 SV=1 - [A0A023XT85_BRAJP]	213.253	32.84	14	6	13	17	0.000260253	0.000288108	0.554349	1	0.903315	-0.146699
BJS_05030	A0A023XT45	Sugar kinase OS=Bradyrhizobium japonicum SEMIA 5079 OX=476282 GN=BJS_05030 PE=4 SV=1 - [A0A023XT45_BRAJP]	212.809	31.83	3	1	9	15	0.000329319	0.000412665	0.0925963	1	0.79803	-0.325485
ilvD	A0A1L3FF97	Dihydroxy-acid dehydratase OS=Bradyrhizobium japonicum OX=375 GN=ilvD PE=3 SV=1 - [A0A1L3FF97_BRAJP]	212.295	21.75	5	11	11	16	0.000309241	0.000303691	0.497421	1	1.01828	0.0261277
MA20_02490	A0A0A3Y7W2	Malate dehydrogenase OS=Bradyrhizobium japonicum OX=375 GN=MA20_02490 PE=3 SV=1 - [A0A0A3Y7W2_BRAJP]	212.013	20.72	1	1	9	13	0.000277882	0.00026277	0.617312	1	1.05751	0.0806738
BJ6T_84010	G7DIN2	Cold shock protein OS=Bradyrhizobium japonicum USDA 6 OX=1037409 GN=BJ6T_84010 PE=4 SV=1 - [G7DIN2_BRAJP]	211.842	55.88	4	3	3	12	0.000258209	0.000263211	0.875375	1	0.980996	-0.027681
MA20_38095	A0A0A3XN77	Universal stress protein UspA OS=Bradyrhizobium japonicum OX=375 GN=MA20_38095 PE=4 SV=1 - [A0A0A3XN77_BRAJP]	211.838	24.01	2	1	5	15	0.000350894	0.000531691	0.0909192	1	0.65996	-0.59955
MA20_09395	A0A0A3Y0R7	Carbon monoxide dehydrogenase OS=Bradyrhizobium japonicum OX=375 GN=MA20_09395 PE=4 SV=1 - [A0A0A3Y0R7_BRAJP]	211.508	41.04	2	4	10	16	0.000333147	0.000373899	0.256912	1	0.891009	-0.166488
BKD09_RS13930	A0A1L3F814	NAD-dependent malic enzyme OS=Bradyrhizobium japonicum OX=375 GN=BKD09_RS13930 PE=3 SV=1 - [A0A1L3F814_BRAJP]	211.276	23.92	3	1	10	13	0.000330833	0.000294444	0.209905	1	1.12359	0.16811
BSZ19_07825	A0A1Y2JUR5	Phosphoglucomutase, alpha-D-glucose phosphate-specific OS=Bradyrhizobium japonicum OX=375 GN=BSZ19_07825 PE=3 SV=1 - [A0A1Y2JUR5_BRAJP]	210.762	18.61	1	1	9	18	0.000481268	0.000550444	0.545182	1	0.874326	-0.193757
bamA	A0A1L3FEC4	Outer membrane protein assembly factor BamA OS=Bradyrhizobium japonicum OX=375 GN=bamA PE=3 SV=1 - [A0A1L3FEC4_BRAJP]	210.536	20.09	2	1	15	19	0.000309162	0.000277605	0.0432346	1	1.11368	0.15533
MA20_37200	A0A0A3XKS7	FkbM family methyltransferase OS=Bradyrhizobium japonicum OX=375 GN=MA20_37200 PE=4 SV=1 - [A0A0A3XKS7_BRAJP]	210.505	17.81	4	5	5	9	0.00030172	0.000292935	0.510629	1	1.02999	0.0426289
gyrB	A0A1L3F2P0	DNA gyrase subunit B OS=Bradyrhizobium japonicum OX=375 GN=gyrB PE=3 SV=1 - [A0A1L3F2P0_BRAJP]	210.417	22.81	10	12	17	27	0.00029588	0.000290772	0.431124	1	1.01757	0.025122
metG	A0A1L3FFA7	Methionine--tRNA ligase OS=Bradyrhizobium japonicum OX=375 GN=metG PE=3 SV=1 - [A0A1L3FFA7_BRAJP]	209.996	33.21	4	2	14	26	0.000290809	0.000348031	0.0512625	1	0.835584	-0.259143
BKD09_RS18985	A0A1L3FAV6	Uncharacterized protein OS=Bradyrhizobium japonicum OX=375 GN=BKD09_RS18985 PE=4 SV=1 - [A0A1L3FAV6_BRAJP]	209.591	34.3	2	1	7	18	0.000277033	0.000278389	0.973565	1	0.995129	-0.00704427
rplX	A0A0A3XK01	50S ribosomal protein L24 OS=Bradyrhizobium japonicum OX=375 GN=rplX PE=3 SV=1 - [A0A0A3XK01_BRAJP]	209.299	25	1	1	2	8	0.000353066	0.000393949	0.407527	1	0.896221	-0.158073
BSZ19_22735	A0A1Y2JL91	Uncharacterized protein OS=Bradyrhizobium japonicum OX=375 GN=BSZ19_22735 PE=4 SV=1 - [A0A1Y2JL91_BRAJP]	209.295	49.68	1	2	7	18	0.000332627	0.000297917	0.679694	1	1.11651	0.158995
MA20_40070	A0A0A3XIX4	Oxidoreductase OS=Bradyrhizobium japonicum OX=375 GN=MA20_40070 PE=4 SV=1 - [A0A0A3XIX4_BRAJP]	208.919	24.14	5	5	5	10	0.000331081	0.000327846	0.935658	1	1.00987	0.0141666
BKD09_RS28055	A0A0A3YR26	Glyoxalase OS=Bradyrhizobium japonicum OX=375 GN=BKD09_RS28055 PE=4 SV=1 - [A0A0A3YR26_BRAJP]	208.747	50.67	2	7	7	13	0.000278009	0.000292628	0.510144	1	0.950043	-0.0739347
BKD09_RS25815	A0A1L3FEK7	Beta-hexosaminidase OS=Bradyrhizobium japonicum OX=375 GN=BKD09_RS25815 PE=4 SV=1 - [A0A1L3FEK7_BRAJP]	208.154	24.27	5	6	6	9	0.000333137	0.000319399	0.594786	1	1.04301	0.0607563
BJS_01652	A0A023XPZ5	Uncharacterized protein OS=Bradyrhizobium japonicum SEMIA 5079 OX=476282 GN=BJS_01652 PE=4 SV=1 - [A0A023XPZ5_BRAJP]	208.104	35.44	5	6	6	12	0.000320633	0.000332676	0.390053	1	0.963798	-0.0531966
MA20_16480	A0A0A3Y0Q5	Amino acid ABC transporter substrate-binding protein OS=Bradyrhizobium japonicum OX=375 GN=MA20_16480 PE=4 SV=1 - [A0A0A3Y0Q5_BRAJP]	208.003	26.57	4	10	10	22	0.000385978	0.000366176	0.758806	1	1.05408	0.0759795
MA20_40145	A0A0A3XM01	Dihydroorotase OS=Bradyrhizobium japonicum OX=375 GN=MA20_40145 PE=4 SV=1 - [A0A0A3XM01_BRAJP]	207.971	27.18	3	7	7	11	0.000335232	0.000358707	0.33823	1	0.934557	-0.0976452
gatA	A0A0A3XKA9	Glutamyl-tRNA(Gln) amidotransferase subunit A OS=Bradyrhizobium japonicum OX=375 GN=gatA PE=3 SV=1 - [A0A0A3XKA9_BRAJP]	207.862	23.42	4	8	8	13	0.000302166	0.000292355	0.477687	1	1.03356	0.0476208
BKD09_RS35135	A0A0A3YYW6	RNA polymerase sigma factor OS=Bradyrhizobium japonicum OX=375 GN=BKD09_RS35135 PE=3 SV=1 - [A0A0A3YYW6_BRAJP]	207.685	49.74	2	6	6	8	0.000329386	0.000351187	0.224553	1	0.937922	-0.0924597
BJ6T_07940	G7DJ49	HTH cro/C1-type domain-containing protein OS=Bradyrhizobium japonicum USDA 6 OX=1037409 GN=BJ6T_07940 PE=4 SV=1 - [G7DJ49_BRAJP]	207.554	25.55	2	3	3	6	0.000287568	0.000276403	0.7659	1	1.04039	0.05713
dkgB	A0A0A3Z3E3	2,5-diketo-D-gluconic acid reductase OS=Bradyrhizobium japonicum OX=375 GN=dkgB PE=4 SV=1 - [A0A0A3Z3E3_BRAJP]	207.289	57.35	1	5	13	22	0.000352736	0.00030273	0.287613	1	1.16518	0.220557
BKD09_RS23085	A0A1L3FD52	Dihydrodipicolinate synthase family protein OS=Bradyrhizobium japonicum OX=375 GN=BKD09_RS23085 PE=3 SV=1 - [A0A1L3FD52_BRAJP]	206.975	38.49	1	2	8	16	0.000264306	0.0001569	0.024619	1	1.68455	0.752367
MA20_27225	A0A0A3XT68	NAD-dependent epimerase OS=Bradyrhizobium japonicum OX=375 GN=MA20_27225 PE=4 SV=1 - [A0A0A3XT68_BRAJP]	206.382	22.87	4	6	6	13	0.000305337	0.000298275	0.549463	1	1.02368	0.0337602
BKD09_RS06605	A0A1L3F3W4	C4-dicarboxylate ABC transporter OS=Bradyrhizobium japonicum OX=375 GN=BKD09_RS06605 PE=4 SV=1 - [A0A1L3F3W4_BRAJP]	206.35	29.52	2	1	7	14	0.000337679	0.000429878	0.129411	1	0.785522	-0.348277
MA20_31615	A0A0A3XRF6	Inosine-5-monophosphate dehydrogenase OS=Bradyrhizobium japonicum OX=375 GN=MA20_31615 PE=4 SV=1 - [A0A0A3XRF6_BRAJP]	206.298	66.9	2	1	8	13	0.000282925	0.000335767	0.130329	1	0.842621	-0.247045
MA20_38050	A0A0A3YLN0	Catabolite gene activator protein OS=Bradyrhizobium japonicum OX=375 GN=MA20_38050 PE=4 SV=1 - [A0A0A3YLN0_BRAJP]	206.1	41.32	4	7	7	10	0.000292507	0.000289628	0.857143	1	1.00994	0.0142744
BJS_02177	A0A023XRE9	ABC transporter, periplasmic binding protein OS=Bradyrhizobium japonicum SEMIA 5079 OX=476282 GN=BJS_02177 PE=3 SV=1 - [A0A023XRE9_BRAJP]	205.926	33.21	3	1	8	13	0.000365514	0.000403341	0.433624	1	0.906218	-0.14207
BJ6T_76500	G7DB13	Two-component response regulator OS=Bradyrhizobium japonicum USDA 6 OX=1037409 GN=BJ6T_76500 PE=4 SV=1 - [G7DB13_BRAJP]	205.479	29.61	1	5	5	7	0.000274408	0.00022361	0.033979	1	1.22717	0.295334
BKD09_RS45505	A0A1L3FQU5	Acetyl-CoA acetyltransferase OS=Bradyrhizobium japonicum OX=375 GN=BKD09_RS45505 PE=3 SV=1 - [A0A1L3FQU5_BRAJP]	205.445	37.97	4	11	11	14	0.000273313	0.000264939	0.703808	1	1.03161	0.0448951
gcvP	A0A0A3Z341	Glycine dehydrogenase (decarboxylating) OS=Bradyrhizobium japonicum OX=375 GN=gcvP PE=3 SV=1 - [A0A0A3Z341_BRAJP]	205.425	18.34	1	1	14	22	0.000157953	8.03803e-05	0.406052	1	1.96507	0.97458
BJA01nite_84910	A0A4Y3Z6C3	Uncharacterized protein OS=Bradyrhizobium japonicum OX=375 GN=BJA01nite_84910 PE=4 SV=1 - [A0A4Y3Z6C3_BRAJP]	205.303	25	2	11	11	13	0.000296688	0.000287026	0.716014	1	1.03366	0.047762
BSZ19_21255	A0A1Y2JMA6	NAD-dependent malic enzyme OS=Bradyrhizobium japonicum OX=375 GN=BSZ19_21255 PE=3 SV=1 - [A0A1Y2JMA6_BRAJP]	205.301	21.09	1	1	9	12	0.00027724	0.000262414	0.718187	1	1.0565	0.0792882
BSZ19_06455	A0A1Y2JY26	2-ketogluconate reductase OS=Bradyrhizobium japonicum OX=375 GN=BSZ19_06455 PE=3 SV=1 - [A0A1Y2JY26_BRAJP]	205.291	15.27	3	1	5	7	0.000311618	0.000316346	0.817436	1	0.985055	-0.0217238
BKD09_RS10615	A0A1L3F644	2-ketogluconate reductase OS=Bradyrhizobium japonicum OX=375 GN=BKD09_RS10615 PE=3 SV=1 - [A0A1L3F644_BRAJP]	205.291	16.71	3	1	5	7	0.000179029	0.000141853	0.668794	1	1.26208	0.3358
BJS_01783	A0A023XPP3	Uncharacterized protein OS=Bradyrhizobium japonicum SEMIA 5079 OX=476282 GN=BJS_01783 PE=4 SV=1 - [A0A023XPP3_BRAJP]	204.665	44.55	5	8	8	19	0.000264156	0.000263975	0.995847	1	1.00069	0.000988101
pheT	G7DIT1	Phenylalanine--tRNA ligase beta subunit OS=Bradyrhizobium japonicum USDA 6 OX=1037409 GN=pheT PE=3 SV=1 - [G7DIT1_BRAJP]	204.461	26.68	3	3	16	21	0.000228221	0.000206663	0.641623	1	1.10432	0.143152
BKD09_RS40615	A0A0A3XI64	Uncharacterized protein OS=Bradyrhizobium japonicum OX=375 GN=BKD09_RS40615 PE=4 SV=1 - [A0A0A3XI64_BRAJP]	203.988	15.89	2	7	7	9	0.000272165	0.00027385	0.931584	1	0.99385	-0.00890039
BKD09_RS34155	A0A1L3FJ99	Amino acid decarboxylase OS=Bradyrhizobium japonicum OX=375 GN=BKD09_RS34155 PE=4 SV=1 - [A0A1L3FJ99_BRAJP]	203.056	15.92	3	2	11	17	0.000310067	0.000317715	0.688415	1	0.975929	-0.0351522
MA20_24015	A0A0A3XT46	2-hydroxyacid dehydrogenase OS=Bradyrhizobium japonicum OX=375 GN=MA20_24015 PE=3 SV=1 - [A0A0A3XT46_BRAJP]	202.824	36.34	1	1	8	12	0.000288122	0.000285139	0.957146	1	1.01046	0.0150151
MA20_24185	A0A0A3XWI7	Uncharacterized protein OS=Bradyrhizobium japonicum OX=375 GN=MA20_24185 PE=4 SV=1 - [A0A0A3XWI7_BRAJP]	202.682	15.56	2	1	1	7	0.000322972	0.000358766	0.223873	1	0.900229	-0.151636
celB	A0A023XAH5	Phosphoglucomutase OS=Bradyrhizobium japonicum SEMIA 5079 OX=476282 GN=celB PE=3 SV=1 - [A0A023XAH5_BRAJP]	202.663	17.15	3	1	9	17	0.000336801	0.000288351	0.367748	1	1.16802	0.224067
BKD09_RS02440	A0A1L3F1L0	Malonyl-CoA synthase OS=Bradyrhizobium japonicum OX=375 GN=BKD09_RS02440 PE=4 SV=1 - [A0A1L3F1L0_BRAJP]	202.316	33.01	3	1	16	22	0.000335422	0.000359968	0.360796	1	0.931811	-0.10189
dkgB	A0A1L3FLC9	2,5-didehydrogluconate reductase B OS=Bradyrhizobium japonicum OX=375 GN=dkgB PE=4 SV=1 - [A0A1L3FLC9_BRAJP]	201.984	45.22	1	3	11	21	0.000368715	0.000342457	0.478528	1	1.07668	0.106585
BJS_01721	A0A023XQI5	Uncharacterized protein OS=Bradyrhizobium japonicum SEMIA 5079 OX=476282 GN=BJS_01721 PE=4 SV=1 - [A0A023XQI5_BRAJP]	201.818	49.68	1	1	7	15	0.000250067	0.000207977	0.344755	1	1.20238	0.26589
MA20_39345	A0A0A3XJ79	Membrane protein OS=Bradyrhizobium japonicum OX=375 GN=MA20_39345 PE=4 SV=1 - [A0A0A3XJ79_BRAJP]	201.292	52.91	5	8	8	16	0.000328455	0.000343583	0.573632	1	0.95597	-0.064962
secB	A0A0A3YVT4	Protein-export protein SecB OS=Bradyrhizobium japonicum OX=375 GN=secB PE=3 SV=1 - [A0A0A3YVT4_BRAJP]	201.004	31.68	4	4	4	10	0.000292372	0.000309564	0.372073	1	0.944463	-0.0824331
BKD09_RS35025	A0A1L3FJY4	M20_dimer domain-containing protein OS=Bradyrhizobium japonicum OX=375 GN=BKD09_RS35025 PE=4 SV=1 - [A0A1L3FJY4_BRAJP]	200.633	30.6	3	1	12	19	0.000295737	0.000208611	0.0809457	1	1.41765	0.503503
MA20_09530	A0A0A3Y4F2	Membrane protein OS=Bradyrhizobium japonicum OX=375 GN=MA20_09530 PE=4 SV=1 - [A0A0A3Y4F2_BRAJP]	200.569	33.33	3	5	5	7	0.000293571	0.00033929	0.180305	1	0.865251	-0.208809
gltD	A0A0A3Y6Q0	Glutamate synthase OS=Bradyrhizobium japonicum OX=375 GN=gltD PE=4 SV=1 - [A0A0A3Y6Q0_BRAJP]	200.309	30.23	2	1	11	13	0.000403644	0.000343967	0.420883	1	1.1735	0.230814
MA20_39630	A0A0A3YKH5	DUF4167 domain-containing protein OS=Bradyrhizobium japonicum OX=375 GN=MA20_39630 PE=4 SV=1 - [A0A0A3YKH5_BRAJP]	200.182	35.55	4	6	6	16	0.000289778	0.000263809	0.154549	1	1.09844	0.135455
MA20_36975	A0A0A3YMN2	Antibiotic biosynthesis monooxygenase OS=Bradyrhizobium japonicum OX=375 GN=MA20_36975 PE=4 SV=1 - [A0A0A3YMN2_BRAJP]	198.797	84.69	3	7	7	14	0.000347213	0.000356826	0.78935	1	0.97306	-0.0393998
MA20_24915	A0A0A3XTJ3	Ammonium transporter OS=Bradyrhizobium japonicum OX=375 GN=MA20_24915 PE=3 SV=1 - [A0A0A3XTJ3_BRAJP]	198.787	9.13	3	1	4	10	0.000292073	0.000302757	0.467532	1	0.964713	-0.0518289
BKD09_RS22005	A0A1L3FCK0	Inosine-5-monophosphate dehydrogenase OS=Bradyrhizobium japonicum OX=375 GN=BKD09_RS22005 PE=4 SV=1 - [A0A1L3FCK0_BRAJP]	198.509	66.9	1	1	8	12	0.000150775	6.92776e-05	0.400395	1	2.17639	1.12194
aroA	A0A0A3YVI1	3-phosphoshikimate 1-carboxyvinyltransferase OS=Bradyrhizobium japonicum OX=375 GN=aroA PE=3 SV=1 - [A0A0A3YVI1_BRAJP]	198.381	25.84	5	9	9	10	0.000337522	0.000351444	0.540446	1	0.960387	-0.0583124
MA20_16295	A0A0A3XWT5	Amidase OS=Bradyrhizobium japonicum OX=375 GN=MA20_16295 PE=4 SV=1 - [A0A0A3XWT5_BRAJP]	198.09	27.84	5	9	9	15	0.000305143	0.000303246	0.918242	1	1.00625	0.00899351
purU	A0A0A3Y002	Formyltetrahydrofolate deformylase OS=Bradyrhizobium japonicum OX=375 GN=purU PE=3 SV=1 - [A0A0A3Y002_BRAJP]	197.533	34.15	6	7	7	8	0.000293489	0.000284193	0.666382	1	1.03271	0.0464328
BKD09_RS19900	A0A1L3FBC0	Mannose-1-phosphate guanylyltransferase/mannose-6-phosphate isomerase OS=Bradyrhizobium japonicum OX=375 GN=BKD09_RS19900 PE=3 SV=1 - [A0A1L3FBC0_BRAJP]	197.24	35.74	2	1	14	19	0.000281293	0.000276628	0.761464	1	1.01686	0.0241257
BJ6T_80710	G7DEZ1	Uncharacterized protein OS=Bradyrhizobium japonicum USDA 6 OX=1037409 GN=BJ6T_80710 PE=4 SV=1 - [G7DEZ1_BRAJP]	197.211	46.1	2	3	6	7	0.000386941	0.000222979	0.16876	1	1.73532	0.795204
rplV	A0A0A3XJZ7	50S ribosomal protein L22 OS=Bradyrhizobium japonicum OX=375 GN=rplV PE=3 SV=1 - [A0A0A3XJZ7_BRAJP]	197.124	22.66	2	3	3	12	0.00027958	0.000265055	0.582945	1	1.0548	0.0769657
BJS_01749	A0A023XPV8	Threonineeeee synthase OS=Bradyrhizobium japonicum SEMIA 5079 OX=476282 GN=BJS_01749 PE=4 SV=1 - [A0A023XPV8_BRAJP]	197.085	31.2	4	5	9	13	0.000357458	0.000342276	0.717095	1	1.04436	0.0626143
BJA01nite_50950	A0A4Y3YYQ8	Universal stress protein UspA OS=Bradyrhizobium japonicum OX=375 GN=BJA01nite_50950 PE=4 SV=1 - [A0A4Y3YYQ8_BRAJP]	197.057	29.75	1	1	6	16	0.000316039	0.000347569	0.663228	1	0.909285	-0.137196
BKD09_RS29980	A0A1L3FH01	ABC transporter ATP-binding protein OS=Bradyrhizobium japonicum OX=375 GN=BKD09_RS29980 PE=4 SV=1 - [A0A1L3FH01_BRAJP]	196.686	21.51	2	5	5	8	0.000335142	0.000300532	0.147406	1	1.11516	0.157255
MA20_17930	A0A0A3XXL6	Probable transcriptional regulatory protein MA20_17930 OS=Bradyrhizobium japonicum OX=375 GN=MA20_17930 PE=3 SV=1 - [A0A0A3XXL6_BRAJP]	196.667	32.66	4	5	5	9	0.000302135	0.000319497	0.344769	1	0.94566	-0.0806072
MA20_16030	A0A0A3YZ03	Hopanoid biosynthesis associated RND transporter HpnN OS=Bradyrhizobium japonicum OX=375 GN=MA20_16030 PE=4 SV=1 - [A0A0A3YZ03_BRAJP]	196.403	19.26	3	7	12	17	0.000330171	0.000341624	0.537923	1	0.966475	-0.0491961
acrB	A0A023XXB7	Efflux pump membrane transporter OS=Bradyrhizobium japonicum SEMIA 5079 OX=476282 GN=acrB PE=3 SV=1 - [A0A023XXB7_BRAJP]	195.377	12.27	5	10	10	12	0.000298774	0.00028323	0.506766	1	1.05488	0.0770777
MA20_10910	A0A0A3Z1C3	CsbD domain-containing protein OS=Bradyrhizobium japonicum OX=375 GN=MA20_10910 PE=3 SV=1 - [A0A0A3Z1C3_BRAJP]	195.34	40.3	2	4	4	12	0.000367204	0.000539931	0.0135144	1	0.680094	-0.556194
BKD09_RS46590	A0A1L3FRA4	DNA-binding response regulator OS=Bradyrhizobium japonicum OX=375 GN=BKD09_RS46590 PE=4 SV=1 - [A0A1L3FRA4_BRAJP]	194.886	28.7	4	5	5	11	0.000286195	0.000276135	0.518933	1	1.03643	0.0516251
MA20_01310	A0A0A3Z6B7	Rhodanese OS=Bradyrhizobium japonicum OX=375 GN=MA20_01310 PE=4 SV=1 - [A0A0A3Z6B7_BRAJP]	194.815	27.74	3	3	3	7	0.000316475	0.000371327	0.285506	1	0.852281	-0.230599
BKD09_RS20455	A0A1L3FBM9	Flagellar biosynthesis protein FliO OS=Bradyrhizobium japonicum OX=375 GN=BKD09_RS20455 PE=4 SV=1 - [A0A1L3FBM9_BRAJP]	194.067	28.83	3	6	6	10	0.000274856	0.000265595	0.715054	1	1.03487	0.0494496
cpsB	A0A0A3Z313	Mannose-1-phosphate guanyltransferase OS=Bradyrhizobium japonicum OX=375 GN=cpsB PE=3 SV=1 - [A0A0A3Z313_BRAJP]	193.939	33.62	3	1	14	19	0.00025505	0.00029072	0.669928	1	0.877304	-0.188852
BJS_05307	A0A023XUL1	Uncharacterized protein OS=Bradyrhizobium japonicum SEMIA 5079 OX=476282 GN=BJS_05307 PE=3 SV=1 - [A0A023XUL1_BRAJP]	193.693	21.74	5	5	5	7	0.000288826	0.000262838	0.393164	1	1.09887	0.136027
id308	Q9AND8	Pantoate--beta-alanine ligase OS=Bradyrhizobium japonicum OX=375 GN=id308 PE=3 SV=1 - [Q9AND8_BRAJP]	193.667	26.28	2	6	6	14	0.000317242	0.000251431	0.157188	1	1.26175	0.335425
MA20_19860	A0A0A3XYW0	Acyl-CoA dehydrogenase OS=Bradyrhizobium japonicum OX=375 GN=MA20_19860 PE=3 SV=1 - [A0A0A3XYW0_BRAJP]	193.602	17.11	3	9	9	16	0.000317412	0.000329234	0.481657	1	0.96409	-0.0527601
MA20_16495	A0A0A3Y062	Allantoate amidohydrolase OS=Bradyrhizobium japonicum OX=375 GN=MA20_16495 PE=4 SV=1 - [A0A0A3Y062_BRAJP]	193.47	34.13	5	9	9	14	0.000290827	0.000302173	0.595244	1	0.962452	-0.055213
BKD09_RS02470	A0A1L3F1M1	Succinate dehydrogenase iron-sulfur subunit OS=Bradyrhizobium japonicum OX=375 GN=BKD09_RS02470 PE=3 SV=1 - [A0A1L3F1M1_BRAJP]	193.433	34.62	4	8	8	22	0.000317428	0.000317858	0.97431	1	0.998649	-0.00195102
BJS_02175	A0A023XRR1	ANAPC4_WD40 domain-containing protein OS=Bradyrhizobium japonicum SEMIA 5079 OX=476282 GN=BJS_02175 PE=4 SV=1 - [A0A023XRR1_BRAJP]	193.36	30	3	1	8	18	0.000331437	0.000174117	0.01864	1	1.90352	0.928673
ileS	A0A0A3Y5Q1	Isoleucine--tRNA ligase OS=Bradyrhizobium japonicum OX=375 GN=ileS PE=3 SV=1 - [A0A0A3Y5Q1_BRAJP]	193.302	20.36	4	17	17	19	0.000287408	0.000291777	0.704402	1	0.985025	-0.0217681
MA20_01625	A0A0A3Z6J4	SAM-dependent methlyltransferase OS=Bradyrhizobium japonicum OX=375 GN=MA20_01625 PE=4 SV=1 - [A0A0A3Z6J4_BRAJP]	193.213	36.68	3	7	7	7	0.000374159	0.000340089	0.525351	1	1.10018	0.137737
BSZ19_33955	A0A1Y2JFL0	Uncharacterized protein OS=Bradyrhizobium japonicum OX=375 GN=BSZ19_33955 PE=4 SV=1 - [A0A1Y2JFL0_BRAJP]	193.148	29.27	2	4	4	12	0.000357821	0.00040984	0.138154	1	0.873074	-0.195825
BJ6T_77170	G7DB79	Uncharacterized protein OS=Bradyrhizobium japonicum USDA 6 OX=1037409 GN=BJ6T_77170 PE=4 SV=1 - [G7DB79_BRAJP]	192.782	21.24	2	5	5	11	0.000309864	0.000245341	0.111043	1	1.263	0.336851
	S6BE67	Uncharacterized protein OS=Bradyrhizobium japonicum OX=375 PE=4 SV=1 - [S6BE67_BRAJP]	192.436	41.56	1	2	5	7	0.00015047	0.000208758	0.737901	1	0.720786	-0.472358
BSZ19_28400	A0A1Y2JI67	Cytochrome c oxidase subunit 2 OS=Bradyrhizobium japonicum OX=375 GN=BSZ19_28400 PE=3 SV=1 - [A0A1Y2JI67_BRAJP]	192.165	25.45	6	7	7	10	0.000530217	0.000390956	0.479036	1	1.3562	0.439574
BSZ19_05025	A0A1Y2JW44	NAD-dependent oxidoreductase OS=Bradyrhizobium japonicum OX=375 GN=BSZ19_05025 PE=3 SV=1 - [A0A1Y2JW44_BRAJP]	192.158	30.53	5	6	6	8	0.000304342	0.000340438	0.188596	1	0.893972	-0.161698
petA	A0A4Y3Z3Y5	Ubiquinol-cytochrome c reductase iron-sulfur subunit OS=Bradyrhizobium japonicum OX=375 GN=petA PE=4 SV=1 - [A0A4Y3Z3Y5_BRAJP]	191.765	26.09	3	2	2	7	0.000275616	0.000307034	0.166746	1	0.897675	-0.155735
dxs	A0A0A3Y1E7	1-deoxy-D-xylulose-5-phosphate synthase OS=Bradyrhizobium japonicum OX=375 GN=dxs PE=3 SV=1 - [A0A0A3Y1E7_BRAJP]	191.753	21.34	3	11	11	20	0.000312331	0.000298561	0.0911309	1	1.04612	0.0650516
BJ6T_53400	G7DE42	Cystathionine beta lyase OS=Bradyrhizobium japonicum USDA 6 OX=1037409 GN=BJ6T_53400 PE=3 SV=1 - [G7DE42_BRAJP]	191.526	7.11	1	1	2	7	0.000339096	0.000324856	0.601013	1	1.04384	0.0618937
MA20_06820	A0A0A3Y714	ABC transporter substrate-binding protein OS=Bradyrhizobium japonicum OX=375 GN=MA20_06820 PE=3 SV=1 - [A0A0A3Y714_BRAJP]	191.51	6.89	9	1	2	5	0.000297884	0.000310531	0.250744	1	0.959273	-0.0599866
ndvA	A0A1L3F3Z1	Beta-(1-->2)glucan export ATP-binding/permease protein NdvA OS=Bradyrhizobium japonicum OX=375 GN=ndvA PE=3 SV=1 - [A0A1L3F3Z1_BRAJP]	191.406	19.9	2	1	9	14	0.000292389	0.000285833	0.636136	1	1.02294	0.0327153
BKD09_RS35240	A0A1L3FK01	Phosphate transporter OS=Bradyrhizobium japonicum OX=375 GN=BKD09_RS35240 PE=3 SV=1 - [A0A1L3FK01_BRAJP]	190.988	13.84	4	8	8	21	0.000391115	0.000420307	0.641244	1	0.930545	-0.103852
MA20_06740	A0A0A3Y6B9	3-hydroxy-2-methylbutyryl-CoA dehydrogenase OS=Bradyrhizobium japonicum OX=375 GN=MA20_06740 PE=3 SV=1 - [A0A0A3Y6B9_BRAJP]	190.79	27.78	4	5	5	8	0.000318612	0.000353839	0.253661	1	0.900444	-0.151291
BKD09_RS36935	A0A0A3Y140	Transcriptional regulator OS=Bradyrhizobium japonicum OX=375 GN=BKD09_RS36935 PE=4 SV=1 - [A0A0A3Y140_BRAJP]	190.753	52.85	1	5	5	11	0.000289267	0.000282335	0.652646	1	1.02455	0.0349959
pyrG	A0A0A3XLM4	CTP synthase OS=Bradyrhizobium japonicum OX=375 GN=pyrG PE=3 SV=1 - [A0A0A3XLM4_BRAJP]	190.622	25.6	1	11	11	17	0.000294454	0.000278599	0.414044	1	1.05691	0.0798504
dapB	A0A1L3F211	4-hydroxy-tetrahydrodipicolinate reductase OS=Bradyrhizobium japonicum OX=375 GN=dapB PE=3 SV=1 - [A0A1L3F211_BRAJP]	190.546	54.24	1	1	10	16	0.000354176	0.000324638	0.460015	1	1.09099	0.125634
BSZ19_03180	A0A0A3Y6R4	Homospermidine synthase OS=Bradyrhizobium japonicum OX=375 GN=BSZ19_03180 PE=4 SV=1 - [A0A0A3Y6R4_BRAJP]	190.228	18.75	4	7	7	11	0.000268277	0.000254072	0.619799	1	1.05591	0.0784857
BJS_03257	A0A023XD73	Uncharacterized protein OS=Bradyrhizobium japonicum SEMIA 5079 OX=476282 GN=BJS_03257 PE=4 SV=1 - [A0A023XD73_BRAJP]	189.767	37.63	6	7	7	10	0.000307464	0.000292963	0.362125	1	1.0495	0.0696975
dppA	A0A023XEK1	Periplasmic dipeptide transport protein OS=Bradyrhizobium japonicum SEMIA 5079 OX=476282 GN=dppA PE=4 SV=1 - [A0A023XEK1_BRAJP]	189.353	23.49	5	12	12	15	0.000311383	0.000289802	0.656011	1	1.07447	0.103624
BJS_05789	A0A023XV89	Myosin-crossreactive antigen OS=Bradyrhizobium japonicum SEMIA 5079 OX=476282 GN=BJS_05789 PE=4 SV=1 - [A0A023XV89_BRAJP]	189.125	28.65	7	14	14	20	0.000250926	0.000195964	0.187767	1	1.28047	0.356675
BKD09_RS04570	A0A1L3F2U0	Branched-chain amino acid ABC transporter substrate-binding protein OS=Bradyrhizobium japonicum OX=375 GN=BKD09_RS04570 PE=4 SV=1 - [A0A1L3F2U0_BRAJP]	188.971	26.72	6	2	9	12	0.00031702	0.000320171	0.871575	1	0.990158	-0.014269
MA20_24770	A0A0A3XTG8	Calcium-binding protein OS=Bradyrhizobium japonicum OX=375 GN=MA20_24770 PE=4 SV=1 - [A0A0A3XTG8_BRAJP]	188.775	40.43	3	8	8	11	0.000310539	0.000307802	0.874569	1	1.00889	0.0127688
MA20_43560	A0A0A3XGH2	Malonyl-CoA synthase OS=Bradyrhizobium japonicum OX=375 GN=MA20_43560 PE=4 SV=1 - [A0A0A3XGH2_BRAJP]	187.891	31.24	3	1	15	21	0.000250766	0.000295314	0.215063	1	0.84915	-0.235909
prs	A0A1L3F556	Ribose-phosphate pyrophosphokinase OS=Bradyrhizobium japonicum OX=375 GN=prs PE=3 SV=1 - [A0A1L3F556_BRAJP]	187.797	30.28	1	1	7	14	0.000364486	0.000355093	0.872145	1	1.02645	0.0376691
MA20_25945	A0A0A3XSI3	Iron-sulfur cluster carrier protein OS=Bradyrhizobium japonicum OX=375 GN=MA20_25945 PE=3 SV=1 - [A0A0A3XSI3_BRAJP]	187.761	35.45	5	9	9	10	0.000306601	0.000287813	0.333309	1	1.06528	0.0912325
MA20_42385	A0A0A3YJG2	Glutathione S-transferase OS=Bradyrhizobium japonicum OX=375 GN=MA20_42385 PE=3 SV=1 - [A0A0A3YJG2_BRAJP]	187.739	25.88	3	1	6	11	0.0003915	0.000433882	0.424596	1	0.902319	-0.148291
apt	A0A0A3XHT1	Adenine phosphoribosyltransferase OS=Bradyrhizobium japonicum OX=375 GN=apt PE=3 SV=1 - [A0A0A3XHT1_BRAJP]	187.596	23.46	2	3	3	5	0.000298475	0.000247869	0.00566099	1	1.20416	0.268032
MA20_19220	A0A0A3XUT4	Glutathione S-transferase OS=Bradyrhizobium japonicum OX=375 GN=MA20_19220 PE=4 SV=1 - [A0A0A3XUT4_BRAJP]	187.44	23.65	5	4	4	8	0.000378273	0.000351417	0.523431	1	1.07642	0.106241
MA20_28195	A0A0A3XQH7	SurA N-domain family protein OS=Bradyrhizobium japonicum OX=375 GN=MA20_28195 PE=4 SV=1 - [A0A0A3XQH7_BRAJP]	187.225	39.87	3	6	11	17	0.000306774	0.000353092	0.166753	1	0.868821	-0.202869
BKD09_RS37580	A0A1L3FLD4	Acyl-CoA dehydrogenase OS=Bradyrhizobium japonicum OX=375 GN=BKD09_RS37580 PE=3 SV=1 - [A0A1L3FLD4_BRAJP]	187.126	17.23	2	1	9	12	0.000249672	0.000209285	0.563632	1	1.19297	0.254564
BKD09_RS04745	A0A1L3F323	Geranylgeranyl pyrophosphate synthase OS=Bradyrhizobium japonicum OX=375 GN=BKD09_RS04745 PE=3 SV=1 - [A0A1L3F323_BRAJP]	186.343	36.81	5	9	9	12	0.000286485	0.000302118	0.5649	1	0.948255	-0.0766535
nifA	A0A4Y3Z6L1	Nif-specific regulatory protein OS=Bradyrhizobium japonicum OX=375 GN=nifA PE=4 SV=1 - [A0A4Y3Z6L1_BRAJP]	186.271	24.91	5	12	12	16	0.0002928	0.000276669	0.297029	1	1.0583	0.0817551
MA20_37215	A0A0A3XP17	NADH-quinone oxidoreductase subunit F OS=Bradyrhizobium japonicum OX=375 GN=MA20_37215 PE=3 SV=1 - [A0A0A3XP17_BRAJP]	186.202	37.87	7	12	12	20	0.000319395	0.000299218	0.168566	1	1.06743	0.0941428
BSZ19_44680	A0A1Y2J9W8	DUF1330 domain-containing protein OS=Bradyrhizobium japonicum OX=375 GN=BSZ19_44680 PE=4 SV=1 - [A0A1Y2J9W8_BRAJP]	185.873	65.98	4	6	6	16	0.000301864	0.000300287	0.961378	1	1.00525	0.00755641
dnaK	B5AZT2	Chaperone protein DnaK (Fragment) OS=Bradyrhizobium japonicum bv. genistearum OX=306164 GN=dnaK PE=4 SV=1 - [B5AZT2_BRAJP]	185.054	70.65	4	1	8	21	0.000390316	0.000342554	0.597795	1	1.13943	0.188309
BKD09_RS46645	A0A0A3XV19	Peptidase M16 OS=Bradyrhizobium japonicum OX=375 GN=BKD09_RS46645 PE=3 SV=1 - [A0A0A3XV19_BRAJP]	184.474	20.75	3	2	6	9	0.000284288	0.000285986	0.945154	1	0.994061	-0.00859299
acpP	A0A0A3XTN4	Acyl carrier protein OS=Bradyrhizobium japonicum OX=375 GN=acpP PE=3 SV=1 - [A0A0A3XTN4_BRAJP]	184.171	16.46	1	2	2	18	0.000304455	0.000293745	0.0320303	1	1.03646	0.0516684
BSZ19_29920	A0A1Y2JHL9	YicC family protein OS=Bradyrhizobium japonicum OX=375 GN=BSZ19_29920 PE=4 SV=1 - [A0A1Y2JHL9_BRAJP]	183.753	48.81	5	14	14	19	0.000286418	0.000276986	0.526452	1	1.03405	0.0483105
MA20_29060	A0A0A3XQS4	Vitamin B12-dependent ribonucleotide reductase OS=Bradyrhizobium japonicum OX=375 GN=MA20_29060 PE=3 SV=1 - [A0A0A3XQS4_BRAJP]	183.306	15.78	1	3	17	20	0.000332866	0.000319288	0.721463	1	1.04252	0.0600812
rplW	A0A0A3XJQ9	50S ribosomal protein L23 OS=Bradyrhizobium japonicum OX=375 GN=rplW PE=3 SV=1 - [A0A0A3XJQ9_BRAJP]	183.244	49	2	5	5	18	0.000286723	0.000272286	0.461279	1	1.05302	0.0745312
oxc	A0A023XI95	Oxalyl-CoA decarboxylase OS=Bradyrhizobium japonicum SEMIA 5079 OX=476282 GN=oxc PE=3 SV=1 - [A0A023XI95_BRAJP]	183.155	19.93	5	10	10	14	0.000293165	0.000286205	0.661761	1	1.02432	0.0346633
MA20_36405	A0A0A3XK92	Amidase OS=Bradyrhizobium japonicum OX=375 GN=MA20_36405 PE=4 SV=1 - [A0A0A3XK92_BRAJP]	183.119	23.19	6	8	8	10	0.000383025	0.000391136	0.906257	1	0.979262	-0.0302335
MA20_01295	A0A0A3Y442	ATPase AAA OS=Bradyrhizobium japonicum OX=375 GN=MA20_01295 PE=4 SV=1 - [A0A0A3Y442_BRAJP]	183.091	37.14	4	10	10	19	0.000308558	0.00026681	0.00786896	1	1.15647	0.209732
BKD09_RS24890	A0A1L3FE50	NADH-quinone oxidoreductase subunit E OS=Bradyrhizobium japonicum OX=375 GN=BKD09_RS24890 PE=4 SV=1 - [A0A1L3FE50_BRAJP]	183.06	41.38	1	1	6	12	0.00036028	0.000294545	0.455056	1	1.22318	0.290631
BJS_08424	A0A023XVA5	Uncharacterized protein OS=Bradyrhizobium japonicum SEMIA 5079 OX=476282 GN=BJS_08424 PE=4 SV=1 - [A0A023XVA5_BRAJP]	182.387	18.99	2	1	1	7	0.000322283	0.00022014	0.402425	1	1.46399	0.549905
ppa	A0A1L3F1M6	Inorganic pyrophosphatase OS=Bradyrhizobium japonicum OX=375 GN=ppa PE=3 SV=1 - [A0A1L3F1M6_BRAJP]	182.163	44.94	2	7	7	15	0.000302645	0.000293815	0.671625	1	1.03005	0.0427179
BJS_06543	A0A023XI74	OKR_DC_1 domain-containing protein OS=Bradyrhizobium japonicum SEMIA 5079 OX=476282 GN=BJS_06543 PE=4 SV=1 - [A0A023XI74_BRAJP]	182.125	16.34	1	1	10	14	0.000536625	0.000477106	0.660622	1	1.12475	0.169605
fabI1	A0A023XKC9	Enoyl-[acyl-carrier-protein] reductase [NADH] OS=Bradyrhizobium japonicum SEMIA 5079 OX=476282 GN=fabI1 PE=3 SV=1 - [A0A023XKC9_BRAJP]	181.736	36	5	9	9	16	0.000293235	0.000295258	0.903079	1	0.993149	-0.00991828
MA20_24960	A0A0A3XTS2	2-octaprenyl-6-methoxyphenyl hydroxylase OS=Bradyrhizobium japonicum OX=375 GN=MA20_24960 PE=4 SV=1 - [A0A0A3XTS2_BRAJP]	180.785	20.44	5	7	7	8	0.00031457	0.000318001	0.810443	1	0.98921	-0.0156515
BKD09_RS28670	A0A1L3FG81	Uncharacterized protein OS=Bradyrhizobium japonicum OX=375 GN=BKD09_RS28670 PE=4 SV=1 - [A0A1L3FG81_BRAJP]	180.447	28.25	6	1	6	15	0.000120521	3.35716e-05	0.444591	1	3.58996	1.84397
BJA01nite_63720	A0A4Y3Z009	Glutathione S-transferase OS=Bradyrhizobium japonicum OX=375 GN=BJA01nite_63720 PE=4 SV=1 - [A0A4Y3Z009_BRAJP]	180.317	27.63	3	1	6	9	0.000181249	0.000356964	0.156418	1	0.507751	-0.977807
virk	A0A023X8V4	VirK protein OS=Bradyrhizobium japonicum SEMIA 5079 OX=476282 GN=virk PE=4 SV=1 - [A0A023X8V4_BRAJP]	179.62	22.77	2	1	1	5	0.000454922	0.000375875	0.529074	1	1.2103	0.275364
MA20_46320	A0A0A3XFQ5	Histidine phosphotransferase OS=Bradyrhizobium japonicum OX=375 GN=MA20_46320 PE=4 SV=1 - [A0A0A3XFQ5_BRAJP]	179.37	34.56	3	5	5	9	0.000322268	0.000311447	0.357902	1	1.03474	0.0492726
MA20_16720	A0A0A3XX55	Uncharacterized protein OS=Bradyrhizobium japonicum OX=375 GN=MA20_16720 PE=4 SV=1 - [A0A0A3XX55_BRAJP]	179.046	64.71	3	4	4	7	0.000298464	0.000324031	0.504126	1	0.921098	-0.118574
MA20_04985	A0A0A3Y242	Glutamyl-tRNA amidotransferase OS=Bradyrhizobium japonicum OX=375 GN=MA20_04985 PE=4 SV=1 - [A0A0A3Y242_BRAJP]	178.882	47.02	1	2	6	13	0.000331107	0.000339814	0.824537	1	0.974378	-0.0374471
nrdE	A0A023XFR4	Vitamin B12-dependent ribonucleotide reductase OS=Bradyrhizobium japonicum SEMIA 5079 OX=476282 GN=nrdE PE=3 SV=1 - [A0A023XFR4_BRAJP]	178.866	16.41	3	3	17	20	0.00022363	0.000163393	0.235244	1	1.36866	0.452765
BJA01nite_50920	A0A4Y3YW68	Uncharacterized protein OS=Bradyrhizobium japonicum OX=375 GN=BJA01nite_50920 PE=4 SV=1 - [A0A4Y3YW68_BRAJP]	178.641	29.75	1	1	6	16	0.000374827	0.000387754	0.883171	1	0.966661	-0.0489181
rpsF	A0A0A3XQG2	30S ribosomal protein S6 OS=Bradyrhizobium japonicum OX=375 GN=rpsF PE=3 SV=1 - [A0A0A3XQG2_BRAJP]	178.336	40.48	1	4	4	9	0.000253897	0.000264116	0.729079	1	0.96131	-0.0569266
MA20_15735	A0A0A3YYU0	M20_dimer domain-containing protein OS=Bradyrhizobium japonicum OX=375 GN=MA20_15735 PE=4 SV=1 - [A0A0A3YYU0_BRAJP]	178.254	30.6	2	1	12	18	0.000535027	0.000691056	0.40366	1	0.774217	-0.369191
rplK	G7D4Y2	50S ribosomal protein L11 OS=Bradyrhizobium japonicum USDA 6 OX=1037409 GN=rplK PE=3 SV=1 - [G7D4Y2_BRAJP]	178.197	55.63	1	7	7	19	0.000318878	0.00030425	0.240742	1	1.04808	0.0677478
gpt	A0A0A3XRV6	Xanthine phosphoribosyltransferase OS=Bradyrhizobium japonicum OX=375 GN=gpt PE=3 SV=1 - [A0A0A3XRV6_BRAJP]	178.186	39.43	2	6	6	7	0.000325646	0.000298866	0.32677	1	1.0896	0.123804
artP	A0A0A3Y2T2	Arginine transporter ATP-binding subunit OS=Bradyrhizobium japonicum OX=375 GN=artP PE=4 SV=1 - [A0A0A3Y2T2_BRAJP]	177.75	28.81	1	1	6	14	0.000481591	0.000324395	0.503981	1	1.48458	0.570057
BKD09_RS39075	A0A1L3FM92	Phosphoglucomutase, alpha-D-glucose phosphate-specific OS=Bradyrhizobium japonicum OX=375 GN=BKD09_RS39075 PE=3 SV=1 - [A0A1L3FM92_BRAJP]	177.532	15.33	1	1	8	16	0.000349077	0.000382369	0.292382	1	0.912934	-0.131418
BSZ19_49310	A0A1Y2J9U7	Universal stress protein UspA OS=Bradyrhizobium japonicum OX=375 GN=BSZ19_49310 PE=4 SV=1 - [A0A1Y2J9U7_BRAJP]	177.497	21.51	2	1	5	14	0.000158224	0.000104214	0.520964	1	1.51826	0.60242
hemC	A0A4Y3Z2G2	Hydroxymethylbilane synthase OS=Bradyrhizobium japonicum OX=375 GN=hemC PE=4 SV=1 - [A0A4Y3Z2G2_BRAJP]	177.408	28.83	2	1	7	13	0.000281321	0.00030277	0.506763	1	0.929158	-0.106004
BKD09_RS39030	A0A1L3FM32	Hydroxymethylbilane synthase OS=Bradyrhizobium japonicum OX=375 GN=BKD09_RS39030 PE=3 SV=1 - [A0A1L3FM32_BRAJP]	176.872	32.82	4	2	8	14	0.000286162	0.000238685	0.221699	1	1.19891	0.261724
BJS_00636	A0A023XMC9	Uncharacterized protein OS=Bradyrhizobium japonicum SEMIA 5079 OX=476282 GN=BJS_00636 PE=4 SV=1 - [A0A023XMC9_BRAJP]	176.588	60.4	5	5	5	11	0.000327954	0.000311679	0.779233	1	1.05222	0.0734321
MA20_08055	A0A0A3Y3V7	AsnC family transcriptional regulator OS=Bradyrhizobium japonicum OX=375 GN=MA20_08055 PE=4 SV=1 - [A0A0A3Y3V7_BRAJP]	176.516	40.74	3	3	3	6	0.000326197	0.000314915	0.710633	1	1.03582	0.0507802
MA20_30675	A0A0A3XP57	DEAD/DEAH box helicase OS=Bradyrhizobium japonicum OX=375 GN=MA20_30675 PE=3 SV=1 - [A0A0A3XP57_BRAJP]	176.224	18.22	4	8	8	9	0.000299999	0.000281023	0.365476	1	1.06752	0.0942677
BKD09_RS00870	A0A1L3F0N3	Oxidoreductase OS=Bradyrhizobium japonicum OX=375 GN=BKD09_RS00870 PE=4 SV=1 - [A0A1L3F0N3_BRAJP]	176.135	26.22	5	6	7	8	0.000351909	0.000337409	0.772129	1	1.04297	0.0607029
MA20_02070	A0A0A3Y568	Lactate dehydrogenase OS=Bradyrhizobium japonicum OX=375 GN=MA20_02070 PE=4 SV=1 - [A0A0A3Y568_BRAJP]	176.113	25.53	4	10	10	11	0.000319359	0.000323689	0.74829	1	0.986622	-0.0194301
smc	A0A1L3FLT2	Chromosome partition protein Smc OS=Bradyrhizobium japonicum OX=375 GN=smc PE=3 SV=1 - [A0A1L3FLT2_BRAJP]	175.789	15.25	5	13	13	15	0.000276193	0.000249413	0.181939	1	1.10737	0.147142
pal	G7D8L8	Peptidoglycan-associated protein OS=Bradyrhizobium japonicum USDA 6 OX=1037409 GN=pal PE=3 SV=1 - [G7D8L8_BRAJP]	175.621	34.81	3	3	3	6	0.000275035	0.000258964	0.487376	1	1.06206	0.0868637
BKD09_RS29425	A0A1L3FGM8	ABC transporter substrate-binding protein OS=Bradyrhizobium japonicum OX=375 GN=BKD09_RS29425 PE=4 SV=1 - [A0A1L3FGM8_BRAJP]	175.215	30.93	2	3	10	13	0.000264685	0.000245176	0.580897	1	1.07958	0.110464
trpS	A0A0A3XWQ8	Tryptophan--tRNA ligase OS=Bradyrhizobium japonicum OX=375 GN=trpS PE=3 SV=1 - [A0A0A3XWQ8_BRAJP]	175.123	30.57	4	8	8	16	0.000311876	0.000310324	0.887818	1	1.005	0.00719737
BJA01nite_62470	A0A4Y3YYY3	Uncharacterized protein OS=Bradyrhizobium japonicum OX=375 GN=BJA01nite_62470 PE=4 SV=1 - [A0A4Y3YYY3_BRAJP]	175.092	50.6	7	6	6	18	0.00026296	0.000268878	0.799953	1	0.977991	-0.0321063
polA	A0A023XSY4	DNA polymerase I OS=Bradyrhizobium japonicum SEMIA 5079 OX=476282 GN=polA PE=3 SV=1 - [A0A023XSY4_BRAJP]	175.071	16.39	3	1	13	19	0.000274674	0.000302917	0.226744	1	0.906766	-0.141198
BJS_04407	A0A023XR52	3-hydroxybutyryl-CoA dehydrogenase OS=Bradyrhizobium japonicum SEMIA 5079 OX=476282 GN=BJS_04407 PE=4 SV=1 - [A0A023XR52_BRAJP]	174.877	21.16	3	5	5	8	0.000347424	0.000350159	0.956976	1	0.992191	-0.0113104
ispE	A0A0A3XKP5	4-diphosphocytidyl-2-C-methyl-D-erythritol kinase OS=Bradyrhizobium japonicum OX=375 GN=ispE PE=3 SV=1 - [A0A0A3XKP5_BRAJP]	174.528	25.85	5	6	6	8	0.000317417	0.000274039	0.0362771	1	1.15829	0.212
pheT	A0A1Y2J9E7	Phenylalanine--tRNA ligase beta subunit OS=Bradyrhizobium japonicum OX=375 GN=pheT PE=3 SV=1 - [A0A1Y2J9E7_BRAJP]	174.34	24.81	1	2	15	21	0.000320277	0.00030501	0.643952	1	1.05005	0.0704632
BSZ19_27545	A0A1Y2JIY8	GNAT family N-acetyltransferase OS=Bradyrhizobium japonicum OX=375 GN=BSZ19_27545 PE=4 SV=1 - [A0A1Y2JIY8_BRAJP]	174.326	31.58	5	4	4	8	0.000419456	0.000312332	0.465527	1	1.34298	0.42544
BSZ19_43590	A0A1Y2J9D3	Uncharacterized protein OS=Bradyrhizobium japonicum OX=375 GN=BSZ19_43590 PE=4 SV=1 - [A0A1Y2J9D3_BRAJP]	174.139	26.52	2	2	7	15	0.000355557	0.000367443	0.699294	1	0.967652	-0.0474399
MA20_41115	A0A0A3XHY2	Uncharacterized protein OS=Bradyrhizobium japonicum OX=375 GN=MA20_41115 PE=4 SV=1 - [A0A0A3XHY2_BRAJP]	173.897	36.46	5	4	4	10	0.000292421	0.000313458	0.211849	1	0.932888	-0.100224
BJA01nite_25680	A0A4Y3YP14	Ubiquinol-cytochrome c reductase OS=Bradyrhizobium japonicum OX=375 GN=BJA01nite_25680 PE=4 SV=1 - [A0A4Y3YP14_BRAJP]	173.87	56.43	1	2	8	15	0.000287667	0.000237062	0.179885	1	1.21347	0.279135
dnaJ	A0A0A3YVP9	Chaperone protein DnaJ OS=Bradyrhizobium japonicum OX=375 GN=dnaJ PE=3 SV=1 - [A0A0A3YVP9_BRAJP]	173.575	31.2	3	9	9	14	0.000287386	0.000286469	0.943469	1	1.0032	0.00461067
argS	A0A1L3FEM2	Arginine--tRNA ligase OS=Bradyrhizobium japonicum OX=375 GN=argS PE=3 SV=1 - [A0A1L3FEM2_BRAJP]	173.247	23.99	5	12	12	15	0.000288225	0.00027758	0.567184	1	1.03835	0.0542958
BJA01nite_61550	A0A4Y3Z1Y3	Branched-chain amino acid ABC transporter substrate-binding protein OS=Bradyrhizobium japonicum OX=375 GN=BJA01nite_61550 PE=4 SV=1 - [A0A4Y3Z1Y3_BRAJP]	172.868	28.96	13	2	10	14	0.000311401	0.000310284	0.950601	1	1.0036	0.00518725
proB	A0A023XUN3	Glutamate 5-kinase OS=Bradyrhizobium japonicum SEMIA 5079 OX=476282 GN=proB PE=3 SV=1 - [A0A023XUN3_BRAJP]	172.758	35.39	5	10	10	16	0.000309079	0.000306934	0.703107	1	1.00699	0.0100488
BKD09_RS00545	A0A1L3F0K0	ABC transporter substrate-binding protein OS=Bradyrhizobium japonicum OX=375 GN=BKD09_RS00545 PE=4 SV=1 - [A0A1L3F0K0_BRAJP]	172.319	26.65	4	8	8	11	0.000272993	0.000279399	0.783919	1	0.977073	-0.0334616
MA20_28245	A0A0A3XQI7	Uncharacterized protein OS=Bradyrhizobium japonicum OX=375 GN=MA20_28245 PE=4 SV=1 - [A0A0A3XQI7_BRAJP]	172.054	35.51	3	9	9	13	0.000300627	0.000296924	0.74666	1	1.01247	0.0178794
MA20_40705	A0A0A3XLU2	Oxygenase OS=Bradyrhizobium japonicum OX=375 GN=MA20_40705 PE=4 SV=1 - [A0A0A3XLU2_BRAJP]	172.041	11.79	3	5	5	8	0.000248017	0.000184194	0.19411	1	1.3465	0.429214
BKD09_RS20110	A0A1L3FBF1	DUF2147 domain-containing protein OS=Bradyrhizobium japonicum OX=375 GN=BKD09_RS20110 PE=4 SV=1 - [A0A1L3FBF1_BRAJP]	171.967	36.95	1	1	6	9	0.000330397	0.00035398	0.573706	1	0.933378	-0.0994662
glyS	A0A0A3XKM7	Glycine--tRNA ligase beta subunit OS=Bradyrhizobium japonicum OX=375 GN=glyS PE=3 SV=1 - [A0A0A3XKM7_BRAJP]	171.892	17.88	5	11	11	17	0.000298376	0.000295582	0.843317	1	1.00945	0.013571
BJS_00511	A0A023XL60	Acyl-CoA synthetase OS=Bradyrhizobium japonicum SEMIA 5079 OX=476282 GN=BJS_00511 PE=4 SV=1 - [A0A023XL60_BRAJP]	171.878	12.93	3	1	9	10	0.000399081	0.000472904	0.242949	1	0.843894	-0.244867
BJS_02767	A0A023XBU7	VirR protein OS=Bradyrhizobium japonicum SEMIA 5079 OX=476282 GN=BJS_02767 PE=4 SV=1 - [A0A023XBU7_BRAJP]	171.475	30.06	3	4	4	9	0.000312602	0.000319353	0.820913	1	0.97886	-0.0308255
BSZ19_35125	A0A1Y2JF37	S9 family peptidase OS=Bradyrhizobium japonicum OX=375 GN=BSZ19_35125 PE=4 SV=1 - [A0A1Y2JF37_BRAJP]	170.742	14.31	1	1	9	11	0.000331483	0.000330458	0.980848	1	1.0031	0.00447005
BJS_06503	A0A023XIP9	Quinone oxidoreductase OS=Bradyrhizobium japonicum SEMIA 5079 OX=476282 GN=BJS_06503 PE=4 SV=1 - [A0A023XIP9_BRAJP]	170.426	27.02	5	7	7	8	0.000316716	0.000343327	0.106085	1	0.922491	-0.116394
purL	A0A023XKM4	Phosphoribosylformylglycinamidine synthase subunit PurL OS=Bradyrhizobium japonicum SEMIA 5079 OX=476282 GN=purL PE=3 SV=1 - [A0A023XKM4_BRAJP]	170.204	19.02	5	11	11	18	0.000312828	0.000262273	0.00334936	1	1.19276	0.254299
MA20_02425	A0A0A3Y4G5	ABC transporter substrate-binding protein OS=Bradyrhizobium japonicum OX=375 GN=MA20_02425 PE=4 SV=1 - [A0A0A3Y4G5_BRAJP]	170.103	22.58	4	7	7	11	0.000308793	0.000286247	0.382342	1	1.07877	0.109382
MA20_18715	A0A0A3XYD5	3-hydroxy-2-methylbutyryl-CoA dehydrogenase OS=Bradyrhizobium japonicum OX=375 GN=MA20_18715 PE=3 SV=1 - [A0A0A3XYD5_BRAJP]	170.064	47.83	4	8	8	17	0.000300985	0.000282265	0.370121	1	1.06632	0.0926421
BJS_03312	A0A023XE42	Uncharacterized protein OS=Bradyrhizobium japonicum SEMIA 5079 OX=476282 GN=BJS_03312 PE=4 SV=1 - [A0A023XE42_BRAJP]	168.848	32.21	5	6	6	10	0.000273168	0.000284884	0.722344	1	0.958872	-0.0605894
prs	A0A0A3Y3D2	Ribose-phosphate pyrophosphokinase OS=Bradyrhizobium japonicum OX=375 GN=prs PE=3 SV=1 - [A0A0A3Y3D2_BRAJP]	168.79	30.28	1	1	7	15	0.000267249	0.000170411	0.410015	1	1.56826	0.649163
poxB	A0A4Y3YRQ0	Pyruvate dehydrogenase OS=Bradyrhizobium japonicum OX=375 GN=poxB PE=4 SV=1 - [A0A4Y3YRQ0_BRAJP]	168.673	31.14	6	14	14	18	0.000284471	0.000268357	0.351113	1	1.06005	0.0841257
MA20_46490	A0A0A3XII6	Transposase (Fragment) OS=Bradyrhizobium japonicum OX=375 GN=MA20_46490 PE=4 SV=1 - [A0A0A3XII6_BRAJP]	168.646	59	10	4	5	12	0.000285313	0.000331799	0.29501	1	0.859898	-0.217763
MA20_16090	A0A0A3XWZ0	RND transporter OS=Bradyrhizobium japonicum OX=375 GN=MA20_16090 PE=4 SV=1 - [A0A0A3XWZ0_BRAJP]	168.458	13.45	2	2	10	13	0.000289375	0.00031501	0.370676	1	0.918622	-0.122456
MA20_30055	A0A0A3XNX3	ABC transporter ATP-binding protein OS=Bradyrhizobium japonicum OX=375 GN=MA20_30055 PE=4 SV=1 - [A0A0A3XNX3_BRAJP]	168.096	32.24	14	6	6	7	0.000316741	0.00029933	0.285049	1	1.05817	0.0815686
cmk	A0A0A3XT77	Cytidylate kinase OS=Bradyrhizobium japonicum OX=375 GN=cmk PE=3 SV=1 - [A0A0A3XT77_BRAJP]	167.989	62.74	4	9	9	10	0.000303641	0.00031955	0.20752	1	0.950216	-0.0736718
BJ6T_05580	G7DH31	2-dehydropantoate 2-reductase OS=Bradyrhizobium japonicum USDA 6 OX=1037409 GN=BJ6T_05580 PE=3 SV=1 - [G7DH31_BRAJP]	167.881	44.95	5	10	10	11	0.000213154	0.000145369	0.280981	1	1.4663	0.552177
tpiA	A0A1Y2JCC7	Triosephosphate isomerase OS=Bradyrhizobium japonicum OX=375 GN=tpiA PE=3 SV=1 - [A0A1Y2JCC7_BRAJP]	167.556	37.45	3	2	8	12	0.000335393	0.000304022	0.483692	1	1.10319	0.141676
BSZ19_40180	A0A1Y2JD81	Universal stress protein UspA OS=Bradyrhizobium japonicum OX=375 GN=BSZ19_40180 PE=4 SV=1 - [A0A1Y2JD81_BRAJP]	167.47	32.85	2	6	9	15	0.000299604	0.000317526	0.191578	1	0.943558	-0.0838175
	Q9REE9	Uncharacterized protein OS=Bradyrhizobium japonicum OX=375 PE=4 SV=1 - [Q9REE9_BRAJP]	166.874	25.88	2	2	7	14	0.000280621	0.000279176	0.954505	1	1.00518	0.00744753
BJS_01230	A0A023XP17	Mandelate racemase (MR)-like subfamily of the enolase superfamily OS=Bradyrhizobium japonicum SEMIA 5079 OX=476282 GN=BJS_01230 PE=3 SV=1 - [A0A023XP17_BRAJP]	166.848	20.82	4	7	7	9	0.000290871	0.000360109	0.0323963	1	0.80773	-0.308055
MA20_24320	A0A0A3XT98	3'-5' exonuclease OS=Bradyrhizobium japonicum OX=375 GN=MA20_24320 PE=4 SV=1 - [A0A0A3XT98_BRAJP]	166.56	36.76	2	1	6	13	0.000377076	0.000369412	0.889532	1	1.02075	0.0296242
BSZ19_23570	A0A1Y2JL22	Amidohydrolase OS=Bradyrhizobium japonicum OX=375 GN=BSZ19_23570 PE=4 SV=1 - [A0A1Y2JL22_BRAJP]	166.462	25.85	2	1	10	16	0.00042152	0.00048057	0.562986	1	0.877125	-0.189145
MA20_27855	A0A0A3XTX5	Histidinol dehydrogenase OS=Bradyrhizobium japonicum OX=375 GN=MA20_27855 PE=4 SV=1 - [A0A0A3XTX5_BRAJP]	166.131	26.61	6	6	6	12	0.000309882	0.000315777	0.78704	1	0.981333	-0.027186
cooxM	O52838	Putative carbon monoxide dehydrogenase medium subunit OS=Bradyrhizobium japonicum OX=375 GN=cooxM PE=4 SV=1 - [O52838_BRAJP]	165.86	29.1	1	1	7	11	0.000283122	0.000205452	0.188369	1	1.37804	0.462622
MA20_08035	A0A0A3Y3A3	CHRD domain-containing protein OS=Bradyrhizobium japonicum OX=375 GN=MA20_08035 PE=4 SV=1 - [A0A0A3Y3A3_BRAJP]	165.512	28.26	2	2	2	7	0.000251265	0.000306397	0.462329	1	0.820064	-0.286192
ilvD	A0A0A3YK03	Dihydroxy-acid dehydratase OS=Bradyrhizobium japonicum OX=375 GN=ilvD PE=3 SV=1 - [A0A0A3YK03_BRAJP]	165.466	24.91	3	10	10	15	0.000325841	0.00031406	0.619298	1	1.03751	0.0531289
BJS_04486	A0A023XSD2	Acetyl-coenzyme A synthetase OS=Bradyrhizobium japonicum SEMIA 5079 OX=476282 GN=BJS_04486 PE=4 SV=1 - [A0A023XSD2_BRAJP]	165.466	18.87	5	9	9	13	0.000300991	0.000275803	0.309217	1	1.09133	0.126081
BKD09_RS29725	A0A1L3FGT8	3-oxoacyl-[acyl-carrier-protein] reductase OS=Bradyrhizobium japonicum OX=375 GN=BKD09_RS29725 PE=4 SV=1 - [A0A1L3FGT8_BRAJP]	165.339	42.86	4	7	7	7	0.000292849	0.000285991	0.593647	1	1.02398	0.0341849
MA20_05855	A0A0A3Y6C9	ATP phosphoribosyltransferase OS=Bradyrhizobium japonicum OX=375 GN=MA20_05855 PE=4 SV=1 - [A0A0A3Y6C9_BRAJP]	165.29	25.59	4	8	8	11	0.000278346	0.00029474	0.36566	1	0.944378	-0.082564
gmd	A0A0A3XR85	GDP-mannose 4,6-dehydratase OS=Bradyrhizobium japonicum OX=375 GN=gmd PE=3 SV=1 - [A0A0A3XR85_BRAJP]	165.246	21.61	2	4	5	8	0.000284115	0.000261472	0.566546	1	1.0866	0.119815
BJ6T_14470	G7DR06	Aminobenzoyl-glutamate utilization protein OS=Bradyrhizobium japonicum USDA 6 OX=1037409 GN=BJ6T_14470 PE=4 SV=1 - [G7DR06_BRAJP]	164.871	25.85	2	1	10	16	0.000267772	0.000220519	0.619787	1	1.21428	0.280104
gltD	A0A1Y2JX68	Glutamate synthase OS=Bradyrhizobium japonicum OX=375 GN=gltD PE=4 SV=1 - [A0A1Y2JX68_BRAJP]	164.397	32.92	2	2	12	14	0.000294025	0.000243636	0.0406184	1	1.20682	0.271212
MA20_37205	A0A0A3YMV4	NADH dehydrogenase OS=Bradyrhizobium japonicum OX=375 GN=MA20_37205 PE=4 SV=1 - [A0A0A3YMV4_BRAJP]	164.321	41.38	2	1	6	12	0.000306318	0.00021294	0.222944	1	1.43852	0.524586
atpF1	A0A4Y3YYG5	ATP synthase subunit b 1 OS=Bradyrhizobium japonicum OX=375 GN=atpF1 PE=4 SV=1 - [A0A4Y3YYG5_BRAJP]	164.269	36.65	2	2	5	10	0.000312913	0.000263631	0.0134976	1	1.18694	0.247246
MA20_16550	A0A0A3XX62	Uncharacterized protein OS=Bradyrhizobium japonicum OX=375 GN=MA20_16550 PE=3 SV=1 - [A0A0A3XX62_BRAJP]	164.046	15.37	5	5	5	11	0.00026339	0.000223281	0.191067	1	1.17964	0.238343
BKD09_RS30710	A0A0A3XTJ1	3-oxoacyl-ACP reductase OS=Bradyrhizobium japonicum OX=375 GN=BKD09_RS30710 PE=4 SV=1 - [A0A0A3XTJ1_BRAJP]	163.888	33.47	1	7	7	15	0.00032916	0.000320688	0.652877	1	1.02642	0.0376176
lysA	A0A0A3YTR5	Diaminopimelate decarboxylase OS=Bradyrhizobium japonicum OX=375 GN=lysA PE=3 SV=1 - [A0A0A3YTR5_BRAJP]	163.882	19	5	7	7	12	0.000317518	0.000302266	0.398621	1	1.05046	0.071018
hisC	A0A1L3F4A1	Histidinol-phosphate aminotransferase OS=Bradyrhizobium japonicum OX=375 GN=hisC PE=3 SV=1 - [A0A1L3F4A1_BRAJP]	163.369	30.49	1	1	8	13	0.00046315	0.000523778	0.59646	1	0.884248	-0.177477
BJS_02090	A0A023XR69	ABC transporter ATP-binding protein OS=Bradyrhizobium japonicum SEMIA 5079 OX=476282 GN=BJS_02090 PE=4 SV=1 - [A0A023XR69_BRAJP]	163.069	28.81	2	1	6	12	0.000437871	0.00042799	0.899442	1	1.02309	0.0329298
BJS_03579	A0A023XEH6	Cystathionine beta lyase OS=Bradyrhizobium japonicum SEMIA 5079 OX=476282 GN=BJS_03579 PE=3 SV=1 - [A0A023XEH6_BRAJP]	162.985	11.17	4	1	3	7	0.000338369	0.000377681	0.428268	1	0.895913	-0.158569
BSZ19_45220	A0A1Y2JBV9	Cupin OS=Bradyrhizobium japonicum OX=375 GN=BSZ19_45220 PE=4 SV=1 - [A0A1Y2JBV9_BRAJP]	162.813	44.3	1	1	5	11	0.000135364	4.52701e-05	0.356425	1	2.99015	1.58022
nifZ	A0A0N0BX50	Nitrogen fixation protein NifZ OS=Bradyrhizobium japonicum OX=375 GN=nifZ PE=4 SV=1 - [A0A0N0BX50_BRAJP]	162.779	32.69	4	3	3	6	0.000278244	0.000247174	0.252382	1	1.1257	0.170825
BJS_00067	A0A023XKG9	Uncharacterized protein OS=Bradyrhizobium japonicum SEMIA 5079 OX=476282 GN=BJS_00067 PE=4 SV=1 - [A0A023XKG9_BRAJP]	162.744	47.97	4	6	6	19	0.000302144	0.000292234	0.536469	1	1.03391	0.048112
MA20_19370	A0A0A3XV52	Peptide ABC transporter ATPase OS=Bradyrhizobium japonicum OX=375 GN=MA20_19370 PE=3 SV=1 - [A0A0A3XV52_BRAJP]	162.654	20.96	4	6	6	8	0.000310704	0.000257747	0.01909	1	1.20546	0.269581
BJS_06306	A0A023XIY2	Glutathione S-transferase OS=Bradyrhizobium japonicum SEMIA 5079 OX=476282 GN=BJS_06306 PE=3 SV=1 - [A0A023XIY2_BRAJP]	162.138	26.8	5	5	5	9	0.000327394	0.00031283	0.37637	1	1.04655	0.0656475
BKD09_RS35425	A0A0A3Y0I3	Metal-dependent phosphohydrolase OS=Bradyrhizobium japonicum OX=375 GN=BKD09_RS35425 PE=4 SV=1 - [A0A0A3Y0I3_BRAJP]	162.05	24	3	5	5	8	0.000347602	0.00037697	0.355271	1	0.922093	-0.117017
BKD09_RS07570	A0A1L3F4L5	ABC transporter substrate-binding protein OS=Bradyrhizobium japonicum OX=375 GN=BKD09_RS07570 PE=3 SV=1 - [A0A1L3F4L5_BRAJP]	161.837	36.24	2	2	9	14	0.000271149	0.000273281	0.933392	1	0.992199	-0.0112988
fumC	G7DFH7	Fumarate hydratase class II OS=Bradyrhizobium japonicum USDA 6 OX=1037409 GN=fumC PE=3 SV=1 - [G7DFH7_BRAJP]	161.648	15.9	5	6	6	9	0.000304915	0.000322235	0.452761	1	0.946252	-0.0797033
BSZ19_03565	A0A1Y2JWU8	Transcriptional regulator OS=Bradyrhizobium japonicum OX=375 GN=BSZ19_03565 PE=4 SV=1 - [A0A1Y2JWU8_BRAJP]	161.029	36.09	7	6	6	8	0.000347043	0.000306831	0.405344	1	1.13105	0.177669
BJS_04004	A0A023XGG1	Acetolactate synthase large subunit OS=Bradyrhizobium japonicum SEMIA 5079 OX=476282 GN=BJS_04004 PE=3 SV=1 - [A0A023XGG1_BRAJP]	160.96	15.34	5	5	5	8	0.000279294	0.000266515	0.571469	1	1.04795	0.0675694
MA20_26545	A0A0A3XPL8	Peptide synthetase OS=Bradyrhizobium japonicum OX=375 GN=MA20_26545 PE=4 SV=1 - [A0A0A3XPL8_BRAJP]	160.778	56.19	4	7	7	9	0.000289413	0.000292789	0.82813	1	0.988467	-0.0167354
BJS_01439	A0A023XPU3	Uncharacterized protein OS=Bradyrhizobium japonicum SEMIA 5079 OX=476282 GN=BJS_01439 PE=4 SV=1 - [A0A023XPU3_BRAJP]	160.647	32.39	3	1	4	6	0.000233747	0.000308532	0.695839	1	0.757611	-0.400471
BSZ19_35005	A0A1Y2JET0	Aminotransferase OS=Bradyrhizobium japonicum OX=375 GN=BSZ19_35005 PE=3 SV=1 - [A0A1Y2JET0_BRAJP]	160.026	24.56	5	7	7	12	0.000306324	0.000256141	0.0481621	1	1.19592	0.258124
MA20_26450	A0A0A3YRM1	3-oxoacyl-ACP synthase OS=Bradyrhizobium japonicum OX=375 GN=MA20_26450 PE=3 SV=1 - [A0A0A3YRM1_BRAJP]	159.82	15.76	3	4	4	5	0.000326119	0.000308619	0.575219	1	1.0567	0.0795708
BKD09_RS09625	A0A1L3F5K2	Short-chain dehydrogenase OS=Bradyrhizobium japonicum OX=375 GN=BKD09_RS09625 PE=4 SV=1 - [A0A1L3F5K2_BRAJP]	159.15	29.92	5	6	6	12	0.000302826	0.000288052	0.568177	1	1.05129	0.0721579
MA20_29155	A0A0A3YT10	Biotin carboxylase OS=Bradyrhizobium japonicum OX=375 GN=MA20_29155 PE=4 SV=1 - [A0A0A3YT10_BRAJP]	158.683	16.41	4	6	6	8	0.000313233	0.000307206	0.454342	1	1.01962	0.0280299
adc	A0A1L3F4I0	Probable acetoacetate decarboxylase OS=Bradyrhizobium japonicum OX=375 GN=adc PE=3 SV=1 - [A0A1L3F4I0_BRAJP]	158.439	34.55	13	1	6	8	0.000312152	0.000337539	0.507166	1	0.924789	-0.112804
BSZ19_27480	A0A1Y2JIM5	Uncharacterized protein OS=Bradyrhizobium japonicum OX=375 GN=BSZ19_27480 PE=4 SV=1 - [A0A1Y2JIM5_BRAJP]	158.422	39.47	5	4	4	14	0.000261921	0.000242947	0.511624	1	1.0781	0.108491
serS	A0A0A3XL96	Serine--tRNA ligase OS=Bradyrhizobium japonicum OX=375 GN=serS PE=3 SV=1 - [A0A0A3XL96_BRAJP]	158.375	26.19	4	10	10	10	0.000341891	0.000336641	0.897165	1	1.0156	0.0223292
MA20_28400	A0A0A3XQH2	ABC transporter substrate-binding protein OS=Bradyrhizobium japonicum OX=375 GN=MA20_28400 PE=4 SV=1 - [A0A0A3XQH2_BRAJP]	158.049	27.99	3	2	9	10	0.000201786	0.000184172	0.79125	1	1.09564	0.131772
MA20_39170	A0A0A3XLK4	LuxR family transcriptional regulator OS=Bradyrhizobium japonicum OX=375 GN=MA20_39170 PE=4 SV=1 - [A0A0A3XLK4_BRAJP]	157.923	29.86	3	6	6	11	0.00029019	0.000287956	0.914801	1	1.00776	0.0111456
MA20_41230	A0A0A3XHP3	Peptidyl-prolyl cis-trans isomerase OS=Bradyrhizobium japonicum OX=375 GN=MA20_41230 PE=3 SV=1 - [A0A0A3XHP3_BRAJP]	157.629	26.18	4	5	5	9	0.000305589	0.000297352	0.806373	1	1.0277	0.039418
fixX	A0A0A3YHD2	Ferredoxin-like protein OS=Bradyrhizobium japonicum OX=375 GN=fixX PE=4 SV=1 - [A0A0A3YHD2_BRAJP]	157.243	54.08	3	5	5	15	0.000264642	0.000269407	0.857091	1	0.982315	-0.0257427
adc	A0A0A3Y2X2	Probable acetoacetate decarboxylase OS=Bradyrhizobium japonicum OX=375 GN=adc PE=3 SV=1 - [A0A0A3Y2X2_BRAJP]	157.218	37.8	13	2	7	9	0.000285882	0.000316312	0.521334	1	0.903798	-0.145927
glmS	A0A0A3Y1N8	Glutamine--fructose-6-phosphate aminotransferase [isomerizing] OS=Bradyrhizobium japonicum OX=375 GN=glmS PE=3 SV=1 - [A0A0A3Y1N8_BRAJP]	157.129	25.82	6	1	12	21	0.000345169	0.000294796	0.115853	1	1.17088	0.227588
BJS_05527	A0A023XUB7	Beta-lactamase II OS=Bradyrhizobium japonicum SEMIA 5079 OX=476282 GN=BJS_05527 PE=4 SV=1 - [A0A023XUB7_BRAJP]	156.979	19.18	5	5	5	8	0.000307471	0.00032311	0.600758	1	0.951599	-0.0715746
BSZ19_18855	A0A1Y2JRM1	Dehydrogenase OS=Bradyrhizobium japonicum OX=375 GN=BSZ19_18855 PE=4 SV=1 - [A0A1Y2JRM1_BRAJP]	156.637	24.91	5	4	4	6	0.000282424	0.00027912	0.895059	1	1.01184	0.0169799
BSZ19_50205	A0A1Y2J778	Ferredoxin--NADP reductase OS=Bradyrhizobium japonicum OX=375 GN=BSZ19_50205 PE=3 SV=1 - [A0A1Y2J778_BRAJP]	156.178	21.35	4	6	6	13	0.000414034	0.000441577	0.666109	1	0.937625	-0.0929164
BJS_04761	A0A023XS64	Enoyl-CoA hydratase OS=Bradyrhizobium japonicum SEMIA 5079 OX=476282 GN=BJS_04761 PE=4 SV=1 - [A0A023XS64_BRAJP]	156.137	15.48	5	8	8	13	0.000273491	0.000270135	0.948957	1	1.01242	0.0178138
BKD09_RS38255	A0A0A3YJC9	Uncharacterized protein OS=Bradyrhizobium japonicum OX=375 GN=BKD09_RS38255 PE=4 SV=1 - [A0A0A3YJC9_BRAJP]	156.05	35.04	3	3	3	5	0.000313163	0.000347387	0.394872	1	0.90148	-0.149632
hfq	A0A0A3XRY1	RNA-binding protein Hfq OS=Bradyrhizobium japonicum OX=375 GN=hfq PE=3 SV=1 - [A0A0A3XRY1_BRAJP]	155.493	41.46	1	3	3	10	0.000285925	0.000290807	0.810963	1	0.983212	-0.0244249
BJS_03403	A0A023XEW0	Uncharacterized protein OS=Bradyrhizobium japonicum SEMIA 5079 OX=476282 GN=BJS_03403 PE=4 SV=1 - [A0A023XEW0_BRAJP]	155.364	30.85	2	2	2	10	0.000289467	0.000316698	0.194485	1	0.914018	-0.129706
MA20_08620	A0A0A3Y434	Signal peptide protein OS=Bradyrhizobium japonicum OX=375 GN=MA20_08620 PE=4 SV=1 - [A0A0A3Y434_BRAJP]	155.358	56.12	3	2	2	8	0.000307031	0.000320144	0.265771	1	0.959041	-0.0603362
BKD09_RS03625	A0A0A3YVK0	Nitrogen regulatory protein OS=Bradyrhizobium japonicum OX=375 GN=BKD09_RS03625 PE=4 SV=1 - [A0A0A3YVK0_BRAJP]	155.183	39.22	1	5	5	9	0.000281775	0.000275503	0.630581	1	1.02276	0.0324737
BKD09_RS44940	A0A1L3FQ94	Fructose-bisphosphate aldolase OS=Bradyrhizobium japonicum OX=375 GN=BKD09_RS44940 PE=4 SV=1 - [A0A1L3FQ94_BRAJP]	155.136	19.35	2	2	7	14	0.00028412	0.000286321	0.902766	1	0.992312	-0.011135
BKD09_RS21355	A0A1L3FC58	ATP-binding protein OS=Bradyrhizobium japonicum OX=375 GN=BKD09_RS21355 PE=4 SV=1 - [A0A1L3FC58_BRAJP]	154.924	26.16	3	8	8	9	0.000284385	0.000289561	0.783859	1	0.982127	-0.0260178
adhA	A0A023XJT2	Alcohol dehydrogenase OS=Bradyrhizobium japonicum SEMIA 5079 OX=476282 GN=adhA PE=3 SV=1 - [A0A023XJT2_BRAJP]	154.839	14.44	2	3	3	8	0.000293352	0.000311902	0.452287	1	0.940526	-0.0884599
BJ6T_49300	G7D9A1	Uncharacterized protein OS=Bradyrhizobium japonicum USDA 6 OX=1037409 GN=BJ6T_49300 PE=4 SV=1 - [G7D9A1_BRAJP]	154.792	55.43	3	4	4	6	0.000288021	0.000282488	0.641582	1	1.01959	0.0279852
MA20_22460	A0A0A3XSC1	3-oxoacyl-ACP reductase OS=Bradyrhizobium japonicum OX=375 GN=MA20_22460 PE=4 SV=1 - [A0A0A3XSC1_BRAJP]	154.218	16.17	5	4	4	6	0.000354153	0.000372354	0.649196	1	0.951119	-0.0723029
asd	G9IM94	Aspartate semialdehyde dehydrogenase (Fragment) OS=Bradyrhizobium japonicum OX=375 GN=asd PE=4 SV=1 - [G9IM94_BRAJP]	154.16	51.72	3	2	5	8	0.000313356	0.000286972	0.298519	1	1.09194	0.126893
amiD_3	A0A4Y3YSJ0	Putative amidase AmiD OS=Bradyrhizobium japonicum OX=375 GN=amiD_3 PE=4 SV=1 - [A0A4Y3YSJ0_BRAJP]	154.128	16.35	6	6	7	10	0.000384672	0.000363872	0.705702	1	1.05716	0.0801974
MA20_23745	A0A0A3YVB0	2-methylcitrate dehydratase OS=Bradyrhizobium japonicum OX=375 GN=MA20_23745 PE=4 SV=1 - [A0A0A3YVB0_BRAJP]	153.974	27.69	5	10	10	14	0.000316672	0.000297015	0.559452	1	1.06618	0.09245
BKD09_RS01045	A0A1L3F0R1	Amidohydrolase OS=Bradyrhizobium japonicum OX=375 GN=BKD09_RS01045 PE=4 SV=1 - [A0A1L3F0R1_BRAJP]	153.909	36.3	2	2	7	9	0.000441831	0.00037627	0.461426	1	1.17424	0.231726
rpsO	G7DJ39	30S ribosomal protein S15 OS=Bradyrhizobium japonicum USDA 6 OX=1037409 GN=rpsO PE=3 SV=1 - [G7DJ39_BRAJP]	153.534	37.08	1	3	3	11	0.000289162	0.000269916	0.254137	1	1.0713	0.0993673
ndvA	G7DQT1	Beta-(1-->2)glucan export ATP-binding/permease protein NdvA OS=Bradyrhizobium japonicum USDA 6 OX=1037409 GN=ndvA PE=3 SV=1 - [G7DQT1_BRAJP]	153.245	19.23	1	1	9	13	0.000311494	0.000271994	0.28331	1	1.14522	0.195631
pyrF	A0A023XTK2	Orotidine 5'-phosphate decarboxylase OS=Bradyrhizobium japonicum SEMIA 5079 OX=476282 GN=pyrF PE=3 SV=1 - [A0A023XTK2_BRAJP]	153.053	29.54	5	4	4	8	0.000324186	0.000309407	0.597962	1	1.04777	0.0673157
BJS_00305	A0A023XKH1	DUF2147 domain-containing protein OS=Bradyrhizobium japonicum SEMIA 5079 OX=476282 GN=BJS_00305 PE=4 SV=1 - [A0A023XKH1_BRAJP]	152.959	37.31	4	1	6	8	0.000135696	0.000112958	0.818494	1	1.20129	0.264586
BKD09_RS12585	A0A0A3Y746	Cupin OS=Bradyrhizobium japonicum OX=375 GN=BKD09_RS12585 PE=4 SV=1 - [A0A0A3Y746_BRAJP]	152.846	44.3	2	1	5	13	0.000271704	0.000416764	0.425359	1	0.651938	-0.617194
ihfB	A0A0A3XWI2	Integration host factor subunit beta OS=Bradyrhizobium japonicum OX=375 GN=ihfB PE=3 SV=1 - [A0A0A3XWI2_BRAJP]	152.651	39.6	1	3	3	5	0.000282491	0.000303031	0.387341	1	0.932218	-0.101261
BKD09_RS35455	A0A1L3FJZ9	2,4-dihydroxyhept-2-ene-1,7-dioic acid aldolase OS=Bradyrhizobium japonicum OX=375 GN=BKD09_RS35455 PE=3 SV=1 - [A0A1L3FJZ9_BRAJP]	152.638	36.05	3	7	7	10	0.000310561	0.000311325	0.923565	1	0.997546	-0.00354427
ftsY	A0A1L3F1F3	Signal recognition particle receptor FtsY OS=Bradyrhizobium japonicum OX=375 GN=ftsY PE=3 SV=1 - [A0A1L3F1F3_BRAJP]	151.944	38.41	3	10	10	15	0.00029583	0.000282542	0.219498	1	1.04703	0.0663068
BJS_05062	A0A023XU03	Glutathione S-transferase III OS=Bradyrhizobium japonicum SEMIA 5079 OX=476282 GN=BJS_05062 PE=4 SV=1 - [A0A023XU03_BRAJP]	151.705	18.69	5	2	2	4	0.00026044	0.000261989	0.952026	1	0.994087	-0.00855599
mpp	Q9JMV9	Mitochondrial processing peptidase-like protein Mpp OS=Bradyrhizobium japonicum OX=375 GN=mpp PE=3 SV=1 - [Q9JMV9_BRAJP]	151.694	17.57	1	1	5	7	0.000289232	0.000232677	0.0936767	1	1.24306	0.313901
rplB	A0A0A3YLT7	50S ribosomal protein L2 OS=Bradyrhizobium japonicum OX=375 GN=rplB PE=3 SV=1 - [A0A0A3YLT7_BRAJP]	151.539	31.41	2	7	7	13	0.00029994	0.00028023	0.136101	1	1.07034	0.0980652
id930	Q9AMR5	ID930 OS=Bradyrhizobium japonicum OX=375 GN=id930 PE=4 SV=1 - [Q9AMR5_BRAJP]	151.461	7.85	6	11	15	22	0.000278654	0.000233946	0.302794	1	1.19111	0.252303
MA20_19675	A0A0A3XZ33	Major facilitator transporter OS=Bradyrhizobium japonicum OX=375 GN=MA20_19675 PE=4 SV=1 - [A0A0A3XZ33_BRAJP]	151.459	17.33	4	6	6	8	0.000319738	0.000366249	0.0422675	1	0.873006	-0.195936
BKD09_RS30660	A0A1L3FHD3	2-dehydro-3-deoxyphosphogluconate aldolase OS=Bradyrhizobium japonicum OX=375 GN=BKD09_RS30660 PE=4 SV=1 - [A0A1L3FHD3_BRAJP]	151.108	40.74	4	7	7	13	0.000307012	0.000311405	0.585905	1	0.985894	-0.0204959
MA20_24165	A0A0A3XTE0	Protease OS=Bradyrhizobium japonicum OX=375 GN=MA20_24165 PE=4 SV=1 - [A0A0A3XTE0_BRAJP]	151.104	23.93	4	8	8	13	0.000270203	0.000262567	0.768867	1	1.02908	0.0413566
MA20_23765	A0A0A3YWA4	Pirin OS=Bradyrhizobium japonicum OX=375 GN=MA20_23765 PE=3 SV=1 - [A0A0A3YWA4_BRAJP]	150.666	23.93	5	5	5	11	0.000268127	0.00027078	0.93545	1	0.9902	-0.0142085
MA20_16235	A0A0A3Y0J7	ABC transporter substrate-binding protein OS=Bradyrhizobium japonicum OX=375 GN=MA20_16235 PE=4 SV=1 - [A0A0A3Y0J7_BRAJP]	150.584	19.42	4	6	6	8	0.000325106	0.000370015	0.061736	1	0.878628	-0.186675
MA20_06335	A0A0A3Y323	Mandelate racemase OS=Bradyrhizobium japonicum OX=375 GN=MA20_06335 PE=3 SV=1 - [A0A0A3Y323_BRAJP]	150.281	19.61	5	5	5	9	0.000278885	0.000262134	0.519104	1	1.0639	0.089361
MA20_22375	A0A0A3XSA4	Ornithine carbamoyltransferase OS=Bradyrhizobium japonicum OX=375 GN=MA20_22375 PE=3 SV=1 - [A0A0A3XSA4_BRAJP]	149.88	27.69	2	6	6	9	0.000300984	0.000292115	0.443106	1	1.03036	0.0431518
ORF141	Q52766	ORF141 protein OS=Bradyrhizobium japonicum OX=375 GN=ORF141 PE=4 SV=1 - [Q52766_BRAJP]	149.837	41.84	2	2	5	14	0.000318938	0.000236179	0.0902702	1	1.35041	0.433397
BKD09_RS06905	A0A1L3F431	Peptide ABC transporter substrate-binding protein OS=Bradyrhizobium japonicum OX=375 GN=BKD09_RS06905 PE=4 SV=1 - [A0A1L3F431_BRAJP]	149.793	21.81	2	1	9	16	0.000300577	0.000275084	0.218499	1	1.09267	0.127863
ansB	A0A023XCQ9	L-asparaginase periplasmic OS=Bradyrhizobium japonicum SEMIA 5079 OX=476282 GN=ansB PE=3 SV=1 - [A0A023XCQ9_BRAJP]	149.67	34.9	5	7	7	9	0.00027537	0.000314423	0.457113	1	0.875794	-0.191336
MA20_16960	A0A0A3XY00	Dihydroxy-acid dehydratase OS=Bradyrhizobium japonicum OX=375 GN=MA20_16960 PE=3 SV=1 - [A0A0A3XY00_BRAJP]	149.337	13.99	5	6	6	9	0.000307517	0.000311149	0.889869	1	0.988325	-0.0169431
MA20_42230	A0A0A3XHA8	Peptidase S49 OS=Bradyrhizobium japonicum OX=375 GN=MA20_42230 PE=4 SV=1 - [A0A0A3XHA8_BRAJP]	149.147	28.81	3	2	7	13	0.000324593	0.000410933	0.00757544	1	0.789893	-0.340271
pdhA	A0A0A3XLC3	Pyruvate dehydrogenase E1 component subunit alpha OS=Bradyrhizobium japonicum OX=375 GN=pdhA PE=4 SV=1 - [A0A0A3XLC3_BRAJP]	149.017	23.24	3	7	7	15	0.000317545	0.000340451	0.476606	1	0.932719	-0.100486
sufC	A0A0A3YRC2	ABC transporter ATP-binding protein OS=Bradyrhizobium japonicum OX=375 GN=sufC PE=4 SV=1 - [A0A0A3YRC2_BRAJP]	148.956	32.4	2	6	6	14	0.000273521	0.000276403	0.877769	1	0.989571	-0.0151253
MA20_18630	A0A0A3XYC2	Hydroxypyruvate reductase OS=Bradyrhizobium japonicum OX=375 GN=MA20_18630 PE=4 SV=1 - [A0A0A3XYC2_BRAJP]	148.667	18.74	5	6	6	10	0.000296305	0.000274023	0.202505	1	1.08132	0.112787
BJS_05034	A0A023XSZ4	Nfu_N domain-containing protein OS=Bradyrhizobium japonicum SEMIA 5079 OX=476282 GN=BJS_05034 PE=4 SV=1 - [A0A023XSZ4_BRAJP]	148.467	32.28	5	4	4	6	0.000290912	0.000288434	0.928452	1	1.00859	0.0123407
MA20_06175	A0A0A3Y628	Glutamate ABC transporter permease OS=Bradyrhizobium japonicum OX=375 GN=MA20_06175 PE=3 SV=1 - [A0A0A3Y628_BRAJP]	148.304	27.16	5	5	5	7	0.000280395	0.000213624	0.0899416	1	1.31257	0.392392
MA20_41110	A0A0A3XKX6	Methionyl-tRNA formyltransferase OS=Bradyrhizobium japonicum OX=375 GN=MA20_41110 PE=4 SV=1 - [A0A0A3XKX6_BRAJP]	148.284	26.67	4	5	5	6	0.000319564	0.00029037	0.130284	1	1.10054	0.13821
BKD09_RS25185	A0A1L3FEI9	Phosphohydrolase OS=Bradyrhizobium japonicum OX=375 GN=BKD09_RS25185 PE=4 SV=1 - [A0A1L3FEI9_BRAJP]	148.156	22.17	8	4	4	5	0.000134856	5.80671e-05	0.46142	1	2.32242	1.21563
metG	A0A1Y2JMH5	Methionine--tRNA ligase OS=Bradyrhizobium japonicum OX=375 GN=metG PE=3 SV=1 - [A0A1Y2JMH5_BRAJP]	147.87	24.25	1	1	13	22	0.000301382	0.000302206	0.923299	1	0.997272	-0.00394162
BKD09_RS35290	A0A1L3FK12	Hopanoid biosynthesis-associated RND transporter HpnN OS=Bradyrhizobium japonicum OX=375 GN=BKD09_RS35290 PE=4 SV=1 - [A0A1L3FK12_BRAJP]	147.275	10.67	2	1	7	10	0.000281062	0.000328502	0.187295	1	0.855586	-0.225016
BSZ19_33950	A0A1Y2JF84	Nuclease OS=Bradyrhizobium japonicum OX=375 GN=BSZ19_33950 PE=4 SV=1 - [A0A1Y2JF84_BRAJP]	146.899	29.28	4	3	9	10	0.000318519	0.000419418	0.0487702	1	0.759432	-0.397008
BKD09_RS02745	A0A1L3F1P0	HemY_N domain-containing protein OS=Bradyrhizobium japonicum OX=375 GN=BKD09_RS02745 PE=4 SV=1 - [A0A1L3F1P0_BRAJP]	146.738	18.98	5	7	7	8	0.000325741	0.000333053	0.835442	1	0.978045	-0.032027
accA	G7DDB8	Acetyl-coenzyme A carboxylase carboxyl transferase subunit alpha OS=Bradyrhizobium japonicum USDA 6 OX=1037409 GN=accA PE=3 SV=1 - [G7DDB8_BRAJP]	146.668	27.22	5	8	8	12	0.000316376	0.000299559	0.186951	1	1.05614	0.0787977
BJS_07541	A0A023X9Q2	Cytochrome P-450 OS=Bradyrhizobium japonicum SEMIA 5079 OX=476282 GN=BJS_07541 PE=3 SV=1 - [A0A023X9Q2_BRAJP]	146.374	31.5	2	10	10	19	0.000276282	0.000269298	0.745836	1	1.02593	0.0369358
gmd	A0A1Y2JTJ2	GDP-mannose 4,6-dehydratase OS=Bradyrhizobium japonicum OX=375 GN=gmd PE=3 SV=1 - [A0A1Y2JTJ2_BRAJP]	146.352	13.02	2	2	3	6	0.000299648	0.000351247	0.549264	1	0.853098	-0.229217
BJS_04207	A0A023XH08	NMT1 domain-containing protein OS=Bradyrhizobium japonicum SEMIA 5079 OX=476282 GN=BJS_04207 PE=4 SV=1 - [A0A023XH08_BRAJP]	146.148	23.75	3	8	8	9	0.000293251	0.000254779	0.580322	1	1.151	0.20289
hrcA	A0A0A3YVQ5	Heat-inducible transcription repressor HrcA OS=Bradyrhizobium japonicum OX=375 GN=hrcA PE=3 SV=1 - [A0A0A3YVQ5_BRAJP]	146.037	33.7	4	10	10	13	0.000331927	0.000295361	0.212089	1	1.1238	0.168384
ispDF	A0A1L3FFI5	Bifunctional enzyme IspD/IspF OS=Bradyrhizobium japonicum OX=375 GN=ispDF PE=3 SV=1 - [A0A1L3FFI5_BRAJP]	145.842	27.48	4	10	10	13	0.000301077	0.00030512	0.854047	1	0.98675	-0.0192428
MA20_16040	A0A0A3XWY0	Radical SAM protein OS=Bradyrhizobium japonicum OX=375 GN=MA20_16040 PE=4 SV=1 - [A0A0A3XWY0_BRAJP]	145.838	18.91	2	6	6	8	0.000313042	0.000287876	0.126209	1	1.08742	0.120911
fabF	A0A023XGA9	3-oxoacyl-[acyl-carrier-protein] synthase 2 OS=Bradyrhizobium japonicum SEMIA 5079 OX=476282 GN=fabF PE=3 SV=1 - [A0A023XGA9_BRAJP]	145.723	13.3	5	5	5	9	0.000295712	0.000274439	0.25763	1	1.07752	0.10771
pntB	A0A4Y3Z5Y2	NAD(P) transhydrogenase subunit beta OS=Bradyrhizobium japonicum OX=375 GN=pntB PE=4 SV=1 - [A0A4Y3Z5Y2_BRAJP]	145.621	15.7	5	6	6	10	0.000324542	0.000277397	0.0216999	1	1.16995	0.226449
MA20_26245	A0A0A3XUH8	Betaine-aldehyde dehydrogenase OS=Bradyrhizobium japonicum OX=375 GN=MA20_26245 PE=3 SV=1 - [A0A0A3XUH8_BRAJP]	145.366	25.3	7	9	10	16	0.000310854	0.000230349	0.203352	1	1.34949	0.432416
MA20_12965	A0A0A3Y1Z5	6-phosphogluconate dehydrogenase OS=Bradyrhizobium japonicum OX=375 GN=MA20_12965 PE=4 SV=1 - [A0A0A3Y1Z5_BRAJP]	145.069	40	5	8	8	13	0.000319342	0.000322548	0.929837	1	0.990061	-0.0144113
BKD09_RS00085	A0A0N0BWP8	Uncharacterized protein OS=Bradyrhizobium japonicum OX=375 GN=BKD09_RS00085 PE=3 SV=1 - [A0A0N0BWP8_BRAJP]	144.961	28.29	1	10	10	15	0.000288578	0.00024187	0.151598	1	1.19311	0.254729
BJS_05414	A0A023XUW3	Uncharacterized protein OS=Bradyrhizobium japonicum SEMIA 5079 OX=476282 GN=BJS_05414 PE=4 SV=1 - [A0A023XUW3_BRAJP]	144.921	27.37	4	4	4	6	0.000328183	0.000321714	0.684269	1	1.02011	0.0287221
BKD09_RS23055	A0A1L3FD38	Indolepyruvate ferredoxin oxidoreductase OS=Bradyrhizobium japonicum OX=375 GN=BKD09_RS23055 PE=4 SV=1 - [A0A1L3FD38_BRAJP]	144.861	14.1	3	1	13	17	0.000245433	0.000254848	0.780362	1	0.963054	-0.0543112
BKD09_RS07665	A0A1L3F4G4	PHB domain-containing protein OS=Bradyrhizobium japonicum OX=375 GN=BKD09_RS07665 PE=4 SV=1 - [A0A1L3F4G4_BRAJP]	144.807	27.54	4	7	7	8	0.000312992	0.000303324	0.453681	1	1.03187	0.0452665
BJ6T_05820	G7DH54	Ammonium transporter OS=Bradyrhizobium japonicum USDA 6 OX=1037409 GN=BJ6T_05820 PE=3 SV=1 - [G7DH54_BRAJP]	144.794	9.13	2	1	4	7	0.000245905	0.00021642	0.789786	1	1.13624	0.184268
BSZ19_46410	A0A1Y2J8C9	Peptidase S10 OS=Bradyrhizobium japonicum OX=375 GN=BSZ19_46410 PE=4 SV=1 - [A0A1Y2J8C9_BRAJP]	144.606	26.82	1	3	11	12	0.000307348	0.000323468	0.188426	1	0.950165	-0.0737504
BSZ19_18835	A0A1Y2JNA2	NmrA family transcriptional regulator OS=Bradyrhizobium japonicum OX=375 GN=BSZ19_18835 PE=4 SV=1 - [A0A1Y2JNA2_BRAJP]	144.288	25.1	1	1	4	7	0.000284417	0.000302965	0.627616	1	0.938778	-0.0911446
BKD09_RS25285	A0A1L3FEK8	Zinc metalloprotease OS=Bradyrhizobium japonicum OX=375 GN=BKD09_RS25285 PE=3 SV=1 - [A0A1L3FEK8_BRAJP]	144.193	15.67	2	1	4	9	0.000348031	0.000350584	0.94131	1	0.992719	-0.0105431
MA20_21130	A0A0A3XVF3	EthD like-protein OS=Bradyrhizobium japonicum OX=375 GN=MA20_21130 PE=4 SV=1 - [A0A0A3XVF3_BRAJP]	144.093	47.06	3	5	5	12	0.000281671	0.000245856	0.580028	1	1.14568	0.196199
BJA01nite_50730	A0A4Y3YVC7	Nitrate ABC transporter substrate-binding protein OS=Bradyrhizobium japonicum OX=375 GN=BJA01nite_50730 PE=4 SV=1 - [A0A4Y3YVC7_BRAJP]	143.955	29.9	6	8	8	14	0.000316726	0.000343176	0.211422	1	0.922927	-0.115712
BSZ19_40005	A0A1Y2JEY1	Hydroxyquinol 1,2-dioxygenase OS=Bradyrhizobium japonicum OX=375 GN=BSZ19_40005 PE=4 SV=1 - [A0A1Y2JEY1_BRAJP]	143.779	21.31	9	6	6	7	0.000284252	0.000247815	0.144599	1	1.14703	0.197908
BJS_03685	A0A023XF56	Lactamase_B domain-containing protein OS=Bradyrhizobium japonicum SEMIA 5079 OX=476282 GN=BJS_03685 PE=4 SV=1 - [A0A023XF56_BRAJP]	143.681	14.71	5	4	4	5	0.000424155	0.000440913	0.80404	1	0.961992	-0.0559026
BJ6T_02220	G7DDD5	Amidohydrolase OS=Bradyrhizobium japonicum USDA 6 OX=1037409 GN=BJ6T_02220 PE=4 SV=1 - [G7DDD5_BRAJP]	143.451	31.85	3	2	7	11	0.000327051	0.00032636	0.961367	1	1.00212	0.00305098
MA20_03680	A0A0A3Y4T6	Cell envelope biogenesis protein AsmA OS=Bradyrhizobium japonicum OX=375 GN=MA20_03680 PE=4 SV=1 - [A0A0A3Y4T6_BRAJP]	143.395	14.94	5	7	7	7	0.000297791	0.000316698	0.198211	1	0.940301	-0.0888057
BJA01nite_84620	A0A4Y3Z6A1	Uncharacterized protein OS=Bradyrhizobium japonicum OX=375 GN=BJA01nite_84620 PE=4 SV=1 - [A0A4Y3Z6A1_BRAJP]	143.156	41.28	1	1	3	5	0.000212249	0.000162924	0.525878	1	1.30275	0.381558
BJS_03105	A0A023XD50	Quinone oxidoreductase OS=Bradyrhizobium japonicum SEMIA 5079 OX=476282 GN=BJS_03105 PE=4 SV=1 - [A0A023XD50_BRAJP]	142.997	17.94	6	6	6	12	0.000311713	0.000334891	0.319536	1	0.930791	-0.103471
BJS_02100	A0A023XR76	Oxidoreductase OS=Bradyrhizobium japonicum SEMIA 5079 OX=476282 GN=BJS_02100 PE=3 SV=1 - [A0A023XR76_BRAJP]	142.719	24.56	5	5	5	8	0.000328316	0.000395048	0.14375	1	0.831078	-0.266944
BJS_03615	A0A023XEK9	Uncharacterized protein OS=Bradyrhizobium japonicum SEMIA 5079 OX=476282 GN=BJS_03615 PE=4 SV=1 - [A0A023XEK9_BRAJP]	142.47	14.37	4	2	2	6	0.000288229	0.000223882	0.0970015	1	1.28741	0.364474
MA20_16515	A0A0A3YZB3	Tartrate dehydrogenase OS=Bradyrhizobium japonicum OX=375 GN=MA20_16515 PE=4 SV=1 - [A0A0A3YZB3_BRAJP]	142.42	33.33	4	10	10	17	0.000304073	0.000306479	0.865416	1	0.99215	-0.0113695
BKD09_RS12545	A0A1L3F7A3	Efflux transporter periplasmic adaptor subunit OS=Bradyrhizobium japonicum OX=375 GN=BKD09_RS12545 PE=3 SV=1 - [A0A1L3F7A3_BRAJP]	142.377	19.4	5	7	7	9	0.000317954	0.000348166	0.145572	1	0.913227	-0.130955
clpP2	A0A023XDL0	ATP-dependent Clp protease proteolytic subunit OS=Bradyrhizobium japonicum SEMIA 5079 OX=476282 GN=clpP2 PE=3 SV=1 - [A0A023XDL0_BRAJP]	142.211	22.38	2	7	7	18	0.000281584	0.000260924	0.18786	1	1.07918	0.109933
BJA01nite_27340	A0A4Y3YRK0	3'-5' exonuclease OS=Bradyrhizobium japonicum OX=375 GN=BJA01nite_27340 PE=4 SV=1 - [A0A4Y3YRK0_BRAJP]	141.68	36.76	1	1	6	10	0.000219508	0.000192988	0.604356	1	1.13742	0.185763
BSZ19_39380	A0A1Y2JCH4	XdhC/CoxF family protein OS=Bradyrhizobium japonicum OX=375 GN=BSZ19_39380 PE=4 SV=1 - [A0A1Y2JCH4_BRAJP]	141.521	33.48	5	7	7	10	0.000272018	0.000272556	0.976103	1	0.998028	-0.0028484
dnaX	A0A1Y2JWR8	DNA polymerase III subunit gamma/tau OS=Bradyrhizobium japonicum OX=375 GN=dnaX PE=3 SV=1 - [A0A1Y2JWR8_BRAJP]	141.518	18.14	2	2	8	11	0.000279787	0.00024738	0.403276	1	1.131	0.177599
MA20_36645	A0A0A3YMG1	Lactamase OS=Bradyrhizobium japonicum OX=375 GN=MA20_36645 PE=4 SV=1 - [A0A0A3YMG1_BRAJP]	141.253	30.32	6	7	7	12	0.000364173	0.000399258	0.483519	1	0.912124	-0.132698
BJS_04254	A0A023XG23	3-oxoacyl-(Acyl carrier protein) synthase OS=Bradyrhizobium japonicum SEMIA 5079 OX=476282 GN=BJS_04254 PE=3 SV=1 - [A0A023XG23_BRAJP]	140.918	34.41	5	9	9	15	0.000278881	0.00028342	0.804714	1	0.983983	-0.0232945
BJ6T_16320	G7D354	Capsule expression protein OS=Bradyrhizobium japonicum USDA 6 OX=1037409 GN=BJ6T_16320 PE=3 SV=1 - [G7D354_BRAJP]	140.821	14.63	4	4	4	7	0.000318787	0.000301922	0.397651	1	1.05586	0.0784189
MA20_17225	A0A0A3Y0L5	Alcohol dehydrogenase OS=Bradyrhizobium japonicum OX=375 GN=MA20_17225 PE=3 SV=1 - [A0A0A3Y0L5_BRAJP]	140.739	25.35	4	7	7	12	0.000319419	0.000321997	0.856416	1	0.991995	-0.0115955
id178	Q9ANJ1	ID178 OS=Bradyrhizobium japonicum OX=375 GN=id178 PE=4 SV=1 - [Q9ANJ1_BRAJP]	140.684	19.61	6	1	5	17	0.000305679	0.000290535	0.321618	1	1.05213	0.0733067
BKD09_RS27900	A0A0A3YRB2	ETC complex I subunit OS=Bradyrhizobium japonicum OX=375 GN=BKD09_RS27900 PE=4 SV=1 - [A0A0A3YRB2_BRAJP]	140.564	49.5	1	4	4	11	0.000287025	0.000313387	0.0520787	1	0.915881	-0.126768
argC	A0A1L3FG17	N-acetyl-gamma-glutamyl-phosphate reductase OS=Bradyrhizobium japonicum OX=375 GN=argC PE=3 SV=1 - [A0A1L3FG17_BRAJP]	140.448	29.27	2	2	7	9	0.000300325	0.000322173	0.471289	1	0.932187	-0.101309
MA20_08075	A0A0A3Y072	Pyridoxal-5'-phosphate-dependent protein OS=Bradyrhizobium japonicum OX=375 GN=MA20_08075 PE=4 SV=1 - [A0A0A3Y072_BRAJP]	140.444	29.36	4	5	5	9	0.000290135	0.000275266	0.333079	1	1.05402	0.0759004
BKD09_RS23700	A0A1L3FDM2	Uncharacterized protein OS=Bradyrhizobium japonicum OX=375 GN=BKD09_RS23700 PE=4 SV=1 - [A0A1L3FDM2_BRAJP]	140.364	24.91	4	5	5	8	0.000278301	0.000240917	0.0818139	1	1.15518	0.208112
dapB	A0A023XTZ8	4-hydroxy-tetrahydrodipicolinate reductase OS=Bradyrhizobium japonicum SEMIA 5079 OX=476282 GN=dapB PE=3 SV=1 - [A0A023XTZ8_BRAJP]	140.176	54.24	3	1	10	15	0.000203098	0.000203239	0.998495	1	0.999307	-0.00100071
polA	A0A1Y2JX85	DNA polymerase I OS=Bradyrhizobium japonicum OX=375 GN=polA PE=3 SV=1 - [A0A1Y2JX85_BRAJP]	140.11	16.32	2	1	13	18	0.00028945	0.000267625	0.476976	1	1.08155	0.113099
thiG	A0A0A3Y481	Thiazole synthase OS=Bradyrhizobium japonicum OX=375 GN=thiG PE=3 SV=1 - [A0A0A3Y481_BRAJP]	140.081	22.69	4	1	5	7	0.000250063	0.000242293	0.833605	1	1.03207	0.0455372
MA20_16310	A0A0A3XX24	3-hydroxyacyl-CoA dehydrogenase OS=Bradyrhizobium japonicum OX=375 GN=MA20_16310 PE=4 SV=1 - [A0A0A3XX24_BRAJP]	139.979	27.96	3	7	7	12	0.000311932	0.000294398	0.258211	1	1.05956	0.0834618
ispH	A0A1L3F3X5	4-hydroxy-3-methylbut-2-enyl diphosphate reductase OS=Bradyrhizobium japonicum OX=375 GN=ispH PE=3 SV=1 - [A0A1L3F3X5_BRAJP]	139.781	27.33	3	8	8	10	0.000330301	0.00029841	0.18891	1	1.10687	0.146483
MA20_37590	A0A0A3YN10	Zinc metalloprotease OS=Bradyrhizobium japonicum OX=375 GN=MA20_37590 PE=3 SV=1 - [A0A0A3YN10_BRAJP]	139.761	15.67	2	1	4	10	0.000277854	0.000208106	0.33334	1	1.33516	0.417012
BJS_04822	A0A023XSX4	Isovaleryl-CoA dehydrogenase OS=Bradyrhizobium japonicum SEMIA 5079 OX=476282 GN=BJS_04822 PE=3 SV=1 - [A0A023XSX4_BRAJP]	139.756	25.33	5	8	8	11	0.000274029	0.000258037	0.462468	1	1.06198	0.0867536
MA20_23640	A0A0A3XWA3	Carboxymethylenebutenolidase OS=Bradyrhizobium japonicum OX=375 GN=MA20_23640 PE=4 SV=1 - [A0A0A3XWA3_BRAJP]	138.868	47.09	4	8	8	13	0.000301933	0.000286118	0.369019	1	1.05528	0.0776193
der	A0A1L3FGZ8	GTPase Der OS=Bradyrhizobium japonicum OX=375 GN=der PE=3 SV=1 - [A0A1L3FGZ8_BRAJP]	138.848	19.78	4	7	7	7	0.00031278	0.000296098	0.129201	1	1.05634	0.0790746
BJA01nite_48560	A0A4Y3YY66	Uncharacterized protein OS=Bradyrhizobium japonicum OX=375 GN=BJA01nite_48560 PE=4 SV=1 - [A0A4Y3YY66_BRAJP]	138.829	35.15	2	1	7	11	0.000210569	0.000296156	0.446293	1	0.711008	-0.492063
ptrB	A0A023XUF0	Protease II OS=Bradyrhizobium japonicum SEMIA 5079 OX=476282 GN=ptrB PE=4 SV=1 - [A0A023XUF0_BRAJP]	137.987	16.12	3	2	10	13	0.000290589	0.00029412	0.919398	1	0.987993	-0.0174268
MA20_35640	A0A0A3XN62	Glyoxalase OS=Bradyrhizobium japonicum OX=375 GN=MA20_35640 PE=4 SV=1 - [A0A0A3XN62_BRAJP]	137.848	50	4	6	6	15	0.000317495	0.000300197	0.412687	1	1.05762	0.0808246
BKD09_RS02900	A0A1L3F1S0	PepSY domain-containing protein OS=Bradyrhizobium japonicum OX=375 GN=BKD09_RS02900 PE=4 SV=1 - [A0A1L3F1S0_BRAJP]	137.47	41.3	1	1	3	10	0.000344285	0.000253979	0.576136	1	1.35556	0.438893
BKD09_RS18345	A0A1L3FAM4	Uncharacterized protein OS=Bradyrhizobium japonicum OX=375 GN=BKD09_RS18345 PE=4 SV=1 - [A0A1L3FAM4_BRAJP]	137.245	58.59	4	4	4	7	0.000255744	0.000291678	0.590546	1	0.876805	-0.189671
BJA01nite_31280	A0A4Y3YQK2	Uncharacterized protein OS=Bradyrhizobium japonicum OX=375 GN=BJA01nite_31280 PE=4 SV=1 - [A0A4Y3YQK2_BRAJP]	136.831	18.52	4	3	3	6	0.000353104	0.000375398	0.466282	1	0.940614	-0.088326
MA20_22680	A0A0A3XSM4	Uncharacterized protein OS=Bradyrhizobium japonicum OX=375 GN=MA20_22680 PE=4 SV=1 - [A0A0A3XSM4_BRAJP]	136.624	37.69	3	4	4	7	0.000270447	0.000211132	0.406186	1	1.28094	0.357204
MA20_01275	A0A0A3Y7Q1	Gluconolaconase OS=Bradyrhizobium japonicum OX=375 GN=MA20_01275 PE=4 SV=1 - [A0A0A3Y7Q1_BRAJP]	136.524	33.97	5	9	9	13	0.000295764	0.000229284	0.105995	1	1.28995	0.367314
BSZ19_41115	A0A1Y2JCE6	ACP phosphodiesterase OS=Bradyrhizobium japonicum OX=375 GN=BSZ19_41115 PE=4 SV=1 - [A0A1Y2JCE6_BRAJP]	136.195	31.15	4	4	4	16	0.00029425	0.00030707	0.411107	1	0.958249	-0.061527
ureE	A0A1Y2JL72	Urease accessory protein UreE OS=Bradyrhizobium japonicum OX=375 GN=ureE PE=3 SV=1 - [A0A1Y2JL72_BRAJP]	136.147	27.09	4	4	4	4	0.000282358	0.000256057	0.108802	1	1.10271	0.141058
BJS_07461	A0A023X9D3	Amino acid ABC transporter ATP-binding protein OS=Bradyrhizobium japonicum SEMIA 5079 OX=476282 GN=BJS_07461 PE=4 SV=1 - [A0A023X9D3_BRAJP]	135.691	30.86	5	6	6	8	0.000300414	0.000318425	0.365483	1	0.943439	-0.0839987
BKD09_RS26610	A0A1L3FF35	Nitrate transporter OS=Bradyrhizobium japonicum OX=375 GN=BKD09_RS26610 PE=4 SV=1 - [A0A1L3FF35_BRAJP]	135.597	15.76	4	5	5	7	0.000329891	0.000293071	0.320212	1	1.12564	0.17074
BSZ19_25015	A0A1Y2JK35	NAD-dependent epimerase OS=Bradyrhizobium japonicum OX=375 GN=BSZ19_25015 PE=4 SV=1 - [A0A1Y2JK35_BRAJP]	135.564	19.05	4	5	5	6	0.000286618	0.000302589	0.580128	1	0.94722	-0.0782283
id838	Q9AMV4	ID838 OS=Bradyrhizobium japonicum OX=375 GN=id838 PE=4 SV=1 - [Q9AMV4_BRAJP]	135.162	45.59	1	2	2	3	0.00036197	0.000329002	0.565226	1	1.10021	0.137773
BKD09_RS02770	A0A1L3F1Q5	Ubiquinol-cytochrome C reductase OS=Bradyrhizobium japonicum OX=375 GN=BKD09_RS02770 PE=4 SV=1 - [A0A1L3F1Q5_BRAJP]	134.884	55.47	1	2	8	15	0.000327727	0.000320307	0.861823	1	1.02317	0.0330396
BJS_03196	A0A023XDD7	Uncharacterized protein OS=Bradyrhizobium japonicum SEMIA 5079 OX=476282 GN=BJS_03196 PE=4 SV=1 - [A0A023XDD7_BRAJP]	134.691	43.58	4	6	6	11	0.000278347	0.000296016	0.460769	1	0.940312	-0.0887887
MA20_30205	A0A0A3XSJ3	3-methylcrotonyl-CoA carboxylase OS=Bradyrhizobium japonicum OX=375 GN=MA20_30205 PE=4 SV=1 - [A0A0A3XSJ3_BRAJP]	134.539	23.09	5	11	11	14	0.00028264	0.00028479	0.881925	1	0.99245	-0.0109337
BJS_00451	A0A023XL20	Uncharacterized protein OS=Bradyrhizobium japonicum SEMIA 5079 OX=476282 GN=BJS_00451 PE=4 SV=1 - [A0A023XL20_BRAJP]	134.375	30.56	5	9	9	9	0.000374683	0.000371598	0.957193	1	1.0083	0.0119297
BKD09_RS16110	A0A1L3F989	Heat-shock protein OS=Bradyrhizobium japonicum OX=375 GN=BKD09_RS16110 PE=3 SV=1 - [A0A1L3F989_BRAJP]	133.953	50.66	7	2	7	9	0.000566634	0.000471604	0.529398	1	1.2015	0.264839
BKD09_RS36885	A0A1L3FL76	Serine hydrolase OS=Bradyrhizobium japonicum OX=375 GN=BKD09_RS36885 PE=4 SV=1 - [A0A1L3FL76_BRAJP]	133.929	12.5	2	1	5	7	0.000305413	0.000284604	0.631716	1	1.07312	0.101806
MA20_07900	A0A0A3Y049	Fumarylacetoacetate hydrolase OS=Bradyrhizobium japonicum OX=375 GN=MA20_07900 PE=4 SV=1 - [A0A0A3Y049_BRAJP]	133.804	36.91	2	1	7	19	0.000201307	0.000233746	0.693459	1	0.86122	-0.215547
BKD09_RS26425	A0A1L3FEY7	Beta-(1-6) glucans synthase OS=Bradyrhizobium japonicum OX=375 GN=BKD09_RS26425 PE=4 SV=1 - [A0A1L3FEY7_BRAJP]	133.719	12.72	6	6	6	7	0.000328979	0.000301801	0.341113	1	1.09005	0.124399
MA20_31295	A0A0A3XQZ3	DGPFAETKE family protein OS=Bradyrhizobium japonicum OX=375 GN=MA20_31295 PE=4 SV=1 - [A0A0A3XQZ3_BRAJP]	133.68	46.83	4	4	4	13	0.000315274	0.000307907	0.747905	1	1.02392	0.0341097
MA20_15255	A0A0A3YYM7	Glucose-1-phosphate thymidylyltransferase OS=Bradyrhizobium japonicum OX=375 GN=MA20_15255 PE=3 SV=1 - [A0A0A3YYM7_BRAJP]	133.349	10.26	1	3	3	11	0.000292515	0.000280558	0.805113	1	1.04262	0.0602132
BKD09_RS26550	A0A1L3FF47	2-octaprenyl-6-methoxyphenyl hydroxylase OS=Bradyrhizobium japonicum OX=375 GN=BKD09_RS26550 PE=4 SV=1 - [A0A1L3FF47_BRAJP]	132.74	20.05	1	1	6	7	0.000350013	0.000405416	0.228385	1	0.863344	-0.211992
MA20_13040	A0A0A3XY67	2-octaprenyl-6-methoxyphenyl hydroxylase OS=Bradyrhizobium japonicum OX=375 GN=MA20_13040 PE=4 SV=1 - [A0A0A3XY67_BRAJP]	132.74	20.3	4	1	6	7	0.000352604	0.000390701	0.352067	1	0.902489	-0.148018
MA20_19715	A0A0A3XVA8	Uncharacterized protein OS=Bradyrhizobium japonicum OX=375 GN=MA20_19715 PE=4 SV=1 - [A0A0A3XVA8_BRAJP]	132.404	16.2	5	3	3	5	0.000314237	0.000299338	0.523653	1	1.04977	0.0700777
MA20_24995	A0A0A3XTS7	Signal peptide protein OS=Bradyrhizobium japonicum OX=375 GN=MA20_24995 PE=4 SV=1 - [A0A0A3XTS7_BRAJP]	132.298	41.3	1	1	3	9	0.000314533	0.000287271	0.0722365	1	1.0949	0.1308
hisC	A0A0A3XTY4	Histidinol-phosphate aminotransferase OS=Bradyrhizobium japonicum OX=375 GN=hisC PE=3 SV=1 - [A0A0A3XTY4_BRAJP]	132.192	30.49	3	1	8	13	0.000274077	0.000363889	0.0620345	1	0.753188	-0.408918
MA20_41385	A0A0A3XLC0	Lytic transglycosylase OS=Bradyrhizobium japonicum OX=375 GN=MA20_41385 PE=4 SV=1 - [A0A0A3XLC0_BRAJP]	132.097	32.48	5	7	7	10	0.000306045	0.000275684	0.0467102	1	1.11013	0.150726
MA20_32345	A0A0A3YQG3	Microcin ABC transporter ATP-binding protein OS=Bradyrhizobium japonicum OX=375 GN=MA20_32345 PE=3 SV=1 - [A0A0A3YQG3_BRAJP]	132.05	21.49	6	11	11	19	0.000285125	0.000285989	0.952296	1	0.996979	-0.00436467
rplP	A0A1L3FD40	50S ribosomal protein L16 OS=Bradyrhizobium japonicum OX=375 GN=rplP PE=3 SV=1 - [A0A1L3FD40_BRAJP]	131.916	29.93	2	4	4	12	0.00029401	0.000288023	0.77879	1	1.02079	0.0296835
BKD09_RS14170	A0A1L3F864	Uncharacterized protein OS=Bradyrhizobium japonicum OX=375 GN=BKD09_RS14170 PE=4 SV=1 - [A0A1L3F864_BRAJP]	131.611	31.67	2	1	7	12	0.000500889	0.000454437	0.684636	1	1.10222	0.140413
MA20_24210	A0A0A3YVI5	Carnitine dehydratase OS=Bradyrhizobium japonicum OX=375 GN=MA20_24210 PE=3 SV=1 - [A0A0A3YVI5_BRAJP]	131.432	19	5	6	6	8	0.000320082	0.000339451	0.482724	1	0.942941	-0.0847604
BJ6T_88280	G7DP07	Uncharacterized protein OS=Bradyrhizobium japonicum USDA 6 OX=1037409 GN=BJ6T_88280 PE=4 SV=1 - [G7DP07_BRAJP]	131.427	51.32	4	5	5	18	0.00029946	0.000238091	0.247529	1	1.25776	0.330852
gcvH	A0A0A3Z2P2	Glycine cleavage system H protein OS=Bradyrhizobium japonicum OX=375 GN=gcvH PE=3 SV=1 - [A0A0A3Z2P2_BRAJP]	131.086	10.66	4	1	1	6	0.00024211	0.000218468	0.528678	1	1.10822	0.14824
BSZ19_23440	A0A1Y2JLA2	Microcin ABC transporter ATP-binding protein OS=Bradyrhizobium japonicum OX=375 GN=BSZ19_23440 PE=3 SV=1 - [A0A1Y2JLA2_BRAJP]	130.953	18.53	5	7	7	7	0.000294891	0.000311258	0.445624	1	0.947417	-0.0779288
BKD09_RS28605	A0A1L3FGA0	Dehydrogenase OS=Bradyrhizobium japonicum OX=375 GN=BKD09_RS28605 PE=4 SV=1 - [A0A1L3FGA0_BRAJP]	130.666	24.57	5	6	6	7	0.000305262	0.000323007	0.379791	1	0.945063	-0.081518
BSZ19_25425	A0A1Y2JMW6	ABC transporter permease OS=Bradyrhizobium japonicum OX=375 GN=BSZ19_25425 PE=4 SV=1 - [A0A1Y2JMW6_BRAJP]	130.519	18.09	4	6	6	7	0.000356557	0.00037425	0.625442	1	0.952723	-0.0698711
BJS_00234	A0A023XKY8	Tim44 domain-containing protein OS=Bradyrhizobium japonicum SEMIA 5079 OX=476282 GN=BJS_00234 PE=4 SV=1 - [A0A023XKY8_BRAJP]	130.096	17.88	3	1	4	8	0.000418573	0.000575486	0.155064	1	0.727338	-0.459303
BKD09_RS07155	A0A1L3F475	Chorismate mutase domain-containing protein OS=Bradyrhizobium japonicum OX=375 GN=BKD09_RS07155 PE=4 SV=1 - [A0A1L3F475_BRAJP]	129.994	29.08	5	5	5	7	0.000325538	0.000288214	0.109072	1	1.1295	0.175685
pheA	A0A023XX17	Prephenate dehydratase OS=Bradyrhizobium japonicum SEMIA 5079 OX=476282 GN=pheA PE=4 SV=1 - [A0A023XX17_BRAJP]	129.988	20.98	4	6	6	9	0.000293495	0.000290649	0.857556	1	1.00979	0.0140614
BSZ19_29990	A0A1Y2JHP7	SurA N-domain family protein OS=Bradyrhizobium japonicum OX=375 GN=BSZ19_29990 PE=4 SV=1 - [A0A1Y2JHP7_BRAJP]	129.878	22.51	1	2	7	10	0.000245426	0.000187809	0.205598	1	1.30679	0.386023
BSZ19_15440	A0A1Y2JSY0	Universal stress protein UspA OS=Bradyrhizobium japonicum OX=375 GN=BSZ19_15440 PE=4 SV=1 - [A0A1Y2JSY0_BRAJP]	129.624	9.03	1	2	2	4	0.000269161	0.000264416	0.876003	1	1.01795	0.0256603
MA20_42455	A0A0A3XHS5	Membrane protein OS=Bradyrhizobium japonicum OX=375 GN=MA20_42455 PE=4 SV=1 - [A0A0A3XHS5_BRAJP]	129.389	43.01	2	6	6	8	0.000270109	0.000260075	0.676524	1	1.03858	0.0546139
moaA	A0A023XH10	GTP 3',8-cyclase OS=Bradyrhizobium japonicum SEMIA 5079 OX=476282 GN=moaA PE=3 SV=1 - [A0A023XH10_BRAJP]	129.388	12	6	3	3	4	0.000300701	0.000291856	0.443017	1	1.03031	0.0430768
MA20_39255	A0A0A3YKB9	RND transporter OS=Bradyrhizobium japonicum OX=375 GN=MA20_39255 PE=4 SV=1 - [A0A0A3YKB9_BRAJP]	129.381	30.85	4	7	7	9	0.000353481	0.000347899	0.840718	1	1.01604	0.0229616
rplS	A0A1L3F1J3	50S ribosomal protein L19 OS=Bradyrhizobium japonicum OX=375 GN=rplS PE=3 SV=1 - [A0A1L3F1J3_BRAJP]	129.301	38.1	1	1	4	8	0.00014757	5.72378e-05	0.369679	1	2.57819	1.36636
BKD09_RS09945	A0A1L3F5R7	Uncharacterized protein OS=Bradyrhizobium japonicum OX=375 GN=BKD09_RS09945 PE=4 SV=1 - [A0A1L3F5R7_BRAJP]	128.981	26.09	3	2	2	5	0.000390151	0.000478606	0.546226	1	0.815182	-0.294805
pcm_1	A0A4Y3YHV0	Protein-L-isoaspartate O-methyltransferase OS=Bradyrhizobium japonicum OX=375 GN=pcm_1 PE=4 SV=1 - [A0A4Y3YHV0_BRAJP]	128.872	27.4	5	5	5	8	0.000310125	0.000301028	0.18677	1	1.03022	0.0429534
minE	A0A023XFJ0	Cell division topological specificity factor OS=Bradyrhizobium japonicum SEMIA 5079 OX=476282 GN=minE PE=3 SV=1 - [A0A023XFJ0_BRAJP]	128.416	58.06	4	5	5	7	0.000275901	0.000293593	0.522733	1	0.93974	-0.0896664
MA20_01555	A0A0A3Y7C5	ABC transporter permease OS=Bradyrhizobium japonicum OX=375 GN=MA20_01555 PE=4 SV=1 - [A0A0A3Y7C5_BRAJP]	128.372	14.64	4	3	4	10	0.000290257	0.000278852	0.297112	1	1.0409	0.0578322
BJ6T_37880	G7DPU6	Dehydrogenase OS=Bradyrhizobium japonicum USDA 6 OX=1037409 GN=BJ6T_37880 PE=4 SV=1 - [G7DPU6_BRAJP]	128.257	28.53	5	7	7	7	0.000294249	0.000261833	0.0214	1	1.12381	0.168392
BJS_05904	A0A023XJS1	Uncharacterized protein OS=Bradyrhizobium japonicum SEMIA 5079 OX=476282 GN=BJS_05904 PE=4 SV=1 - [A0A023XJS1_BRAJP]	128.211	41.32	5	4	4	5	0.000312185	0.00033126	0.636132	1	0.942417	-0.0855633
BJS_03300	A0A023XEH8	Uncharacterized protein OS=Bradyrhizobium japonicum SEMIA 5079 OX=476282 GN=BJS_03300 PE=4 SV=1 - [A0A023XEH8_BRAJP]	128.205	15.95	5	3	3	6	0.000303854	0.000308449	0.822855	1	0.985103	-0.0216538
BSZ19_49930	A0A1Y2J9I3	Fumarylacetoacetate hydrolase OS=Bradyrhizobium japonicum OX=375 GN=BSZ19_49930 PE=4 SV=1 - [A0A1Y2J9I3_BRAJP]	128.098	41.2	1	1	8	21	0.000388303	0.000441721	0.450332	1	0.879069	-0.185951
BJS_04545	A0A023XS63	Luciferase OS=Bradyrhizobium japonicum SEMIA 5079 OX=476282 GN=BJS_04545 PE=4 SV=1 - [A0A023XS63_BRAJP]	127.86	9.55	5	2	2	5	0.000266454	0.000286544	0.501391	1	0.929889	-0.104869
BJS_07869	A0A023XX37	Rubrerythrin domain-containing protein OS=Bradyrhizobium japonicum SEMIA 5079 OX=476282 GN=BJS_07869 PE=4 SV=1 - [A0A023XX37_BRAJP]	127.821	24.46	5	7	7	9	0.000345262	0.000391454	0.237999	1	0.881999	-0.181151
ntrC	A0A0A3YQT8	DNA-binding transcriptional regulator NtrC OS=Bradyrhizobium japonicum OX=375 GN=ntrC PE=4 SV=1 - [A0A0A3YQT8_BRAJP]	127.791	33.33	2	14	14	18	0.000297162	0.000314691	0.390275	1	0.944296	-0.0826895
leuC	A0A1L3F1G2	3-isopropylmalate dehydratase large subunit OS=Bradyrhizobium japonicum OX=375 GN=leuC PE=3 SV=1 - [A0A1L3F1G2_BRAJP]	127.77	25.21	5	11	11	22	0.000301871	0.000298354	0.801415	1	1.01179	0.0169084
rplU	A0A1L3F1C4	50S ribosomal protein L21 OS=Bradyrhizobium japonicum OX=375 GN=rplU PE=3 SV=1 - [A0A1L3F1C4_BRAJP]	127.731	26.36	2	4	4	9	0.000332217	0.000299536	0.209536	1	1.10911	0.149398
BKD09_RS38885	A0A1L3FM46	Fatty-acid oxidation protein subunit alpha OS=Bradyrhizobium japonicum OX=375 GN=BKD09_RS38885 PE=4 SV=1 - [A0A1L3FM46_BRAJP]	127.721	7.59	5	4	4	5	0.000288117	0.000311661	0.138559	1	0.924454	-0.113327
BKD09_RS29345	A0A0A3XQM8	CreA OS=Bradyrhizobium japonicum OX=375 GN=BKD09_RS29345 PE=4 SV=1 - [A0A0A3XQM8_BRAJP]	127.567	41.76	2	5	5	6	0.000296081	0.000278726	0.41544	1	1.06227	0.0871451
xthA	A0A023XE24	Exodeoxyribonuclease III OS=Bradyrhizobium japonicum SEMIA 5079 OX=476282 GN=xthA PE=4 SV=1 - [A0A023XE24_BRAJP]	127.462	41.41	2	8	8	8	0.000288822	0.000268901	0.278414	1	1.07408	0.103106
BKD09_RS28805	A0A1L3FGE1	Phasin_2 domain-containing protein OS=Bradyrhizobium japonicum OX=375 GN=BKD09_RS28805 PE=4 SV=1 - [A0A1L3FGE1_BRAJP]	127.317	27.69	5	5	5	13	0.000298141	0.000358334	0.0625808	1	0.832019	-0.265311
MA20_43155	A0A0A3YJ49	Transposase (Fragment) OS=Bradyrhizobium japonicum OX=375 GN=MA20_43155 PE=4 SV=1 - [A0A0A3YJ49_BRAJP]	127.307	52.5	2	1	2	4	0.000255259	0.000213203	0.204696	1	1.19726	0.259731
pyrB	G7D6K0	Aspartate carbamoyltransferase OS=Bradyrhizobium japonicum USDA 6 OX=1037409 GN=pyrB PE=3 SV=1 - [G7D6K0_BRAJP]	126.672	22.86	1	6	6	10	0.000300926	0.000294092	0.665306	1	1.02324	0.0331419
BJS_01186	A0A023XP07	D-3-phosphoglycerate dehydrogenase OS=Bradyrhizobium japonicum SEMIA 5079 OX=476282 GN=BJS_01186 PE=3 SV=1 - [A0A023XP07_BRAJP]	126.655	12.5	5	3	3	4	0.000324917	0.000281735	0.333068	1	1.15327	0.205734
BKD09_RS10075	A0A0A3Y1P5	3-demethylubiquinone-9 3-methyltransferase OS=Bradyrhizobium japonicum OX=375 GN=BKD09_RS10075 PE=4 SV=1 - [A0A0A3Y1P5_BRAJP]	126.033	51.09	3	4	4	4	0.000231976	0.000226209	0.884733	1	1.02549	0.0363181
BKD09_RS30820	A0A1L3FHS0	Branched-chain amino acid ABC transporter substrate-binding protein OS=Bradyrhizobium japonicum OX=375 GN=BKD09_RS30820 PE=4 SV=1 - [A0A1L3FHS0_BRAJP]	126.022	23.98	5	5	5	6	0.000280344	0.000297399	0.437532	1	0.942653	-0.0852009
MA20_38135	A0A0A3YLP6	Cupin OS=Bradyrhizobium japonicum OX=375 GN=MA20_38135 PE=4 SV=1 - [A0A0A3YLP6_BRAJP]	125.991	20.53	4	2	2	3	0.000321989	0.000315197	0.799367	1	1.02155	0.0307564
BJS_08118	A0A023XWQ7	Fructose-bisphosphate aldolase class I OS=Bradyrhizobium japonicum SEMIA 5079 OX=476282 GN=BJS_08118 PE=4 SV=1 - [A0A023XWQ7_BRAJP]	125.968	21.99	2	1	7	13	0.000372771	0.000279949	0.290849	1	1.33157	0.413124
BKD09_RS06340	A0A1L3F3S1	O-acetylhomoserine aminocarboxypropyltransferase OS=Bradyrhizobium japonicum OX=375 GN=BKD09_RS06340 PE=3 SV=1 - [A0A1L3F3S1_BRAJP]	125.764	24.13	3	1	8	12	0.000312834	0.000327878	0.228624	1	0.954118	-0.0677599
BJS_06400	A0A023XI07	Enoyl-CoA hydratase OS=Bradyrhizobium japonicum SEMIA 5079 OX=476282 GN=BJS_06400 PE=3 SV=1 - [A0A023XI07_BRAJP]	125.753	33.98	3	1	8	18	0.000322335	0.000159911	0.360979	1	2.01571	1.01129
ugpC	A0A1L3F282	sn-glycerol-3-phosphate import ATP-binding protein UgpC OS=Bradyrhizobium japonicum OX=375 GN=ugpC PE=3 SV=1 - [A0A1L3F282_BRAJP]	125.749	25.76	20	6	7	12	0.000334039	0.000356328	0.358119	1	0.937447	-0.0931903
BKD09_RS24125	A0A1L3FDP4	Peroxiredoxin OS=Bradyrhizobium japonicum OX=375 GN=BKD09_RS24125 PE=4 SV=1 - [A0A1L3FDP4_BRAJP]	125.651	37.82	5	6	6	8	0.000304704	0.000333863	0.0398486	1	0.912663	-0.131845
atoS	A0A023XDW0	Two-component sensor histidine kinase OS=Bradyrhizobium japonicum SEMIA 5079 OX=476282 GN=atoS PE=4 SV=1 - [A0A023XDW0_BRAJP]	125.165	10.48	5	7	7	7	0.000306807	0.000296854	0.619066	1	1.03353	0.0475781
BKD09_RS36775	A0A1L3FKX7	Pyruvate dehydrogenase E1 component OS=Bradyrhizobium japonicum OX=375 GN=BKD09_RS36775 PE=4 SV=1 - [A0A1L3FKX7_BRAJP]	125.102	11.05	5	7	7	8	0.000319818	0.00030905	0.610545	1	1.03484	0.0494102
BKD09_RS06600	A0A1L3F3X1	Uncharacterized protein OS=Bradyrhizobium japonicum OX=375 GN=BKD09_RS06600 PE=4 SV=1 - [A0A1L3F3X1_BRAJP]	124.843	27.67	5	4	4	8	0.000412222	0.000440376	0.692335	1	0.936068	-0.095315
BSZ19_07995	A0A1Y2JUN6	Peptidase M20 OS=Bradyrhizobium japonicum OX=375 GN=BSZ19_07995 PE=4 SV=1 - [A0A1Y2JUN6_BRAJP]	124.841	19.9	5	6	6	7	0.000289717	0.000325294	0.307116	1	0.890631	-0.1671
purF	A0A0A3XTL2	Amidophosphoribosyltransferase OS=Bradyrhizobium japonicum OX=375 GN=purF PE=3 SV=1 - [A0A0A3XTL2_BRAJP]	124.807	11.58	3	5	5	8	0.000308084	0.000293145	0.361844	1	1.05096	0.0717106
BKD09_RS16420	A0A1L3F9J0	Heat-shock protein OS=Bradyrhizobium japonicum OX=375 GN=BKD09_RS16420 PE=3 SV=1 - [A0A1L3F9J0_BRAJP]	124.689	43.05	9	1	6	7	0.000638202	0.000262476	0.142648	1	2.43147	1.28183
BSZ19_33450	A0A1Y2JF33	Uncharacterized protein OS=Bradyrhizobium japonicum OX=375 GN=BSZ19_33450 PE=4 SV=1 - [A0A1Y2JF33_BRAJP]	124.557	30.77	1	1	1	2	0.000444263	0.000550982	0.311406	1	0.806313	-0.310589
id534	Q9AN51	ID534 OS=Bradyrhizobium japonicum OX=375 GN=id534 PE=4 SV=1 - [Q9AN51_BRAJP]	124.324	18.33	4	1	2	8	0.000275427	0.000253405	0.686669	1	1.0869	0.120222
rpsT	A0A1L3F2L6	30S ribosomal protein S20 OS=Bradyrhizobium japonicum OX=375 GN=rpsT PE=3 SV=1 - [A0A1L3F2L6_BRAJP]	124.196	37.5	2	3	3	10	0.000286182	0.00030776	0.328432	1	0.929887	-0.104873
MA20_38130	A0A0A3XJM1	ABC transporter substrate-binding protein OS=Bradyrhizobium japonicum OX=375 GN=MA20_38130 PE=4 SV=1 - [A0A0A3XJM1_BRAJP]	124.122	24.55	5	8	8	13	0.000333385	0.000323514	0.743533	1	1.03051	0.0433636
MA20_01250	A0A0A3Y7P3	Glutathione S-transferase OS=Bradyrhizobium japonicum OX=375 GN=MA20_01250 PE=4 SV=1 - [A0A0A3Y7P3_BRAJP]	124.109	32.11	4	6	6	8	0.000272322	0.000265131	0.758728	1	1.02712	0.0386068
BKD09_RS22890	A0A1L3FD60	Oxidoreductase OS=Bradyrhizobium japonicum OX=375 GN=BKD09_RS22890 PE=3 SV=1 - [A0A1L3FD60_BRAJP]	123.364	30.15	4	2	7	7	0.000417541	0.000291238	0.38315	1	1.43368	0.519719
gltX	A0A023XDV5	Glutamate--tRNA ligase OS=Bradyrhizobium japonicum SEMIA 5079 OX=476282 GN=gltX PE=3 SV=1 - [A0A023XDV5_BRAJP]	123.244	19.16	5	8	8	14	0.0002972	0.000281073	0.260676	1	1.05738	0.080488
MA20_11265	A0A0A3XYI5	SAM-dependent methlyltransferase OS=Bradyrhizobium japonicum OX=375 GN=MA20_11265 PE=4 SV=1 - [A0A0A3XYI5_BRAJP]	123.217	11.32	4	2	2	4	0.000340706	0.000294039	0.171062	1	1.15871	0.212519
rplQ	A0A023XBQ2	50S ribosomal protein L17 OS=Bradyrhizobium japonicum SEMIA 5079 OX=476282 GN=rplQ PE=3 SV=1 - [A0A023XBQ2_BRAJP]	123.134	34.06	2	4	4	11	0.000290471	0.000260646	0.18215	1	1.11443	0.156302
leuB	A0A1L3FNR1	3-isopropylmalate dehydrogenase OS=Bradyrhizobium japonicum OX=375 GN=leuB PE=3 SV=1 - [A0A1L3FNR1_BRAJP]	123.039	9.73	1	1	3	7	0.000277556	0.000187469	0.41954	1	1.48055	0.566131
MA20_09125	A0A0A3Y492	ATP-binding protein OS=Bradyrhizobium japonicum OX=375 GN=MA20_09125 PE=3 SV=1 - [A0A0A3Y492_BRAJP]	122.853	53.85	3	3	3	12	0.000271224	0.000234178	0.130509	1	1.1582	0.21188
MA20_17340	A0A0A3Y165	Transcriptional regulator OS=Bradyrhizobium japonicum OX=375 GN=MA20_17340 PE=4 SV=1 - [A0A0A3Y165_BRAJP]	122.85	46.1	4	2	5	14	0.000269761	0.000260489	0.632305	1	1.03559	0.0504556
BJS_07934	A0A023XWV1	TNase-like domain-containing protein OS=Bradyrhizobium japonicum SEMIA 5079 OX=476282 GN=BJS_07934 PE=4 SV=1 - [A0A023XWV1_BRAJP]	122.844	21.45	1	1	7	8	0.000226128	0.000275657	0.677293	1	0.820324	-0.285734
MA20_00985	A0A0A3Z641	UPF0229 protein MA20_00985 OS=Bradyrhizobium japonicum OX=375 GN=MA20_00985 PE=3 SV=1 - [A0A0A3Z641_BRAJP]	122.777	23.42	5	8	8	9	0.000300076	0.000297157	0.91664	1	1.00982	0.0141025
trpD	A0A1L3FEF0	Anthranilate phosphoribosyltransferase OS=Bradyrhizobium japonicum OX=375 GN=trpD PE=3 SV=1 - [A0A1L3FEF0_BRAJP]	122.767	24.63	1	1	7	7	0.000438701	0.000432194	0.945487	1	1.01506	0.0215601
glmS	A0A1L3FF04	Glutamine--fructose-6-phosphate aminotransferase [isomerizing] OS=Bradyrhizobium japonicum OX=375 GN=glmS PE=3 SV=1 - [A0A1L3FF04_BRAJP]	122.766	25.82	6	1	12	22	0.000319157	0.000310295	0.715763	1	1.02856	0.0406235
gatA	A0A023XC26	Glutamyl-tRNA amidotransferase subunit A OS=Bradyrhizobium japonicum SEMIA 5079 OX=476282 GN=gatA PE=4 SV=1 - [A0A023XC26_BRAJP]	122.718	12.3	4	1	4	5	0.000277106	0.000260963	0.578606	1	1.06186	0.0865944
BJ6T_27580	G7DDP0	Uncharacterized protein OS=Bradyrhizobium japonicum USDA 6 OX=1037409 GN=BJ6T_27580 PE=4 SV=1 - [G7DDP0_BRAJP]	122.696	36.67	4	3	3	4	0.000319905	0.000276559	0.0248935	1	1.15673	0.210054
BKD09_RS19820	A0A1L3FB98	Fumarylacetoacetate hydrolase OS=Bradyrhizobium japonicum OX=375 GN=BKD09_RS19820 PE=4 SV=1 - [A0A1L3FB98_BRAJP]	122.315	41.2	1	1	8	22	0.000242715	0.000170342	0.208963	1	1.42487	0.51083
mocB	A0A023XCW5	Rhizopine-binding protein OS=Bradyrhizobium japonicum SEMIA 5079 OX=476282 GN=mocB PE=4 SV=1 - [A0A023XCW5_BRAJP]	122.268	13.24	5	4	4	7	0.000254256	0.000250032	0.916552	1	1.0169	0.0241733
BKD09_RS41505	A0A0A3XIS8	Uncharacterized protein OS=Bradyrhizobium japonicum OX=375 GN=BKD09_RS41505 PE=4 SV=1 - [A0A0A3XIS8_BRAJP]	122.193	85.71	1	5	5	10	0.000317173	0.000341837	0.333206	1	0.927849	-0.108038
dnaX	G7DPE3	DNA polymerase III subunit gamma/tau OS=Bradyrhizobium japonicum USDA 6 OX=1037409 GN=dnaX PE=3 SV=1 - [G7DPE3_BRAJP]	122.1	15.84	2	1	7	9	0.000404654	0.000589433	0.313447	1	0.686513	-0.542641
ssuD	A0A0A3Y2P6	Alkanesulfonate monooxygenase OS=Bradyrhizobium japonicum OX=375 GN=ssuD PE=3 SV=1 - [A0A0A3Y2P6_BRAJP]	121.852	13.92	5	4	4	5	0.000325907	0.00028772	0.611276	1	1.13272	0.179795
MA20_43190	A0A0A3XK42	Serine--glyoxylate aminotransferase OS=Bradyrhizobium japonicum OX=375 GN=MA20_43190 PE=3 SV=1 - [A0A0A3XK42_BRAJP]	121.794	25.56	5	7	7	9	0.000277917	0.00027099	0.744471	1	1.02556	0.0364107
MA20_02700	A0A0A3Y8F2	Uncharacterized protein OS=Bradyrhizobium japonicum OX=375 GN=MA20_02700 PE=4 SV=1 - [A0A0A3Y8F2_BRAJP]	121.609	32.86	1	1	7	10	0.000355173	0.000459113	0.310384	1	0.773608	-0.370326
BKD09_RS24955	A0A1L3FE66	Methylmalonyl-CoA epimerase OS=Bradyrhizobium japonicum OX=375 GN=BKD09_RS24955 PE=4 SV=1 - [A0A1L3FE66_BRAJP]	121.514	17.91	4	2	2	3	0.000253202	0.00021879	0.397848	1	1.15728	0.210744
BKD09_RS00590	A0A1L3F0M3	Acyl-CoA dehydrogenase OS=Bradyrhizobium japonicum OX=375 GN=BKD09_RS00590 PE=3 SV=1 - [A0A1L3F0M3_BRAJP]	121.342	16.27	5	5	5	8	0.000305527	0.000267328	0.0929539	1	1.14289	0.192687
BKD09_RS29920	A0A1L3FH84	TPR_21 domain-containing protein OS=Bradyrhizobium japonicum OX=375 GN=BKD09_RS29920 PE=4 SV=1 - [A0A1L3FH84_BRAJP]	121.334	52.07	4	11	11	13	0.000279048	0.000286014	0.709802	1	0.975642	-0.0355756
BSZ19_12770	A0A1Y2JUN8	Pyridoxal-5'-phosphate-dependent protein subunit beta OS=Bradyrhizobium japonicum OX=375 GN=BSZ19_12770 PE=4 SV=1 - [A0A1Y2JUN8_BRAJP]	121.226	16.8	1	1	5	6	0.000257148	0.000222292	0.393889	1	1.1568	0.21014
hisS	G7D4M5	Histidine--tRNA ligase OS=Bradyrhizobium japonicum USDA 6 OX=1037409 GN=hisS PE=3 SV=1 - [G7D4M5_BRAJP]	121.114	19.57	5	8	8	10	0.000339783	0.00032187	0.409902	1	1.05565	0.0781339
BJA01nite_62710	A0A4Y3Z088	Oxidoreductase OS=Bradyrhizobium japonicum OX=375 GN=BJA01nite_62710 PE=4 SV=1 - [A0A4Y3Z088_BRAJP]	120.851	28.75	1	1	8	11	0.000474797	0.000456803	0.869949	1	1.03939	0.0557366
dppD	A0A1Y2JF56	Dipeptide ABC transporter ATP-binding protein DppD OS=Bradyrhizobium japonicum OX=375 GN=dppD PE=3 SV=1 - [A0A1Y2JF56_BRAJP]	120.58	19.75	5	4	4	5	0.000310375	0.000256907	0.00792391	1	1.20812	0.272764
purQ	A0A023XKX8	Phosphoribosylformylglycinamidine synthase subunit PurQ OS=Bradyrhizobium japonicum SEMIA 5079 OX=476282 GN=purQ PE=3 SV=1 - [A0A023XKX8_BRAJP]	120.441	21.46	5	4	4	8	0.000297953	0.000320911	0.0755763	1	0.928459	-0.10709
BKD09_RS07585	A0A1L3F4F1	Protein MgtC OS=Bradyrhizobium japonicum OX=375 GN=BKD09_RS07585 PE=3 SV=1 - [A0A1L3F4F1_BRAJP]	120.01	17.65	4	3	3	4	0.000423666	0.00046316	0.577076	1	0.91473	-0.128582
MA20_23315	A0A0A3YV49	Peroxiredoxin OS=Bradyrhizobium japonicum OX=375 GN=MA20_23315 PE=4 SV=1 - [A0A0A3YV49_BRAJP]	119.808	26.04	2	4	4	12	0.000340441	0.000370994	0.480006	1	0.917646	-0.123991
BSZ19_13710	A0A1Y2JSZ1	Enoyl-CoA hydratase OS=Bradyrhizobium japonicum OX=375 GN=BSZ19_13710 PE=4 SV=1 - [A0A1Y2JSZ1_BRAJP]	119.622	28.52	5	6	6	10	0.000290372	0.00029222	0.897542	1	0.993674	-0.00915538
hisD	A0A023XSE2	Histidinol dehydrogenase OS=Bradyrhizobium japonicum SEMIA 5079 OX=476282 GN=hisD PE=3 SV=1 - [A0A023XSE2_BRAJP]	119.401	10.21	5	4	4	6	0.000294616	0.000280378	0.112371	1	1.05078	0.0714608
BKD09_RS38545	A0A1L3FM54	Anthranilate synthase OS=Bradyrhizobium japonicum OX=375 GN=BKD09_RS38545 PE=4 SV=1 - [A0A1L3FM54_BRAJP]	119.379	27.6	5	17	17	17	0.000303429	0.000287509	0.0969878	1	1.05537	0.0777508
BJS_02076	A0A023XQK7	UDP-glucose 4-epimerase OS=Bradyrhizobium japonicum SEMIA 5079 OX=476282 GN=BJS_02076 PE=3 SV=1 - [A0A023XQK7_BRAJP]	119.298	23.33	5	2	5	8	0.000279991	0.000279715	0.992579	1	1.00099	0.00142155
BJ6T_38740	G7DQ32	Hydratase OS=Bradyrhizobium japonicum USDA 6 OX=1037409 GN=BJ6T_38740 PE=4 SV=1 - [G7DQ32_BRAJP]	119.216	20.46	4	3	3	3	0.000344234	0.00038642	0.41512	1	0.89083	-0.166777
BJ6T_42380	G7D3M9	Uncharacterized protein OS=Bradyrhizobium japonicum USDA 6 OX=1037409 GN=BJ6T_42380 PE=4 SV=1 - [G7D3M9_BRAJP]	119.163	26.28	3	2	10	12	0.000284012	0.000302566	0.322662	1	0.938677	-0.0912997
BJS_03586	A0A023XFA8	Uncharacterized protein OS=Bradyrhizobium japonicum SEMIA 5079 OX=476282 GN=BJS_03586 PE=4 SV=1 - [A0A023XFA8_BRAJP]	119.048	10.27	5	15	15	16	0.000308356	0.000287663	0.592467	1	1.07194	0.100218
BJS_03236	A0A023XDH8	Uncharacterized protein OS=Bradyrhizobium japonicum SEMIA 5079 OX=476282 GN=BJS_03236 PE=4 SV=1 - [A0A023XDH8_BRAJP]	119.033	31.68	2	2	2	3	0.000350945	0.000366244	0.85771	1	0.958227	-0.0615599
BJ6T_35330	G7DLE1	SHSP domain-containing protein OS=Bradyrhizobium japonicum USDA 6 OX=1037409 GN=BJ6T_35330 PE=3 SV=1 - [G7DLE1_BRAJP]	118.882	12.6	1	1	1	2	0.000324256	0.000303247	0.775124	1	1.06928	0.0966368
BJS_04756	A0A023XS61	OmpA-like domain-containing protein OS=Bradyrhizobium japonicum SEMIA 5079 OX=476282 GN=BJS_04756 PE=4 SV=1 - [A0A023XS61_BRAJP]	118.842	29.28	3	2	10	11	0.000323467	0.000343956	0.612559	1	0.940431	-0.0886059
BJS_04795	A0A023XT42	NADH dehydrogenase OS=Bradyrhizobium japonicum SEMIA 5079 OX=476282 GN=BJS_04795 PE=4 SV=1 - [A0A023XT42_BRAJP]	118.629	15.95	10	6	6	8	0.00031419	0.000290098	0.0611154	1	1.08305	0.115099
xseA	A0A4Y3Z689	Exodeoxyribonuclease 7 large subunit OS=Bradyrhizobium japonicum OX=375 GN=xseA PE=4 SV=1 - [A0A4Y3Z689_BRAJP]	118.388	16.11	5	8	8	10	0.000303538	0.000308744	0.68686	1	0.983135	-0.024538
trpD	A0A023XD28	Anthranilate phosphoribosyltransferase OS=Bradyrhizobium japonicum SEMIA 5079 OX=476282 GN=trpD PE=3 SV=1 - [A0A023XD28_BRAJP]	118.316	24.63	2	1	7	7	0.00033203	0.000338186	0.805037	1	0.981798	-0.0265014
prfB	A0A1Y2JNX3	Peptide chain release factor 2 OS=Bradyrhizobium japonicum OX=375 GN=prfB PE=3 SV=1 - [A0A1Y2JNX3_BRAJP]	118.178	23.39	4	7	7	10	0.000302722	0.000285979	0.192769	1	1.05854	0.082082
lpxD	A0A023XDU1	UDP-3-O-acylglucosamine N-acyltransferase OS=Bradyrhizobium japonicum SEMIA 5079 OX=476282 GN=lpxD PE=3 SV=1 - [A0A023XDU1_BRAJP]	118.141	17.18	5	5	5	7	0.000308183	0.000315704	0.785162	1	0.976178	-0.034784
rpsP	A0A0A3XGK0	30S ribosomal protein S16 OS=Bradyrhizobium japonicum OX=375 GN=rpsP PE=3 SV=1 - [A0A0A3XGK0_BRAJP]	118.116	34.55	2	4	4	12	0.000268898	0.000234182	0.143166	1	1.14824	0.199427
tam	A0A023XJ25	Trans-aconitate 2-methyltransferase OS=Bradyrhizobium japonicum SEMIA 5079 OX=476282 GN=tam PE=4 SV=1 - [A0A023XJ25_BRAJP]	118.031	28.52	5	6	6	7	0.000280344	0.000286507	0.815208	1	0.978489	-0.0313718
BSZ19_07410	A0A1Y2JUN4	Heat-shock protein OS=Bradyrhizobium japonicum OX=375 GN=BSZ19_07410 PE=3 SV=1 - [A0A1Y2JUN4_BRAJP]	117.944	35.53	7	3	5	7	0.000437572	0.000466469	0.741531	1	0.938052	-0.0922601
BSZ19_29610	A0A1Y2JK29	Glutathione S-transferase OS=Bradyrhizobium japonicum OX=375 GN=BSZ19_29610 PE=3 SV=1 - [A0A1Y2JK29_BRAJP]	117.894	24.36	5	4	4	9	0.000301057	0.000395967	0.161865	1	0.760309	-0.395342
lepA	A0A023XWA2	Elongation factor 4 OS=Bradyrhizobium japonicum SEMIA 5079 OX=476282 GN=lepA PE=3 SV=1 - [A0A023XWA2_BRAJP]	117.563	12.6	13	7	7	10	0.000299374	0.000287708	0.654883	1	1.04055	0.0573438
BJ6T_47320	G7D7T3	Glutamine amidotransferase type-1 domain-containing protein OS=Bradyrhizobium japonicum USDA 6 OX=1037409 GN=BJ6T_47320 PE=4 SV=1 - [G7D7T3_BRAJP]	117.513	10.64	4	1	2	5	0.000290484	0.000291712	0.971769	1	0.995793	-0.00608276
fadD	A0A023XRC7	Acyl-CoA synthase OS=Bradyrhizobium japonicum SEMIA 5079 OX=476282 GN=fadD PE=4 SV=1 - [A0A023XRC7_BRAJP]	117.353	18.72	4	8	8	12	0.00031416	0.000313953	0.993419	1	1.00066	0.000949771
ectC	A0A4Y3Z0R7	L-ectoine synthase OS=Bradyrhizobium japonicum OX=375 GN=ectC PE=4 SV=1 - [A0A4Y3Z0R7_BRAJP]	117.35	51.04	3	5	5	11	0.000336725	0.000372077	0.246603	1	0.904988	-0.14403
BSZ19_09085	A0A1Y2JTP7	Aldo/keto reductase OS=Bradyrhizobium japonicum OX=375 GN=BSZ19_09085 PE=4 SV=1 - [A0A1Y2JTP7_BRAJP]	117.347	32.27	4	2	9	14	0.000325873	0.000322611	0.898769	1	1.01011	0.0145165
MA20_32350	A0A0A3XNB0	Microcystinase C OS=Bradyrhizobium japonicum OX=375 GN=MA20_32350 PE=3 SV=1 - [A0A0A3XNB0_BRAJP]	117.133	20.56	1	2	8	8	0.000335082	0.000303771	0.673863	1	1.10307	0.141529
BKD09_RS00010	A0A1L3F066	Uncharacterized protein OS=Bradyrhizobium japonicum OX=375 GN=BKD09_RS00010 PE=4 SV=1 - [A0A1L3F066_BRAJP]	117.131	45.78	1	3	3	5	0.000295662	0.000235218	0.378406	1	1.25697	0.329947
BKD09_RS25430	A0A1L3FEI1	Peptidase S41 OS=Bradyrhizobium japonicum OX=375 GN=BKD09_RS25430 PE=3 SV=1 - [A0A1L3FEI1_BRAJP]	117.016	18.88	4	7	7	8	0.000313308	0.000288195	0.0439056	1	1.08714	0.120539
MA20_01935	A0A0A3Y848	Signal peptide protein OS=Bradyrhizobium japonicum OX=375 GN=MA20_01935 PE=4 SV=1 - [A0A0A3Y848_BRAJP]	116.995	21.9	3	2	5	9	0.000359413	0.000304335	0.163324	1	1.18098	0.239985
BJS_00069	A0A023XK64	B-ketoadipate enol-lactone hydrolase OS=Bradyrhizobium japonicum SEMIA 5079 OX=476282 GN=BJS_00069 PE=4 SV=1 - [A0A023XK64_BRAJP]	116.89	18.22	5	3	3	4	0.000285062	0.000283335	0.931305	1	1.00609	0.00876384
BJS_04245	A0A023XGE0	Alkyl hydroperoxide reductase AhpD OS=Bradyrhizobium japonicum SEMIA 5079 OX=476282 GN=BJS_04245 PE=3 SV=1 - [A0A023XGE0_BRAJP]	116.885	13.47	5	2	2	7	0.000291041	0.000277012	0.42391	1	1.05065	0.0712755
BJ6T_44890	G7D598	Oxidoreductase OS=Bradyrhizobium japonicum USDA 6 OX=1037409 GN=BJ6T_44890 PE=4 SV=1 - [G7D598_BRAJP]	116.064	28.21	2	5	5	9	0.000259452	0.000258352	0.967195	1	1.00426	0.00613151
BKD09_RS03605	A0A1L3F261	LPS ABC transporter substrate-binding protein LptA OS=Bradyrhizobium japonicum OX=375 GN=BKD09_RS03605 PE=4 SV=1 - [A0A1L3F261_BRAJP]	115.946	20.59	4	4	4	5	0.000298329	0.000294355	0.839875	1	1.0135	0.0193465
BKD09_RS15950	A0A1L3F935	Heat-shock protein OS=Bradyrhizobium japonicum OX=375 GN=BKD09_RS15950 PE=3 SV=1 - [A0A1L3F935_BRAJP]	115.861	31.9	1	5	5	7	0.000197333	0.000197864	0.995337	1	0.997317	-0.00387655
BSZ19_13570	A0A1Y2JRE9	Monooxygenase OS=Bradyrhizobium japonicum OX=375 GN=BSZ19_13570 PE=4 SV=1 - [A0A1Y2JRE9_BRAJP]	115.71	32.94	2	2	8	9	0.000246263	0.000261143	0.673844	1	0.943017	-0.0846437
MA20_04510	A0A0A3Y3B9	Acyl-CoA dehydrogenase OS=Bradyrhizobium japonicum OX=375 GN=MA20_04510 PE=3 SV=1 - [A0A0A3Y3B9_BRAJP]	115.677	21.85	5	6	6	8	0.000319185	0.000298305	0.176581	1	1.06999	0.0976002
nifH	G0LXI1	Nitrogenase (Fragment) OS=Bradyrhizobium japonicum OX=375 GN=nifH PE=4 SV=1 - [G0LXI1_BRAJP]	115.574	39.62	21	1	3	15	0.000284666	0.000274939	0.60803	1	1.03538	0.0501558
BKD09_RS13280	A0A1L3F7M6	X-Pro aminopeptidase OS=Bradyrhizobium japonicum OX=375 GN=BKD09_RS13280 PE=4 SV=1 - [A0A1L3F7M6_BRAJP]	115.538	12.32	5	6	6	6	0.000302962	0.000291684	0.361884	1	1.03866	0.0547302
ihfA	A0A0A3YMI6	Integration host factor subunit alpha OS=Bradyrhizobium japonicum OX=375 GN=ihfA PE=3 SV=1 - [A0A0A3YMI6_BRAJP]	115.442	34.75	2	4	4	9	0.000462981	0.000415555	0.644421	1	1.11413	0.155914
rpiA	A0A1Y2JAM9	Ribose-5-phosphate isomerase A OS=Bradyrhizobium japonicum OX=375 GN=rpiA PE=3 SV=1 - [A0A1Y2JAM9_BRAJP]	115.412	28.03	4	6	6	8	0.000346174	0.000315378	0.29023	1	1.09765	0.134419
MA20_16625	A0A0A3YZF3	Phenylacetic acid degradation protein OS=Bradyrhizobium japonicum OX=375 GN=MA20_16625 PE=4 SV=1 - [A0A0A3YZF3_BRAJP]	115.229	13.61	5	4	4	5	0.000269935	0.000275093	0.934741	1	0.981249	-0.0273086
MA20_16785	A0A0A3Y0F3	Uncharacterized protein OS=Bradyrhizobium japonicum OX=375 GN=MA20_16785 PE=4 SV=1 - [A0A0A3Y0F3_BRAJP]	115.187	18.15	5	4	4	5	0.000309052	0.00034101	0.417819	1	0.906285	-0.141964
BJS_02058	A0A023XRG4	Uncharacterized protein OS=Bradyrhizobium japonicum SEMIA 5079 OX=476282 GN=BJS_02058 PE=4 SV=1 - [A0A023XRG4_BRAJP]	114.908	37.07	5	3	3	6	0.000320364	0.000347373	0.225975	1	0.922249	-0.116772
BJS_07809	A0A023XWZ0	ABC transporter substrate-binding protein OS=Bradyrhizobium japonicum SEMIA 5079 OX=476282 GN=BJS_07809 PE=4 SV=1 - [A0A023XWZ0_BRAJP]	114.294	21.29	2	1	8	11	0.000270428	0.000243608	0.733197	1	1.1101	0.150686
purC1	A0A023XJZ6	Phosphoribosylaminoimidazole-succinocarboxamide synthase OS=Bradyrhizobium japonicum SEMIA 5079 OX=476282 GN=purC1 PE=3 SV=1 - [A0A023XJZ6_BRAJP]	113.971	38.04	5	9	9	11	0.000277094	0.000232785	0.0540043	1	1.19034	0.251377
BKD09_RS38290	A0A1L3FLS7	Polyprenyl synthetase OS=Bradyrhizobium japonicum OX=375 GN=BKD09_RS38290 PE=3 SV=1 - [A0A1L3FLS7_BRAJP]	113.87	17.91	4	4	4	4	0.000302452	0.000239906	0.0431809	1	1.26071	0.334234
MA20_07430	A0A0A3Z3G2	Oxidoreductase OS=Bradyrhizobium japonicum OX=375 GN=MA20_07430 PE=4 SV=1 - [A0A0A3Z3G2_BRAJP]	113.784	20.4	2	3	3	4	0.000307589	0.000308231	0.972671	1	0.997915	-0.00301065
MA20_18025	A0A0A3XY32	Inositol-1-monophosphatase OS=Bradyrhizobium japonicum OX=375 GN=MA20_18025 PE=3 SV=1 - [A0A0A3XY32_BRAJP]	113.728	19.16	3	5	5	10	0.000303864	0.000294298	0.116401	1	1.0325	0.0461479
BKD09_RS28680	A0A1L3FG77	Biotin carboxyl carrier protein of acetyl-CoA carboxylase OS=Bradyrhizobium japonicum OX=375 GN=BKD09_RS28680 PE=4 SV=1 - [A0A1L3FG77_BRAJP]	113.658	11.11	5	1	1	3	0.000297924	0.000313227	0.646279	1	0.951145	-0.0722633
MA20_18010	A0A0A3YWP3	Fructose-bisphosphate aldolase OS=Bradyrhizobium japonicum OX=375 GN=MA20_18010 PE=4 SV=1 - [A0A0A3YWP3_BRAJP]	113.622	19.06	1	1	6	11	0.000353084	0.000216872	0.114234	1	1.62808	0.703168
BKD09_RS31015	A0A1L3FHK3	Murein transglycosylase OS=Bradyrhizobium japonicum OX=375 GN=BKD09_RS31015 PE=4 SV=1 - [A0A1L3FHK3_BRAJP]	113.461	15.52	4	4	4	7	0.000317599	0.000333592	0.527138	1	0.952059	-0.0708769
MA20_40080	A0A0A3XIN6	Uncharacterized protein OS=Bradyrhizobium japonicum OX=375 GN=MA20_40080 PE=4 SV=1 - [A0A0A3XIN6_BRAJP]	113.291	20	3	3	3	12	0.000298441	0.000325834	0.164835	1	0.91593	-0.126691
BJ6T_40650	G7D284	Gamma-carboxymuconolactone decarboxylase OS=Bradyrhizobium japonicum USDA 6 OX=1037409 GN=BJ6T_40650 PE=4 SV=1 - [G7D284_BRAJP]	113.289	43.08	2	4	4	9	0.000302055	0.000307692	0.688589	1	0.981679	-0.0266762
MA20_26285	A0A0A3XPG2	Phospho-2-dehydro-3-deoxyheptonate aldolase OS=Bradyrhizobium japonicum OX=375 GN=MA20_26285 PE=3 SV=1 - [A0A0A3XPG2_BRAJP]	113.028	18.18	4	6	6	9	0.000317444	0.000305427	0.669561	1	1.03935	0.0556751
BKD09_RS43320	A0A0M9B667	RNA polymerase sigma-54 factor OS=Bradyrhizobium japonicum OX=375 GN=BKD09_RS43320 PE=3 SV=1 - [A0A0M9B667_BRAJP]	112.977	7.64	3	2	2	2	0.000386243	0.0003515	0.474121	1	1.09884	0.135983
BJA01nite_74140	A0A4Y3Z5S6	Thiamine phosphate synthase OS=Bradyrhizobium japonicum OX=375 GN=BJA01nite_74140 PE=4 SV=1 - [A0A4Y3Z5S6_BRAJP]	112.975	11.35	4	2	2	3	0.000424346	0.000453848	0.76108	1	0.934996	-0.0969683
MA20_29225	A0A0A3XQV0	Penicillin-binding protein OS=Bradyrhizobium japonicum OX=375 GN=MA20_29225 PE=4 SV=1 - [A0A0A3XQV0_BRAJP]	112.946	18.06	2	11	11	14	0.000291674	0.000283947	0.667536	1	1.02722	0.0387388
argC	A0A0A3XP27	N-acetyl-gamma-glutamyl-phosphate reductase OS=Bradyrhizobium japonicum OX=375 GN=argC PE=3 SV=1 - [A0A0A3XP27_BRAJP]	112.773	28.44	3	2	7	7	0.000304152	0.00035275	9.79381e-05	1	0.862232	-0.213853
BJS_04553	A0A023XSI1	Uncharacterized protein OS=Bradyrhizobium japonicum SEMIA 5079 OX=476282 GN=BJS_04553 PE=3 SV=1 - [A0A023XSI1_BRAJP]	112.63	24.13	3	1	8	11	0.00028718	0.000294377	0.846351	1	0.975552	-0.03571
BJS_07054	A0A023X9U3	FAS1 domain-containing protein OS=Bradyrhizobium japonicum SEMIA 5079 OX=476282 GN=BJS_07054 PE=4 SV=1 - [A0A023X9U3_BRAJP]	112.615	67.66	1	9	9	16	0.000143051	7.18111e-05	0.470847	1	1.99204	0.994248
BKD09_RS35765	A0A1L3FK89	Amidase OS=Bradyrhizobium japonicum OX=375 GN=BKD09_RS35765 PE=4 SV=1 - [A0A1L3FK89_BRAJP]	112.472	20.76	5	9	9	11	0.00030401	0.000306485	0.910036	1	0.991922	-0.0117013
BJS_00786	A0A023XLV3	SBP_bac_5 domain-containing protein OS=Bradyrhizobium japonicum SEMIA 5079 OX=476282 GN=BJS_00786 PE=4 SV=1 - [A0A023XLV3_BRAJP]	112.092	13.92	4	6	6	7	0.000300313	0.000307025	0.829288	1	0.978138	-0.0318902
BJS_06362	A0A023XJ72	Uncharacterized protein OS=Bradyrhizobium japonicum SEMIA 5079 OX=476282 GN=BJS_06362 PE=4 SV=1 - [A0A023XJ72_BRAJP]	112.01	11.68	2	1	9	10	0.000267173	0.00024862	0.757062	1	1.07463	0.103835
atpB	A0A0A3XYS3	ATP synthase subunit a OS=Bradyrhizobium japonicum OX=375 GN=atpB PE=3 SV=1 - [A0A0A3XYS3_BRAJP]	111.928	6.83	4	1	1	2	0.000307335	0.000291351	0.439214	1	1.05486	0.0770498
MA20_19540	A0A0A3XYA5	Peptide ABC transporter substrate-binding protein OS=Bradyrhizobium japonicum OX=375 GN=MA20_19540 PE=4 SV=1 - [A0A0A3XYA5_BRAJP]	111.784	21.12	3	1	8	11	0.0003331	0.000491591	0.0558404	1	0.677597	-0.561501
MA20_28830	A0A0A3XTZ7	Site-determining protein OS=Bradyrhizobium japonicum OX=375 GN=MA20_28830 PE=3 SV=1 - [A0A0A3XTZ7_BRAJP]	111.669	39.48	3	8	8	10	0.000284709	0.000283307	0.956805	1	1.00495	0.00711953
MA20_16450	A0A0A3XX45	3-hydroxyisobutyrate dehydrogenase OS=Bradyrhizobium japonicum OX=375 GN=MA20_16450 PE=4 SV=1 - [A0A0A3XX45_BRAJP]	111.601	25.9	3	7	7	9	0.000290315	0.000259124	0.0416311	1	1.12037	0.163973
BJS_01685	A0A023XQB8	Uncharacterized protein OS=Bradyrhizobium japonicum SEMIA 5079 OX=476282 GN=BJS_01685 PE=4 SV=1 - [A0A023XQB8_BRAJP]	111.417	8.57	4	4	4	5	0.000352858	0.000343794	0.85929	1	1.02637	0.0375455
BJ6T_66470	G7D2N5	Two-component response regulator OS=Bradyrhizobium japonicum USDA 6 OX=1037409 GN=BJ6T_66470 PE=4 SV=1 - [G7D2N5_BRAJP]	111.071	50	2	10	10	13	0.000315411	0.000311998	0.704611	1	1.01094	0.0156964
BKD09_RS39355	A0A1L3FMA1	Uncharacterized protein OS=Bradyrhizobium japonicum OX=375 GN=BKD09_RS39355 PE=4 SV=1 - [A0A1L3FMA1_BRAJP]	110.958	36.49	5	6	6	6	0.000327881	0.000368744	0.142421	1	0.889183	-0.169448
MA20_05520	A0A0A3Y2D4	MarR family transcriptional regulator OS=Bradyrhizobium japonicum OX=375 GN=MA20_05520 PE=4 SV=1 - [A0A0A3Y2D4_BRAJP]	110.955	37.42	3	5	5	8	0.000335947	0.00033132	0.912122	1	1.01397	0.0200092
fur	A0A0A3XT17	Ferric uptake regulation protein OS=Bradyrhizobium japonicum OX=375 GN=fur PE=3 SV=1 - [A0A0A3XT17_BRAJP]	110.816	29.14	4	4	4	7	0.000308385	0.000309024	0.976923	1	0.997932	-0.00298681
proC	A0A023XRA6	Pyrroline-5-carboxylate reductase OS=Bradyrhizobium japonicum SEMIA 5079 OX=476282 GN=proC PE=3 SV=1 - [A0A023XRA6_BRAJP]	110.604	27.27	6	6	6	9	0.000324004	0.000314898	0.747696	1	1.02892	0.0411276
glmU	A0A1Y2JBB8	Bifunctional protein GlmU OS=Bradyrhizobium japonicum OX=375 GN=glmU PE=3 SV=1 - [A0A1Y2JBB8_BRAJP]	110.533	16.92	5	6	6	7	0.000294477	0.000287264	0.612984	1	1.02511	0.0357775
MA20_48795	A0A0A3XED9	UVR domain-containing protein (Fragment) OS=Bradyrhizobium japonicum OX=375 GN=MA20_48795 PE=3 SV=1 - [A0A0A3XED9_BRAJP]	110.503	7.45	1	1	2	5	0.000569091	0.000704411	0.412387	1	0.807897	-0.307757
BJ6T_59320	G7DJX7	Biopolymer transport protein OS=Bradyrhizobium japonicum USDA 6 OX=1037409 GN=BJ6T_59320 PE=3 SV=1 - [G7DJX7_BRAJP]	110.22	8.08	5	2	2	3	0.000296366	0.000262481	0.100063	1	1.12909	0.175163
BSZ19_13220	A0A1Y2JUV1	Alanine dehydrogenase OS=Bradyrhizobium japonicum OX=375 GN=BSZ19_13220 PE=3 SV=1 - [A0A1Y2JUV1_BRAJP]	110.202	9.46	2	2	3	8	0.000283176	0.000229865	0.138452	1	1.23192	0.300913
BKD09_RS09715	A0A1L3F5M4	Acetolactate synthase large subunit OS=Bradyrhizobium japonicum OX=375 GN=BKD09_RS09715 PE=4 SV=1 - [A0A1L3F5M4_BRAJP]	110.186	17.67	3	8	8	11	0.000284183	0.000260894	0.173773	1	1.08927	0.123355
MA20_47230	A0A0A3XI83	Methyltransferase type 11 OS=Bradyrhizobium japonicum OX=375 GN=MA20_47230 PE=4 SV=1 - [A0A0A3XI83_BRAJP]	110.139	20.83	2	5	5	8	0.000331347	0.000411176	0.0765965	1	0.805852	-0.311413
MA20_34730	A0A0A3XLC6	Quinone oxidoreductase OS=Bradyrhizobium japonicum OX=375 GN=MA20_34730 PE=4 SV=1 - [A0A0A3XLC6_BRAJP]	110.117	7.72	4	3	3	5	0.000278457	0.000274846	0.933207	1	1.01314	0.0188288
BKD09_RS21065	A0A1L3FBZ4	NTP_transf_9 domain-containing protein OS=Bradyrhizobium japonicum OX=375 GN=BKD09_RS21065 PE=4 SV=1 - [A0A1L3FBZ4_BRAJP]	110.041	45.38	3	5	5	8	0.000340543	0.000348898	0.825224	1	0.976054	-0.0349674
BKD09_RS26605	A0A0A3Y1R2	Chemotaxis protein CheY OS=Bradyrhizobium japonicum OX=375 GN=BKD09_RS26605 PE=4 SV=1 - [A0A0A3Y1R2_BRAJP]	109.796	25	2	4	4	7	0.000299606	0.000292716	0.661472	1	1.02354	0.0335646
thcD	A0A023XJG9	Rhodocoxin reductase OS=Bradyrhizobium japonicum SEMIA 5079 OX=476282 GN=thcD PE=4 SV=1 - [A0A023XJG9_BRAJP]	109.741	20.2	5	7	7	10	0.000287622	0.000300362	0.558625	1	0.957585	-0.0625273
MA20_39960	A0A0A3YKN0	Ferredoxin OS=Bradyrhizobium japonicum OX=375 GN=MA20_39960 PE=4 SV=1 - [A0A0A3YKN0_BRAJP]	109.696	32.14	2	4	4	14	0.000307553	0.000336672	0.232246	1	0.913508	-0.130511
BJS_01442	A0A023XP49	Dihydroxyacetone kinase OS=Bradyrhizobium japonicum SEMIA 5079 OX=476282 GN=BJS_01442 PE=4 SV=1 - [A0A023XP49_BRAJP]	109.653	13.07	5	3	3	4	0.000303056	0.000287536	0.58872	1	1.05398	0.0758434
id711	Q9AMZ2	ID711 OS=Bradyrhizobium japonicum OX=375 GN=id711 PE=4 SV=1 - [Q9AMZ2_BRAJP]	109.504	75.36	1	4	4	6	0.000306314	0.000357839	0.100892	1	0.856011	-0.224299
BKD09_RS20195	A0A1L3FBM8	Uncharacterized protein OS=Bradyrhizobium japonicum OX=375 GN=BKD09_RS20195 PE=4 SV=1 - [A0A1L3FBM8_BRAJP]	109.425	9.4	5	6	6	7	0.000309648	0.00034848	0.235986	1	0.888568	-0.170446
MA20_23535	A0A0A3XT54	Uncharacterized protein OS=Bradyrhizobium japonicum OX=375 GN=MA20_23535 PE=4 SV=1 - [A0A0A3XT54_BRAJP]	109.395	50.52	3	3	3	6	0.000245788	0.000271727	0.610053	1	0.90454	-0.144743
MA20_25085	A0A0A3XWY3	MFS transporter OS=Bradyrhizobium japonicum OX=375 GN=MA20_25085 PE=3 SV=1 - [A0A0A3XWY3_BRAJP]	109.379	20.31	5	7	7	8	0.000290386	0.000305364	0.213378	1	0.950948	-0.072562
amn	A0A023XX03	AMP nucleosidase OS=Bradyrhizobium japonicum SEMIA 5079 OX=476282 GN=amn PE=3 SV=1 - [A0A023XX03_BRAJP]	109.176	15.75	5	7	7	8	0.000275984	0.000259388	0.544195	1	1.06398	0.0894685
	Q9LAR4	Malonyl CoA synthetase (Fragment) OS=Bradyrhizobium japonicum OX=375 PE=4 SV=1 - [Q9LAR4_BRAJP]	109.138	17.49	1	1	9	12	0.000301794	0.000200034	0.0599364	1	1.50872	0.593324
MA20_30210	A0A0A3XNX6	Methylcrotonoyl-CoA carboxylase OS=Bradyrhizobium japonicum OX=375 GN=MA20_30210 PE=4 SV=1 - [A0A0A3XNX6_BRAJP]	109.091	19.48	4	7	7	7	0.000249401	0.000257823	0.810497	1	0.967334	-0.0479141
BSZ19_44965	A0A1Y2J8G5	Dehydrogenase OS=Bradyrhizobium japonicum OX=375 GN=BSZ19_44965 PE=4 SV=1 - [A0A1Y2J8G5_BRAJP]	109.045	42.75	5	8	8	11	0.00032804	0.000293683	0.637762	1	1.11699	0.159614
BSZ19_23760	A0A1Y2JNM3	Oxidoreductase OS=Bradyrhizobium japonicum OX=375 GN=BSZ19_23760 PE=4 SV=1 - [A0A1Y2JNM3_BRAJP]	108.973	26.16	5	7	7	8	0.00028587	0.000217277	0.242445	1	1.31569	0.395821
BSZ19_31690	A0A1Y2JGW6	3-oxoacyl-ACP reductase OS=Bradyrhizobium japonicum OX=375 GN=BSZ19_31690 PE=4 SV=1 - [A0A1Y2JGW6_BRAJP]	108.877	31.75	5	7	7	12	0.000343748	0.000335945	0.844083	1	1.02323	0.0331271
BJS_04391	A0A023XRP2	Uncharacterized protein OS=Bradyrhizobium japonicum SEMIA 5079 OX=476282 GN=BJS_04391 PE=4 SV=1 - [A0A023XRP2_BRAJP]	108.788	25.58	5	8	8	12	0.000344869	0.00031226	0.236605	1	1.10443	0.143301
ribH	A0A0A3Y648	6,7-dimethyl-8-ribityllumazine synthase OS=Bradyrhizobium japonicum OX=375 GN=ribH PE=3 SV=1 - [A0A0A3Y648_BRAJP]	108.604	48.11	2	5	5	7	0.000331997	0.000336903	0.926595	1	0.985437	-0.0211647
BSZ19_24120	A0A0A3XTM8	Carboxymuconolactone decarboxylase family protein OS=Bradyrhizobium japonicum OX=375 GN=BSZ19_24120 PE=4 SV=1 - [A0A0A3XTM8_BRAJP]	108.575	35.43	4	4	4	6	0.000311948	0.000334185	0.131908	1	0.933458	-0.0993437
MA20_34720	A0A0A3XLF3	LexA repressor OS=Bradyrhizobium japonicum OX=375 GN=MA20_34720 PE=4 SV=1 - [A0A0A3XLF3_BRAJP]	108.151	23.27	3	4	4	12	0.000350751	0.000326427	0.408207	1	1.07452	0.103687
BKD09_RS13345	A0A1L3F7Q3	Uncharacterized protein OS=Bradyrhizobium japonicum OX=375 GN=BKD09_RS13345 PE=4 SV=1 - [A0A1L3F7Q3_BRAJP]	107.816	22.31	2	2	5	8	0.000358154	0.000298727	0.322466	1	1.19893	0.261751
MA20_05890	A0A0A3Z506	Uncharacterized protein OS=Bradyrhizobium japonicum OX=375 GN=MA20_05890 PE=4 SV=1 - [A0A0A3Z506_BRAJP]	107.727	36.05	3	4	4	8	0.000267734	0.000267166	0.97948	1	1.00213	0.00306337
BSZ19_49265	A0A0A3XMW7	Salicylate 1-monooxygenase OS=Bradyrhizobium japonicum OX=375 GN=BSZ19_49265 PE=4 SV=1 - [A0A0A3XMW7_BRAJP]	107.609	21.15	3	8	8	10	0.000308857	0.000295647	0.0933809	1	1.04468	0.0630593
BKD09_RS31395	A0A0A3YT43	Aminotransferase OS=Bradyrhizobium japonicum OX=375 GN=BKD09_RS31395 PE=4 SV=1 - [A0A0A3YT43_BRAJP]	107.244	24.17	4	8	8	10	0.00032246	0.000289084	0.239861	1	1.11545	0.157632
BSZ19_27875	A0A1Y2JIT8	Probable phosphoketolase OS=Bradyrhizobium japonicum OX=375 GN=BSZ19_27875 PE=3 SV=1 - [A0A1Y2JIT8_BRAJP]	107.084	12.2	5	6	6	10	0.000281853	0.000268231	0.55736	1	1.05078	0.0714643
BSZ19_17930	A0A0A3XP63	FeS assembly SUF system protein OS=Bradyrhizobium japonicum OX=375 GN=BSZ19_17930 PE=4 SV=1 - [A0A0A3XP63_BRAJP]	107.061	23.58	2	2	2	4	0.00029087	0.000230179	0.0387706	1	1.26367	0.337618
BKD09_RS38470	A0A1L3FLN6	Glutathione S-transferase OS=Bradyrhizobium japonicum OX=375 GN=BKD09_RS38470 PE=3 SV=1 - [A0A1L3FLN6_BRAJP]	106.962	13.11	2	1	2	6	0.000264639	0.000227908	0.502632	1	1.16116	0.215572
MA20_16505	A0A0A3Y0R0	Dehydrogenase OS=Bradyrhizobium japonicum OX=375 GN=MA20_16505 PE=3 SV=1 - [A0A0A3Y0R0_BRAJP]	106.94	19.05	2	4	4	6	0.000297272	0.000284801	0.542216	1	1.04379	0.061828
MA20_01745	A0A0A3Y4G0	DGPF domain-containing protein OS=Bradyrhizobium japonicum OX=375 GN=MA20_01745 PE=4 SV=1 - [A0A0A3Y4G0_BRAJP]	106.9	26.5	1	1	3	5	0.000272812	0.000262229	0.706843	1	1.04036	0.0570784
BJS_04815	A0A023XT59	Two-component response regulator OS=Bradyrhizobium japonicum SEMIA 5079 OX=476282 GN=BJS_04815 PE=4 SV=1 - [A0A023XT59_BRAJP]	106.689	33.74	4	7	7	8	0.000316117	0.000332268	0.243151	1	0.951392	-0.0718887
MA20_16805	A0A0A3YZI3	Acriflavine resistance protein B OS=Bradyrhizobium japonicum OX=375 GN=MA20_16805 PE=3 SV=1 - [A0A0A3YZI3_BRAJP]	106.547	6.01	3	5	5	6	0.000294723	0.000248326	0.00688416	1	1.18684	0.247126
BKD09_RS10275	A0A1L3F615	Alkaline phosphatase OS=Bradyrhizobium japonicum OX=375 GN=BKD09_RS10275 PE=4 SV=1 - [A0A1L3F615_BRAJP]	106.527	49	2	1	4	7	0.00026554	0.000287069	0.538727	1	0.925002	-0.112471
BJS_07502	A0A023X9R8	Uncharacterized protein OS=Bradyrhizobium japonicum SEMIA 5079 OX=476282 GN=BJS_07502 PE=4 SV=1 - [A0A023X9R8_BRAJP]	106.393	15.97	5	7	7	10	0.000295312	0.000267196	0.102013	1	1.10523	0.144346
BKD09_RS25655	A0A1L3FEJ4	Uncharacterized protein OS=Bradyrhizobium japonicum OX=375 GN=BKD09_RS25655 PE=4 SV=1 - [A0A1L3FEJ4_BRAJP]	106.221	20.43	4	5	5	7	0.000300921	0.00033004	0.310656	1	0.91177	-0.133258
rpmG	A0A0A3XNT5	50S ribosomal protein L33 OS=Bradyrhizobium japonicum OX=375 GN=rpmG PE=3 SV=1 - [A0A0A3XNT5_BRAJP]	106.116	25.45	1	1	1	5	0.000290895	0.000245987	0.292937	1	1.18256	0.241916
mntH	A0A1L3FDT4	Divalent metal cation transporter MntH OS=Bradyrhizobium japonicum OX=375 GN=mntH PE=3 SV=1 - [A0A1L3FDT4_BRAJP]	105.765	5.56	5	2	2	5	0.000322489	0.000359142	0.165936	1	0.897943	-0.155304
BJS_00176	A0A023XL48	Putative ABC-type sugar transport system, periplasmic component OS=Bradyrhizobium japonicum SEMIA 5079 OX=476282 GN=BJS_00176 PE=4 SV=1 - [A0A023XL48_BRAJP]	105.7	15.02	3	6	6	9	0.000264088	0.00020733	0.190346	1	1.27376	0.349092
BKD09_RS28690	A0A1L3FGA1	Histidine kinase OS=Bradyrhizobium japonicum OX=375 GN=BKD09_RS28690 PE=4 SV=1 - [A0A1L3FGA1_BRAJP]	105.642	12.32	4	5	5	6	0.000303379	0.000352559	0.167465	1	0.860505	-0.216745
BJS_03074	A0A023XDT6	L-lactate dehydrogenase OS=Bradyrhizobium japonicum SEMIA 5079 OX=476282 GN=BJS_03074 PE=3 SV=1 - [A0A023XDT6_BRAJP]	105.341	19.63	5	5	5	7	0.000297884	0.00029346	0.770599	1	1.01508	0.0215878
MA20_24905	A0A0A3XTR1	Aminotransferase OS=Bradyrhizobium japonicum OX=375 GN=MA20_24905 PE=3 SV=1 - [A0A0A3XTR1_BRAJP]	105.085	15.35	3	5	5	5	0.00029729	0.000293085	0.86607	1	1.01435	0.0205553
BJ6T_78470	G7DCY5	Uncharacterized protein OS=Bradyrhizobium japonicum USDA 6 OX=1037409 GN=BJ6T_78470 PE=4 SV=1 - [G7DCY5_BRAJP]	104.898	37.21	1	4	4	5	0.000244552	0.00021704	0.476329	1	1.12676	0.172182
BKD09_RS07075	A0A1L3F4C5	Uncharacterized protein OS=Bradyrhizobium japonicum OX=375 GN=BKD09_RS07075 PE=4 SV=1 - [A0A1L3F4C5_BRAJP]	104.201	15.46	4	2	2	4	0.000290504	0.000317271	0.443123	1	0.915634	-0.127157
ureA	A0A0A3YWT9	Urease subunit gamma OS=Bradyrhizobium japonicum OX=375 GN=ureA PE=3 SV=1 - [A0A0A3YWT9_BRAJP]	104.193	43	3	3	3	5	0.000280399	0.000295519	0.608733	1	0.948838	-0.0757664
MA20_36620	A0A0A3XNM1	Substrate-binding protein OS=Bradyrhizobium japonicum OX=375 GN=MA20_36620 PE=4 SV=1 - [A0A0A3XNM1_BRAJP]	104.151	17.83	5	8	8	8	0.000266638	0.000333621	0.160795	1	0.799226	-0.323325
gcvT	A0A1Y2JC83	Glycine cleavage system protein T OS=Bradyrhizobium japonicum OX=375 GN=gcvT PE=3 SV=1 - [A0A1Y2JC83_BRAJP]	103.966	21.73	2	1	7	11	0.000724799	0.000571087	0.591249	1	1.26916	0.343872
BJA01nite_07340	A0A4Y3YJY4	Microcystinase C OS=Bradyrhizobium japonicum OX=375 GN=BJA01nite_07340 PE=4 SV=1 - [A0A4Y3YJY4_BRAJP]	103.767	21.76	3	4	10	10	0.000327815	0.000338888	0.765362	1	0.967326	-0.0479261
BJ6T_63840	G7DQB2	Uncharacterized protein OS=Bradyrhizobium japonicum USDA 6 OX=1037409 GN=BJ6T_63840 PE=4 SV=1 - [G7DQB2_BRAJP]	103.683	18.62	4	6	6	7	0.000230348	0.000213161	0.702315	1	1.08063	0.111873
BKD09_RS23270	A0A1L3FD79	ATPase OS=Bradyrhizobium japonicum OX=375 GN=BKD09_RS23270 PE=4 SV=1 - [A0A1L3FD79_BRAJP]	103.569	39.26	3	1	6	10	0.000320482	0.000376787	0.291288	1	0.850564	-0.233508
BJS_06392	A0A023XJ43	Uncharacterized protein OS=Bradyrhizobium japonicum SEMIA 5079 OX=476282 GN=BJS_06392 PE=4 SV=1 - [A0A023XJ43_BRAJP]	103.521	18.75	5	4	4	5	0.000305408	0.000273654	0.241939	1	1.11603	0.158381
BJS_02013	A0A023XRC5	Uncharacterized protein OS=Bradyrhizobium japonicum SEMIA 5079 OX=476282 GN=BJS_02013 PE=4 SV=1 - [A0A023XRC5_BRAJP]	103.302	40.28	2	3	3	6	0.000301978	0.000309791	0.723934	1	0.97478	-0.0368513
BKD09_RS00495	A0A1L3F0I8	NADP-dependent oxidoreductase OS=Bradyrhizobium japonicum OX=375 GN=BKD09_RS00495 PE=4 SV=1 - [A0A1L3F0I8_BRAJP]	103.287	28.83	2	1	8	13	0.000363244	0.00031587	0.407931	1	1.14998	0.201608
BKD09_RS37810	A0A1L3FLE1	3,4-dihydroxy-2-butanone-4-phosphate synthase OS=Bradyrhizobium japonicum OX=375 GN=BKD09_RS37810 PE=3 SV=1 - [A0A1L3FLE1_BRAJP]	103.202	26.26	2	7	7	9	0.000305549	0.000332347	0.247977	1	0.919366	-0.12129
hisE	A0A0A3XTM9	Phosphoribosyl-ATP pyrophosphatase OS=Bradyrhizobium japonicum OX=375 GN=hisE PE=3 SV=1 - [A0A0A3XTM9_BRAJP]	103.033	48.11	3	5	5	8	0.000328135	0.000323229	0.828839	1	1.01518	0.0217351
BJS_03007	A0A023XCJ7	Putative glucosyll hydrolase (BNR repeat) OS=Bradyrhizobium japonicum SEMIA 5079 OX=476282 GN=BJS_03007 PE=4 SV=1 - [A0A023XCJ7_BRAJP]	102.933	7.48	2	1	2	4	0.000313402	0.000297959	0.56187	1	1.05183	0.0729029
BJS_07798	A0A023XW38	Lactamase_B domain-containing protein OS=Bradyrhizobium japonicum SEMIA 5079 OX=476282 GN=BJS_07798 PE=4 SV=1 - [A0A023XW38_BRAJP]	102.752	6.52	5	2	2	2	0.000291873	0.000294455	0.957074	1	0.99123	-0.0127083
BSZ19_49445	A0A1Y2J6P9	Glcg protein OS=Bradyrhizobium japonicum OX=375 GN=BSZ19_49445 PE=4 SV=1 - [A0A1Y2J6P9_BRAJP]	102.546	36.62	5	5	5	8	0.0002972	0.000279687	0.196369	1	1.06262	0.0876217
MA20_35470	A0A0A3XPN3	Beta-lactamase OS=Bradyrhizobium japonicum OX=375 GN=MA20_35470 PE=3 SV=1 - [A0A0A3XPN3_BRAJP]	102.545	24.26	3	1	5	8	0.000328734	0.000323198	0.921801	1	1.01713	0.0244983
aroQ	G7DFZ9	3-dehydroquinate dehydratase OS=Bradyrhizobium japonicum USDA 6 OX=1037409 GN=aroQ PE=3 SV=1 - [G7DFZ9_BRAJP]	102.464	47.1	1	3	6	8	0.000277975	0.000323484	0.0638855	1	0.859315	-0.218741
BJS_00060	A0A023XKS3	MoCF_biosynth domain-containing protein OS=Bradyrhizobium japonicum SEMIA 5079 OX=476282 GN=BJS_00060 PE=4 SV=1 - [A0A023XKS3_BRAJP]	102.41	17.98	6	8	8	10	0.000285987	0.000278708	0.5782	1	1.02612	0.0371946
BJS_04422	A0A023XR68	Uncharacterized protein OS=Bradyrhizobium japonicum SEMIA 5079 OX=476282 GN=BJS_04422 PE=4 SV=1 - [A0A023XR68_BRAJP]	102.382	17.85	3	3	5	5	0.000260333	0.000274253	0.569826	1	0.949247	-0.075145
BJS_06233	A0A023XIS1	Binding protein yliB OS=Bradyrhizobium japonicum SEMIA 5079 OX=476282 GN=BJS_06233 PE=4 SV=1 - [A0A023XIS1_BRAJP]	102.3	24.6	5	11	11	16	0.000331344	0.00036801	0.208261	1	0.900366	-0.151417
glnE	A0A023XI12	Bifunctional glutamine synthetase adenylyltransferase/adenylyl-removing enzyme OS=Bradyrhizobium japonicum SEMIA 5079 OX=476282 GN=glnE PE=3 SV=1 - [A0A023XI12_BRAJP]	102.114	5.23	4	2	4	5	0.000312558	0.000350585	0.0438903	1	0.891533	-0.16564
BJS_08371	A0A023XXJ4	Outer membrane protein OS=Bradyrhizobium japonicum SEMIA 5079 OX=476282 GN=BJS_08371 PE=4 SV=1 - [A0A023XXJ4_BRAJP]	102.004	23.47	4	3	3	8	0.000306175	0.000378996	0.0690575	1	0.807858	-0.307827
purD	A0A1Y2JFK7	Phosphoribosylamine--glycine ligase OS=Bradyrhizobium japonicum OX=375 GN=purD PE=3 SV=1 - [A0A1Y2JFK7_BRAJP]	101.846	17.8	2	1	7	9	0.000524779	0.000538517	0.945198	1	0.974489	-0.0372822
BKD09_RS46995	A0A1L3FRH8	Molybdate ABC transporter substrate-binding protein OS=Bradyrhizobium japonicum OX=375 GN=BKD09_RS46995 PE=4 SV=1 - [A0A1L3FRH8_BRAJP]	101.473	26.44	3	1	5	7	0.000247834	0.000279644	0.559795	1	0.886249	-0.174216
BJS_02486	A0A023XB29	PNPLA domain-containing protein OS=Bradyrhizobium japonicum SEMIA 5079 OX=476282 GN=BJS_02486 PE=4 SV=1 - [A0A023XB29_BRAJP]	101.083	28.62	5	8	8	11	0.000263545	0.00026379	0.991556	1	0.999068	-0.00134519
BKD09_RS47340	A0A0M9B648	Uncharacterized protein OS=Bradyrhizobium japonicum OX=375 GN=BKD09_RS47340 PE=4 SV=1 - [A0A0M9B648_BRAJP]	101.026	37.93	1	1	3	4	0.000247851	0.000194796	0.233849	1	1.27236	0.347509
BJ6T_46510	G7D6N1	Signal peptidase I OS=Bradyrhizobium japonicum USDA 6 OX=1037409 GN=BJ6T_46510 PE=3 SV=1 - [G7D6N1_BRAJP]	100.998	24.02	2	4	4	7	0.000308867	0.000304833	0.796575	1	1.01323	0.0189669
BJS_02796	A0A023XCM7	Nitrilotriacetate monooxygenase component A OS=Bradyrhizobium japonicum SEMIA 5079 OX=476282 GN=BJS_02796 PE=4 SV=1 - [A0A023XCM7_BRAJP]	100.964	12.24	6	4	4	4	0.000294125	0.000285624	0.399334	1	1.02977	0.0423157
MA20_31670	A0A0A3XRG7	Mannose-6-phosphate isomerase OS=Bradyrhizobium japonicum OX=375 GN=MA20_31670 PE=4 SV=1 - [A0A0A3XRG7_BRAJP]	100.73	29.91	2	1	3	4	0.000251112	0.000262699	0.740011	1	0.955895	-0.0650767
BJS_05242	A0A023XUF7	Cyclic nucleotide-binding domain-containing protein OS=Bradyrhizobium japonicum SEMIA 5079 OX=476282 GN=BJS_05242 PE=4 SV=1 - [A0A023XUF7_BRAJP]	100.58	31.15	4	3	3	4	0.000280875	0.000290786	0.790714	1	0.965917	-0.0500285
rplI	A0A0A3XQC2	50S ribosomal protein L9 OS=Bradyrhizobium japonicum OX=375 GN=rplI PE=3 SV=1 - [A0A0A3XQC2_BRAJP]	100.395	16	4	3	3	5	0.000330643	0.000262618	0.132534	1	1.25903	0.332308
BJS_05569	A0A023XVC4	Indoleacetamide hydrolase OS=Bradyrhizobium japonicum SEMIA 5079 OX=476282 GN=BJS_05569 PE=3 SV=1 - [A0A023XVC4_BRAJP]	100.308	12.21	3	1	5	5	0.000242062	0.000214384	0.573432	1	1.1291	0.175177
MA20_15105	A0A0A3Y1F7	Toxin OS=Bradyrhizobium japonicum OX=375 GN=MA20_15105 PE=4 SV=1 - [A0A0A3Y1F7_BRAJP]	100.288	31.97	4	4	4	6	0.000359854	0.000396033	0.580103	1	0.908648	-0.138207
MA20_28755	A0A0A3XR59	Uncharacterized protein OS=Bradyrhizobium japonicum OX=375 GN=MA20_28755 PE=4 SV=1 - [A0A0A3XR59_BRAJP]	100.085	43.53	3	3	3	3	0.000340379	0.000279559	0.129514	1	1.21756	0.283987
BJS_08257	A0A023X933	Nodulation protein U, 6-O-carbamoyl transferase, NodU OS=Bradyrhizobium japonicum SEMIA 5079 OX=476282 GN=BJS_08257 PE=4 SV=1 - [A0A023X933_BRAJP]	100.005	15.17	1	6	7	10	0.000364443	0.000258152	0.110943	1	1.41174	0.49747
BKD09_RS25075	A0A1L3FE88	Glycosyl hydrolase OS=Bradyrhizobium japonicum OX=375 GN=BKD09_RS25075 PE=4 SV=1 - [A0A1L3FE88_BRAJP]	99.9916	6.7	2	2	3	4	0.000347699	0.000327627	0.614602	1	1.06126	0.0857825
BJS_04117	A0A023XFN9	Thiolase_N domain-containing protein OS=Bradyrhizobium japonicum SEMIA 5079 OX=476282 GN=BJS_04117 PE=4 SV=1 - [A0A023XFN9_BRAJP]	99.8333	8.73	5	3	3	4	0.000344803	0.00038368	0.187663	1	0.898674	-0.154131
MA20_17495	A0A0A3XXL9	Aldehyde dehydrogenase OS=Bradyrhizobium japonicum OX=375 GN=MA20_17495 PE=4 SV=1 - [A0A0A3XXL9_BRAJP]	99.7562	17.86	8	11	11	13	0.000311491	0.000297728	0.539774	1	1.04623	0.0651962
rimO	A0A1L3FF55	Ribosomal protein S12 methylthiotransferase RimO OS=Bradyrhizobium japonicum OX=375 GN=rimO PE=3 SV=1 - [A0A1L3FF55_BRAJP]	99.7032	25.4	5	8	8	10	0.000290393	0.000283377	0.652103	1	1.02476	0.0352874
nuoJ	A0A023XDN1	NADH-quinone oxidoreductase subunit J OS=Bradyrhizobium japonicum SEMIA 5079 OX=476282 GN=nuoJ PE=3 SV=1 - [A0A023XDN1_BRAJP]	99.6941	12.26	1	1	2	3	0.000532888	0.000494968	0.873055	1	1.07661	0.106498
BKD09_RS35055	A0A0A3XZS6	7,8-dihydroneopterin aldolase OS=Bradyrhizobium japonicum OX=375 GN=BKD09_RS35055 PE=3 SV=1 - [A0A0A3XZS6_BRAJP]	99.4504	27.87	1	2	2	3	0.00032611	0.000310081	0.669699	1	1.05169	0.0727142
BJS_06147	A0A023XJB6	3-isopropylmalate dehydrogenase OS=Bradyrhizobium japonicum SEMIA 5079 OX=476282 GN=BJS_06147 PE=4 SV=1 - [A0A023XJB6_BRAJP]	99.189	25.91	5	8	8	15	0.000334507	0.000307535	0.255641	1	1.08771	0.121289
BKD09_RS23105	A0A1L3FD49	Uncharacterized protein OS=Bradyrhizobium japonicum OX=375 GN=BKD09_RS23105 PE=4 SV=1 - [A0A1L3FD49_BRAJP]	99.1212	30.77	4	2	2	3	0.00025726	0.000282407	0.422484	1	0.910954	-0.13455
BKD09_RS17240	A0A1L3F9W4	EvpB family type VI secretion protein OS=Bradyrhizobium japonicum OX=375 GN=BKD09_RS17240 PE=4 SV=1 - [A0A1L3F9W4_BRAJP]	99.0167	6.2	3	3	3	3	0.000302139	0.000338817	0.478396	1	0.891747	-0.165293
BKD09_RS35130	A0A1L3FK85	Uncharacterized protein OS=Bradyrhizobium japonicum OX=375 GN=BKD09_RS35130 PE=4 SV=1 - [A0A1L3FK85_BRAJP]	98.9907	30.13	5	4	4	5	0.000312171	0.000360687	0.0121776	1	0.865489	-0.208412
BJS_01637	A0A023XPB0	DUF1244 domain-containing protein OS=Bradyrhizobium japonicum SEMIA 5079 OX=476282 GN=BJS_01637 PE=4 SV=1 - [A0A023XPB0_BRAJP]	98.9621	49	3	1	4	7	0.000223495	0.000185384	0.48356	1	1.20558	0.269726
BJS_08107	A0A023XWP5	Chemotaxis motB protein OS=Bradyrhizobium japonicum SEMIA 5079 OX=476282 GN=BJS_08107 PE=4 SV=1 - [A0A023XWP5_BRAJP]	98.8736	21.93	4	6	6	7	0.000309691	0.000290763	0.14462	1	1.06509	0.0909815
MA20_30035	A0A0A3XNU9	Transporter OS=Bradyrhizobium japonicum OX=375 GN=MA20_30035 PE=3 SV=1 - [A0A0A3XNU9_BRAJP]	98.7885	17.81	4	5	5	7	0.000289723	0.000270408	0.125795	1	1.07143	0.099535
BKD09_RS03095	A0A1L3F1W2	Putative pyruvate, phosphate dikinase regulatory protein OS=Bradyrhizobium japonicum OX=375 GN=BKD09_RS03095 PE=3 SV=1 - [A0A1L3F1W2_BRAJP]	98.6064	24.37	2	5	5	6	0.000290535	0.00031287	0.170708	1	0.928612	-0.106853
BJS_00661	A0A023XMF3	ABC-type tungstate transport system, permease component OS=Bradyrhizobium japonicum SEMIA 5079 OX=476282 GN=BJS_00661 PE=4 SV=1 - [A0A023XMF3_BRAJP]	98.5682	15.61	5	4	4	6	0.00029332	0.000265926	0.583766	1	1.10301	0.141452
BSZ19_03080	A0A1Y2JX36	Hydroxyacid dehydrogenase OS=Bradyrhizobium japonicum OX=375 GN=BSZ19_03080 PE=4 SV=1 - [A0A1Y2JX36_BRAJP]	98.4941	9.89	2	1	4	6	0.000432747	0.000478667	0.57891	1	0.904067	-0.145499
MA20_00145	A0A0A3Y6L9	Peptide ABC transporter substrate-binding protein OS=Bradyrhizobium japonicum OX=375 GN=MA20_00145 PE=4 SV=1 - [A0A0A3Y6L9_BRAJP]	98.4605	14.62	5	7	7	7	0.000290748	0.000275005	0.566005	1	1.05725	0.0803132
MA20_17970	A0A0A3XUI6	Metallophosphoesterase OS=Bradyrhizobium japonicum OX=375 GN=MA20_17970 PE=4 SV=1 - [A0A0A3XUI6_BRAJP]	98.3782	22.99	5	6	6	10	0.000316676	0.000291606	0.275124	1	1.08597	0.118987
BSZ19_44875	A0A1Y2JBQ0	Glycine oxidase OS=Bradyrhizobium japonicum OX=375 GN=BSZ19_44875 PE=4 SV=1 - [A0A1Y2JBQ0_BRAJP]	98.3429	26.79	1	2	7	8	0.000267692	0.000248487	0.422241	1	1.07729	0.107407
gcvT	A0A1L3FBX6	Glycine cleavage system protein T OS=Bradyrhizobium japonicum OX=375 GN=gcvT PE=3 SV=1 - [A0A1L3FBX6_BRAJP]	98.2992	21.2	2	1	7	11	0.000328047	0.000255187	0.0349435	1	1.28552	0.362347
MA20_41800	A0A0A3XLD1	ABC transporter substrate-binding protein OS=Bradyrhizobium japonicum OX=375 GN=MA20_41800 PE=4 SV=1 - [A0A0A3XLD1_BRAJP]	98.1752	26.04	5	6	6	10	0.000292637	0.000281807	0.600881	1	1.03843	0.0544049
MA20_27485	A0A0A3XTS3	Carbon monoxide dehydrogenase OS=Bradyrhizobium japonicum OX=375 GN=MA20_27485 PE=4 SV=1 - [A0A0A3XTS3_BRAJP]	97.99	15.32	6	8	8	10	0.000284769	0.000295191	0.615208	1	0.964694	-0.0518561
BJS_04496	A0A023XSE4	Uncharacterized protein OS=Bradyrhizobium japonicum SEMIA 5079 OX=476282 GN=BJS_04496 PE=4 SV=1 - [A0A023XSE4_BRAJP]	97.9793	34.95	5	3	3	13	0.000317309	0.000335079	0.697213	1	0.946967	-0.0786136
ku	A0A023XIE6	Non-homologous end joining protein Ku OS=Bradyrhizobium japonicum SEMIA 5079 OX=476282 GN=ku PE=3 SV=1 - [A0A023XIE6_BRAJP]	97.9729	19.44	20	5	5	5	0.000278063	0.000249682	0.382568	1	1.11367	0.155325
BJS_01975	A0A023XQD5	Chemotaxis protein OS=Bradyrhizobium japonicum SEMIA 5079 OX=476282 GN=BJS_01975 PE=4 SV=1 - [A0A023XQD5_BRAJP]	97.805	26.32	2	2	2	3	0.000262537	0.000239065	0.398943	1	1.09818	0.135116
fixO	Q03074	FixO protein OS=Bradyrhizobium japonicum OX=375 GN=fixO PE=4 SV=1 - [Q03074_BRAJP]	97.7161	13.93	1	2	2	7	0.000174948	0.000181254	0.949518	1	0.965207	-0.0510895
BJS_03229	A0A023XDV4	Extracellular solute-binding protein OS=Bradyrhizobium japonicum SEMIA 5079 OX=476282 GN=BJS_03229 PE=4 SV=1 - [A0A023XDV4_BRAJP]	97.667	26.24	5	6	6	11	0.000259934	0.000239658	0.662337	1	1.0846	0.117168
secF	A0A4Y3YSA3	Protein-export membrane protein SecF OS=Bradyrhizobium japonicum OX=375 GN=secF PE=4 SV=1 - [A0A4Y3YSA3_BRAJP]	97.6661	16.81	3	1	4	9	0.000237141	0.000226596	0.784278	1	1.04653	0.0656205
kdsA	A0A1L3FEI3	2-dehydro-3-deoxyphosphooctonate aldolase OS=Bradyrhizobium japonicum OX=375 GN=kdsA PE=3 SV=1 - [A0A1L3FEI3_BRAJP]	97.6562	38.87	4	8	8	8	0.000309253	0.000311786	0.762974	1	0.991877	-0.0117674
rpsQ	A0A0A3YLU1	30S ribosomal protein S17 OS=Bradyrhizobium japonicum OX=375 GN=rpsQ PE=3 SV=1 - [A0A0A3YLU1_BRAJP]	97.4954	12.2	3	1	1	6	0.000284109	0.000261945	0.142592	1	1.08461	0.117182
BJS_03677	A0A023XER7	Aminotransferase OS=Bradyrhizobium japonicum SEMIA 5079 OX=476282 GN=BJS_03677 PE=3 SV=1 - [A0A023XER7_BRAJP]	97.4006	14.04	3	4	4	6	0.000282822	0.000277456	0.66958	1	1.01934	0.0276327
MA20_26915	A0A0A3XPU0	Dihydrodipicolinate synthetase OS=Bradyrhizobium japonicum OX=375 GN=MA20_26915 PE=3 SV=1 - [A0A0A3XPU0_BRAJP]	97.1244	9.8	5	2	2	3	0.0003332	0.000334073	0.975722	1	0.997387	-0.00377456
BJ6T_81300	G7DGI2	Uncharacterized protein OS=Bradyrhizobium japonicum USDA 6 OX=1037409 GN=BJ6T_81300 PE=4 SV=1 - [G7DGI2_BRAJP]	97.0981	41.59	1	4	4	8	0.000265446	0.00028093	0.544613	1	0.944885	-0.0817895
BJA01nite_24770	A0A4Y3YNQ4	Uncharacterized protein OS=Bradyrhizobium japonicum OX=375 GN=BJA01nite_24770 PE=4 SV=1 - [A0A4Y3YNQ4_BRAJP]	97.0592	28.02	1	2	4	6	0.00024699	0.000289661	0.501268	1	0.852687	-0.229911
modA	A0A023XVI8	Molybdate-binding protein periplasmic protein OS=Bradyrhizobium japonicum SEMIA 5079 OX=476282 GN=modA PE=4 SV=1 - [A0A023XVI8_BRAJP]	96.9257	19.92	5	1	5	6	0.000265302	0.000281353	0.649883	1	0.942951	-0.084746
BKD09_RS20525	A0A1L3FBR0	Lectin OS=Bradyrhizobium japonicum OX=375 GN=BKD09_RS20525 PE=4 SV=1 - [A0A1L3FBR0_BRAJP]	96.8213	23.66	4	4	4	7	0.000217067	0.00021688	0.996996	1	1.00086	0.00124346
MA20_09435	A0A0A3Z2X1	ATPase OS=Bradyrhizobium japonicum OX=375 GN=MA20_09435 PE=4 SV=1 - [A0A0A3Z2X1_BRAJP]	96.691	44.59	5	6	6	8	0.000378748	0.000402081	0.800376	1	0.94197	-0.086247
MA20_41120	A0A0A3XL62	Endoribonuclease L-PSP OS=Bradyrhizobium japonicum OX=375 GN=MA20_41120 PE=4 SV=1 - [A0A0A3XL62_BRAJP]	96.65	27.27	2	1	3	6	0.000314887	0.000345612	0.100843	1	0.911101	-0.134317
gdhA	A0A023XPQ0	Glucose 1-dehydrogenase OS=Bradyrhizobium japonicum SEMIA 5079 OX=476282 GN=gdhA PE=4 SV=1 - [A0A023XPQ0_BRAJP]	96.5262	22.66	5	4	4	5	0.000327779	0.000353642	0.181694	1	0.926867	-0.109566
BJ6T_05720	G7DH44	UPF0434 protein BJ6T_05720 OS=Bradyrhizobium japonicum USDA 6 OX=1037409 GN=BJ6T_05720 PE=3 SV=1 - [G7DH44_BRAJP]	96.3647	49.23	1	3	3	4	0.000337453	0.000342361	0.931369	1	0.985665	-0.020831
BJS_07979	A0A023XWY2	Uncharacterized protein OS=Bradyrhizobium japonicum SEMIA 5079 OX=476282 GN=BJS_07979 PE=4 SV=1 - [A0A023XWY2_BRAJP]	96.3223	17.75	4	1	5	7	0.000306499	0.000280673	0.511608	1	1.09201	0.126992
BSZ19_34170	A0A1Y2JI37	C4-dicarboxylate ABC transporter OS=Bradyrhizobium japonicum OX=375 GN=BSZ19_34170 PE=4 SV=1 - [A0A1Y2JI37_BRAJP]	96.3223	16.57	2	1	5	6	0.000277288	0.000313155	0.17891	1	0.885467	-0.17549
BJS_02617	A0A023XBE3	Zinc-type alcohol dehydrogenase-like protein OS=Bradyrhizobium japonicum SEMIA 5079 OX=476282 GN=BJS_02617 PE=3 SV=1 - [A0A023XBE3_BRAJP]	96.0358	24.93	5	6	6	8	0.000321173	0.000301029	0.548898	1	1.06692	0.0934501
BKD09_RS04725	A0A0A3YV34	Uncharacterized protein OS=Bradyrhizobium japonicum OX=375 GN=BKD09_RS04725 PE=4 SV=1 - [A0A0A3YV34_BRAJP]	95.7224	53.23	1	5	5	8	0.000302777	0.000296944	0.300028	1	1.01964	0.0280626
BJA01nite_73180	A0A4Y3Z1V7	Uncharacterized protein OS=Bradyrhizobium japonicum OX=375 GN=BJA01nite_73180 PE=4 SV=1 - [A0A4Y3Z1V7_BRAJP]	95.6229	14.56	1	5	5	7	0.000395077	0.000343484	0.503963	1	1.15021	0.201894
MA20_13155	A0A0A3XY88	Cupin OS=Bradyrhizobium japonicum OX=375 GN=MA20_13155 PE=4 SV=1 - [A0A0A3XY88_BRAJP]	95.5005	14.93	2	1	1	5	0.000266475	0.000303953	0.494089	1	0.876697	-0.18985
BKD09_RS02855	A0A1L3F1S4	2-hydroxychromene-2-carboxylate isomerase OS=Bradyrhizobium japonicum OX=375 GN=BKD09_RS02855 PE=3 SV=1 - [A0A1L3F1S4_BRAJP]	95.3582	27.72	5	5	5	7	0.000346167	0.000353597	0.866653	1	0.978988	-0.0306376
attY	A0A023XVP7	Glutathione S-transferase OS=Bradyrhizobium japonicum SEMIA 5079 OX=476282 GN=attY PE=4 SV=1 - [A0A023XVP7_BRAJP]	95.227	18.14	4	3	3	5	0.000295053	0.000310446	0.439505	1	0.950415	-0.0733705
MA20_48155	A0A0A3XHR2	Serine hydroxymethyltransferase (Fragment) OS=Bradyrhizobium japonicum OX=375 GN=MA20_48155 PE=3 SV=1 - [A0A0A3XHR2_BRAJP]	95.2034	3.01	1	1	1	6	0.000240066	0.000256007	0.727609	1	0.93773	-0.0927553
MA20_26475	A0A0A3YRM6	Chromosome partitioning protein ParB OS=Bradyrhizobium japonicum OX=375 GN=MA20_26475 PE=4 SV=1 - [A0A0A3YRM6_BRAJP]	94.9753	24.88	6	5	5	6	0.000290333	0.000279568	0.703188	1	1.03851	0.0545096
BJS_06570	A0A023XIF8	Peripla_BP_4 domain-containing protein OS=Bradyrhizobium japonicum SEMIA 5079 OX=476282 GN=BJS_06570 PE=4 SV=1 - [A0A023XIF8_BRAJP]	94.811	19	5	5	5	6	0.000301075	0.000313927	0.57923	1	0.959059	-0.060309
BJ6T_48180	G7D816	Uncharacterized protein OS=Bradyrhizobium japonicum USDA 6 OX=1037409 GN=BJ6T_48180 PE=4 SV=1 - [G7D816_BRAJP]	94.7111	4.95	1	1	2	4	0.000404429	0.000396208	0.911146	1	1.02075	0.0296263
BSZ19_20675	A0A1Y2JPA9	DUF892 domain-containing protein OS=Bradyrhizobium japonicum OX=375 GN=BSZ19_20675 PE=4 SV=1 - [A0A1Y2JPA9_BRAJP]	94.6698	33.33	7	5	5	6	0.000336496	0.000403559	0.350795	1	0.833822	-0.262188
BJS_04835	A0A023XT75	Sulfur oxidation protein OS=Bradyrhizobium japonicum SEMIA 5079 OX=476282 GN=BJS_04835 PE=3 SV=1 - [A0A023XT75_BRAJP]	94.55	11.84	5	6	6	7	0.000321804	0.000356412	0.526788	1	0.902899	-0.147364
BJS_06346	A0A023XIV5	D-galactarate dehydratase OS=Bradyrhizobium japonicum SEMIA 5079 OX=476282 GN=BJS_06346 PE=4 SV=1 - [A0A023XIV5_BRAJP]	94.4819	17.95	3	7	7	9	0.000296018	0.000317438	0.420105	1	0.932522	-0.100791
MA20_42305	A0A0A3XKY0	Electron transfer flavoprotein-ubiquinone oxidoreductase OS=Bradyrhizobium japonicum OX=375 GN=MA20_42305 PE=4 SV=1 - [A0A0A3XKY0_BRAJP]	94.4756	20.43	5	9	9	18	0.000321497	0.000333572	0.404153	1	0.963799	-0.0531958
BJS_07288	A0A023XAE6	Glucosyll transferase OS=Bradyrhizobium japonicum SEMIA 5079 OX=476282 GN=BJS_07288 PE=4 SV=1 - [A0A023XAE6_BRAJP]	94.2114	20.84	5	7	7	10	0.00027408	0.000286811	0.493501	1	0.955611	-0.0655045
MA20_26380	A0A0A3XSQ2	Acyl transferase OS=Bradyrhizobium japonicum OX=375 GN=MA20_26380 PE=4 SV=1 - [A0A0A3XSQ2_BRAJP]	94.04	42.26	4	9	9	11	0.000299986	0.000293658	0.782824	1	1.02155	0.0307569
nifQ	A0A0M9B4C6	Nitrogen fixation protein NifQ OS=Bradyrhizobium japonicum OX=375 GN=nifQ PE=4 SV=1 - [A0A0M9B4C6_BRAJP]	93.8814	36.43	4	7	7	12	0.00029252	0.000260963	0.0398997	1	1.12093	0.164694
aroB	A0A023XUP1	3-dehydroquinate synthase OS=Bradyrhizobium japonicum SEMIA 5079 OX=476282 GN=aroB PE=3 SV=1 - [A0A023XUP1_BRAJP]	93.7184	9.5	5	4	4	5	0.000291735	0.000275235	0.389638	1	1.05995	0.0839968
BJS_05087	A0A023XU61	Nucleotidyl transferase OS=Bradyrhizobium japonicum SEMIA 5079 OX=476282 GN=BJS_05087 PE=4 SV=1 - [A0A023XU61_BRAJP]	93.6731	14.58	4	3	3	6	0.000274957	0.000274498	0.988246	1	1.00167	0.00241438
alkK	A0A023XEJ2	Medium-chain-fatty-acid--CoA ligase OS=Bradyrhizobium japonicum SEMIA 5079 OX=476282 GN=alkK PE=4 SV=1 - [A0A023XEJ2_BRAJP]	93.5892	10.93	5	5	5	5	0.000323014	0.000293268	0.490911	1	1.10143	0.139379
MA20_17095	A0A0A3Y129	Beta-lactamase OS=Bradyrhizobium japonicum OX=375 GN=MA20_17095 PE=4 SV=1 - [A0A0A3Y129_BRAJP]	93.3913	13.68	4	1	5	7	0.000431868	0.000356696	0.368936	1	1.21074	0.275894
BSZ19_27965	A0A1Y2JK73	S49 family peptidase OS=Bradyrhizobium japonicum OX=375 GN=BSZ19_27965 PE=4 SV=1 - [A0A1Y2JK73_BRAJP]	93.1593	22.52	1	1	6	9	0.000260018	0.000200632	0.298086	1	1.296	0.374061
trpA	A0A0A3XWW4	Tryptophan synthase alpha chain OS=Bradyrhizobium japonicum OX=375 GN=trpA PE=3 SV=1 - [A0A0A3XWW4_BRAJP]	93.1061	15.11	4	4	4	5	0.000307	0.000299921	0.729725	1	1.0236	0.0336532
BJS_02449	A0A023XC66	Transferase OS=Bradyrhizobium japonicum SEMIA 5079 OX=476282 GN=BJS_02449 PE=4 SV=1 - [A0A023XC66_BRAJP]	93.075	30.68	5	5	5	8	0.000287265	0.000270151	0.17477	1	1.06335	0.0886198
rpsU	G7D8Q2	30S ribosomal protein S21 OS=Bradyrhizobium japonicum USDA 6 OX=1037409 GN=rpsU PE=3 SV=1 - [G7D8Q2_BRAJP]	93.0483	9.18	2	1	1	8	0.000265988	0.000261998	0.875853	1	1.01523	0.0218041
BKD09_RS40610	A0A0A3XLQ9	Uncharacterized protein OS=Bradyrhizobium japonicum OX=375 GN=BKD09_RS40610 PE=4 SV=1 - [A0A0A3XLQ9_BRAJP]	93.0452	18	1	4	4	5	0.000300806	0.000322211	0.256769	1	0.933569	-0.0991717
era	A0A1L3FDP0	GTPase Era OS=Bradyrhizobium japonicum OX=375 GN=era PE=3 SV=1 - [A0A1L3FDP0_BRAJP]	93.0376	22.4	4	6	6	7	0.00031092	0.000314777	0.839128	1	0.987746	-0.0177877
BJS_02757	A0A023XBT6	Oxidoreductase OS=Bradyrhizobium japonicum SEMIA 5079 OX=476282 GN=BJS_02757 PE=4 SV=1 - [A0A023XBT6_BRAJP]	92.9533	18.79	2	1	5	10	0.000331544	0.000371978	0.404111	1	0.891301	-0.166015
MA20_42360	A0A0A3XKQ4	Molybdenum cofactor biosynthesis protein B OS=Bradyrhizobium japonicum OX=375 GN=MA20_42360 PE=3 SV=1 - [A0A0A3XKQ4_BRAJP]	92.9229	18.18	4	3	3	7	0.000285804	0.000255363	0.212207	1	1.11921	0.16248
BKD09_RS05460	A0A1L3F383	OmpA-like domain-containing protein OS=Bradyrhizobium japonicum OX=375 GN=BKD09_RS05460 PE=4 SV=1 - [A0A1L3F383_BRAJP]	92.9178	24.78	2	1	9	9	0.000250091	0.000225348	0.748821	1	1.1098	0.150298
MA20_46305	A0A0A3YHF9	Uncharacterized protein OS=Bradyrhizobium japonicum OX=375 GN=MA20_46305 PE=4 SV=1 - [A0A0A3YHF9_BRAJP]	92.8481	21.39	3	4	4	6	0.000277026	0.00024959	0.511394	1	1.10992	0.15046
BJS_00235	A0A023XK94	Histidine kinase OS=Bradyrhizobium japonicum SEMIA 5079 OX=476282 GN=BJS_00235 PE=4 SV=1 - [A0A023XK94_BRAJP]	92.7189	9.88	5	6	6	8	0.000282136	0.000300475	0.47279	1	0.938966	-0.0908548
MA20_33675	A0A0A3YPL0	Multidrug transporter OS=Bradyrhizobium japonicum OX=375 GN=MA20_33675 PE=4 SV=1 - [A0A0A3YPL0_BRAJP]	92.5471	13.61	5	3	3	3	0.000322411	0.000339687	0.761442	1	0.949141	-0.0753055
BSZ19_47440	A0A1Y2J7X1	Alpha/beta hydrolase OS=Bradyrhizobium japonicum OX=375 GN=BSZ19_47440 PE=4 SV=1 - [A0A1Y2J7X1_BRAJP]	92.4512	13.69	6	4	4	6	0.000348649	0.000418281	0.0836379	1	0.833527	-0.262699
aroC	A0A023XJP4	Chorismate synthase OS=Bradyrhizobium japonicum SEMIA 5079 OX=476282 GN=aroC PE=3 SV=1 - [A0A023XJP4_BRAJP]	92.4257	11.05	3	3	3	5	0.000308607	0.000323503	0.308144	1	0.953955	-0.0680063
BJS_00044	A0A023XK46	Uncharacterized protein OS=Bradyrhizobium japonicum SEMIA 5079 OX=476282 GN=BJS_00044 PE=4 SV=1 - [A0A023XK46_BRAJP]	92.2066	34.8	4	8	8	11	0.000301171	0.000316774	0.247294	1	0.950743	-0.0728733
BKD09_RS03255	A0A1L3F228	Ethanolamine utilization protein EutM OS=Bradyrhizobium japonicum OX=375 GN=BKD09_RS03255 PE=4 SV=1 - [A0A1L3F228_BRAJP]	92.1779	10.71	2	1	3	4	0.000273311	0.000247813	0.61457	1	1.10289	0.141288
BJS_06299	A0A023XIM5	Uncharacterized protein OS=Bradyrhizobium japonicum SEMIA 5079 OX=476282 GN=BJS_06299 PE=4 SV=1 - [A0A023XIM5_BRAJP]	92.1504	29.18	5	8	8	9	0.000281271	0.000258157	0.213735	1	1.08953	0.123708
MA20_37125	A0A0A3XPA5	DNA-binding protein OS=Bradyrhizobium japonicum OX=375 GN=MA20_37125 PE=3 SV=1 - [A0A0A3XPA5_BRAJP]	92.1451	41.28	5	4	4	6	0.000306373	0.000318446	0.733231	1	0.962088	-0.0557594
BSZ19_13645	A0A1Y2JRP0	Dihydrodipicolinate synthase family protein OS=Bradyrhizobium japonicum OX=375 GN=BSZ19_13645 PE=3 SV=1 - [A0A1Y2JRP0_BRAJP]	91.8918	21.09	5	4	4	5	0.000280502	0.000283773	0.903713	1	0.988474	-0.0167248
BJS_02558	A0A023XCD7	Uncharacterized protein OS=Bradyrhizobium japonicum SEMIA 5079 OX=476282 GN=BJS_02558 PE=4 SV=1 - [A0A023XCD7_BRAJP]	91.8129	22.91	5	5	5	6	0.000266405	0.000276014	0.72332	1	0.965185	-0.0511219
BKD09_RS18915	A0A0A3XJM9	Peptidase M29 OS=Bradyrhizobium japonicum OX=375 GN=BKD09_RS18915 PE=4 SV=1 - [A0A0A3XJM9_BRAJP]	91.637	28.16	3	7	7	11	0.000308994	0.000284794	0.208151	1	1.08497	0.117658
BKD09_RS15955	A0A1L3F961	Heat-shock protein OS=Bradyrhizobium japonicum OX=375 GN=BKD09_RS15955 PE=3 SV=1 - [A0A1L3F961_BRAJP]	91.579	13.64	4	2	2	2	0.000694598	0.000605299	0.784715	1	1.14753	0.19853
BSZ19_07750	A0A1Y2JW07	Gamma-glutamyltransferase OS=Bradyrhizobium japonicum OX=375 GN=BSZ19_07750 PE=4 SV=1 - [A0A1Y2JW07_BRAJP]	91.553	19.51	5	8	8	10	0.000266096	0.000258616	0.805373	1	1.02892	0.041134
BKD09_RS23595	A0A1L3FDG6	Aldo/keto reductase OS=Bradyrhizobium japonicum OX=375 GN=BKD09_RS23595 PE=4 SV=1 - [A0A1L3FDG6_BRAJP]	91.4938	18.18	3	1	5	11	0.000296993	0.000312918	0.764504	1	0.949108	-0.0753561
mutS	A0A023XT76	DNA mismatch repair protein MutS OS=Bradyrhizobium japonicum SEMIA 5079 OX=476282 GN=mutS PE=3 SV=1 - [A0A023XT76_BRAJP]	91.3612	12.32	5	9	9	11	0.000272203	0.000272972	0.967398	1	0.997181	-0.00407209
MA20_17390	A0A0A3YZQ8	Glycosyl transferase OS=Bradyrhizobium japonicum OX=375 GN=MA20_17390 PE=4 SV=1 - [A0A0A3YZQ8_BRAJP]	91.33	10.96	4	2	2	2	0.000300779	0.000295326	0.569313	1	1.01846	0.0263913
BJS_00365	A0A023XLD8	Aspartyl/asparaginyl beta-hydroxylase OS=Bradyrhizobium japonicum SEMIA 5079 OX=476282 GN=BJS_00365 PE=4 SV=1 - [A0A023XLD8_BRAJP]	91.059	19.09	5	4	4	5	0.000385046	0.000389822	0.950129	1	0.987748	-0.0177845
BJA01nite_24430	A0A4Y3YNG2	NAD-dependent succinate-semialdehyde dehydrogenase OS=Bradyrhizobium japonicum OX=375 GN=BJA01nite_24430 PE=4 SV=1 - [A0A4Y3YNG2_BRAJP]	90.8947	19.58	3	8	8	12	0.000332431	0.000346738	0.636063	1	0.958737	-0.0607933
nadC	A0A023XA17	Nicotinate-mononucleotide pyrophosphorylase OS=Bradyrhizobium japonicum SEMIA 5079 OX=476282 GN=nadC PE=3 SV=1 - [A0A023XA17_BRAJP]	90.8805	10.27	5	3	3	5	0.000252535	0.000224375	0.50582	1	1.1255	0.17057
BKD09_RS07380	A0A1L3F4B3	SnoaL-like domain-containing protein OS=Bradyrhizobium japonicum OX=375 GN=BKD09_RS07380 PE=4 SV=1 - [A0A1L3F4B3_BRAJP]	90.7062	35.29	5	7	7	8	0.000315832	0.000307327	0.699162	1	1.02767	0.0393813
BKD09_RS46655	A0A0A3XYD4	DNA-binding response regulator OS=Bradyrhizobium japonicum OX=375 GN=BKD09_RS46655 PE=4 SV=1 - [A0A0A3XYD4_BRAJP]	90.6275	25.23	1	2	5	6	0.00027275	0.000257252	0.516228	1	1.06025	0.0843991
fdhD	A0A0A3Y2R2	Sulfur carrier protein FdhD OS=Bradyrhizobium japonicum OX=375 GN=fdhD PE=3 SV=1 - [A0A0A3Y2R2_BRAJP]	90.5224	17.57	4	5	5	5	0.000296256	0.000263242	0.38083	1	1.12541	0.170454
MA20_01520	A0A0A3Y414	Glycine oxidase OS=Bradyrhizobium japonicum OX=375 GN=MA20_01520 PE=4 SV=1 - [A0A0A3Y414_BRAJP]	90.4976	26.49	3	2	7	8	0.000300881	0.000334381	0.298882	1	0.899815	-0.1523
MA20_36230	A0A0A3XNR7	Uncharacterized protein OS=Bradyrhizobium japonicum OX=375 GN=MA20_36230 PE=4 SV=1 - [A0A0A3XNR7_BRAJP]	90.4953	29.13	3	2	2	3	0.000285331	0.000268438	0.347593	1	1.06293	0.0880456
infC	A0A0A3XTI2	Translation initiation factor IF-3 OS=Bradyrhizobium japonicum OX=375 GN=infC PE=3 SV=1 - [A0A0A3XTI2_BRAJP]	90.4831	26.37	1	1	4	8	0.000194922	0.000240702	0.579955	1	0.809806	-0.304352
elmR	Q9JMV7	Two-component system transcriptional regulator ElmR OS=Bradyrhizobium japonicum OX=375 GN=elmR PE=4 SV=1 - [Q9JMV7_BRAJP]	90.4652	21.5	1	1	4	5	0.000257773	0.000233323	0.550694	1	1.10479	0.143774
relA	A0A023XD97	GTP pyrophosphokinase OS=Bradyrhizobium japonicum SEMIA 5079 OX=476282 GN=relA PE=3 SV=1 - [A0A023XD97_BRAJP]	90.4289	9.5	5	6	6	6	0.000295594	0.000273656	0.0709251	1	1.08016	0.11125
MA20_39455	A0A0A3XIM6	Trehalose 6-phosphate phosphatase OS=Bradyrhizobium japonicum OX=375 GN=MA20_39455 PE=3 SV=1 - [A0A0A3XIM6_BRAJP]	90.4248	26.37	5	6	6	11	0.000290313	0.000339026	0.0318242	1	0.856314	-0.223788
hisH	A0A0A3XTF9	Imidazole glycerol phosphate synthase subunit HisH OS=Bradyrhizobium japonicum OX=375 GN=hisH PE=3 SV=1 - [A0A0A3XTF9_BRAJP]	90.4117	35.65	4	6	6	9	0.000273379	0.000279881	0.74285	1	0.976769	-0.0339106
BKD09_RS06305	A0A1L3F3Q3	Phosphonate metabolism protein PhnM OS=Bradyrhizobium japonicum OX=375 GN=BKD09_RS06305 PE=4 SV=1 - [A0A1L3F3Q3_BRAJP]	90.2537	18.44	5	5	5	6	0.000281883	0.000271489	0.72138	1	1.03828	0.0542002
BSZ19_21070	A0A0A3Z0G8	Enoyl-[acyl-carrier-protein] reductase [NADH] OS=Bradyrhizobium japonicum OX=375 GN=BSZ19_21070 PE=3 SV=1 - [A0A0A3Z0G8_BRAJP]	90.1954	25.95	3	5	5	8	0.000295844	0.000309983	0.461102	1	0.954388	-0.0673525
BJS_06155	A0A023XIY7	Transcriptional regulatory protein OS=Bradyrhizobium japonicum SEMIA 5079 OX=476282 GN=BJS_06155 PE=3 SV=1 - [A0A023XIY7_BRAJP]	90.1875	14.16	3	5	5	6	0.000282012	0.000253805	0.0868945	1	1.11114	0.152038
BSZ19_21655	A0A1Y2JNA4	Amidase OS=Bradyrhizobium japonicum OX=375 GN=BSZ19_21655 PE=4 SV=1 - [A0A1Y2JNA4_BRAJP]	90.1831	12.05	1	1	4	4	0.000250543	0.000259887	0.787222	1	0.964047	-0.052824
nuoJ	A0A4Y3YLM6	NADH:ubiquinone oxidoreductase subunit J OS=Bradyrhizobium japonicum OX=375 GN=nuoJ PE=4 SV=1 - [A0A4Y3YLM6_BRAJP]	90.17	12.26	1	1	2	3	0.000274888	0.000203754	0.369699	1	1.34912	0.432016
BJS_06502	A0A023XIB8	Uncharacterized protein OS=Bradyrhizobium japonicum SEMIA 5079 OX=476282 GN=BJS_06502 PE=3 SV=1 - [A0A023XIB8_BRAJP]	90.1523	13.79	5	6	6	7	0.000307843	0.000297245	0.546828	1	1.03566	0.0505446
BKD09_RS25310	A0A1L3FEA5	Acyl-[acyl-carrier-protein]--UDP-N-acetylglucosamine O-acyltransferase OS=Bradyrhizobium japonicum OX=375 GN=BKD09_RS25310 PE=3 SV=1 - [A0A1L3FEA5_BRAJP]	89.9376	20.83	5	4	4	5	0.000308903	0.000316225	0.834373	1	0.976846	-0.0337974
BKD09_RS41720	A0A1L3FNG3	Phosphoenolpyruvate phosphomutase OS=Bradyrhizobium japonicum OX=375 GN=BKD09_RS41720 PE=4 SV=1 - [A0A1L3FNG3_BRAJP]	89.6863	16.67	1	4	4	6	0.000422531	0.000341813	0.538592	1	1.23615	0.305853
lolD	A0A023XDA6	Lipoprotein-releasing system ATP-binding protein LolD OS=Bradyrhizobium japonicum SEMIA 5079 OX=476282 GN=lolD PE=3 SV=1 - [A0A023XDA6_BRAJP]	89.676	23.08	4	4	4	6	0.00030307	0.000340393	0.251535	1	0.890354	-0.16755
MA20_21525	A0A0A3XX34	Cytochrome C biogenesis protein CcdA OS=Bradyrhizobium japonicum OX=375 GN=MA20_21525 PE=3 SV=1 - [A0A0A3XX34_BRAJP]	89.2663	27.56	5	9	9	10	0.000325509	0.000301864	0.44993	1	1.07833	0.108801
BSZ19_02740	A0A1Y2JYK8	Plasmid partitioning protein RepB OS=Bradyrhizobium japonicum OX=375 GN=BSZ19_02740 PE=3 SV=1 - [A0A1Y2JYK8_BRAJP]	89.249	20.06	1	6	6	9	0.000276226	0.000271943	0.878294	1	1.01575	0.0225418
BKD09_RS35740	A0A1L3FK98	3-phosphoglycerate dehydrogenase OS=Bradyrhizobium japonicum OX=375 GN=BKD09_RS35740 PE=4 SV=1 - [A0A1L3FK98_BRAJP]	88.9234	22.11	5	5	5	6	0.000310805	0.000296981	0.530432	1	1.04655	0.0656395
dapF	A0A0A3XGK5	Diaminopimelate epimerase OS=Bradyrhizobium japonicum OX=375 GN=dapF PE=3 SV=1 - [A0A0A3XGK5_BRAJP]	88.7563	14.43	4	3	3	4	0.000298661	0.000286301	0.606967	1	1.04317	0.0609729
MA20_18620	A0A0A3XVG9	Branched-chain amino acid ABC transporter substrate-binding protein OS=Bradyrhizobium japonicum OX=375 GN=MA20_18620 PE=4 SV=1 - [A0A0A3XVG9_BRAJP]	88.7398	18.38	11	5	6	8	0.000276895	0.000317943	0.130502	1	0.870895	-0.199429
purD	A0A0A3Y5R4	Phosphoribosylamine--glycine ligase OS=Bradyrhizobium japonicum OX=375 GN=purD PE=3 SV=1 - [A0A0A3Y5R4_BRAJP]	88.6579	17.56	4	1	7	9	0.000559222	0.000586569	0.896482	1	0.953377	-0.068881
BKD09_RS06075	A0A1L3F3L3	Monooxygenase OS=Bradyrhizobium japonicum OX=375 GN=BKD09_RS06075 PE=4 SV=1 - [A0A1L3F3L3_BRAJP]	88.406	26.76	3	1	7	8	0.000346834	0.000368547	0.433943	1	0.941085	-0.087603
MA20_15070	A0A0A3XWF6	GntR family transcriptional regulator OS=Bradyrhizobium japonicum OX=375 GN=MA20_15070 PE=4 SV=1 - [A0A0A3XWF6_BRAJP]	88.2485	30.86	3	6	6	9	0.000297652	0.00029501	0.903298	1	1.00896	0.012863
MA20_27940	A0A0A3YSG3	Oxidoreductase OS=Bradyrhizobium japonicum OX=375 GN=MA20_27940 PE=3 SV=1 - [A0A0A3YSG3_BRAJP]	88.1344	21.63	4	1	5	7	0.000304439	0.000330367	0.104533	1	0.921518	-0.117916
BKD09_RS34880	A0A1L3FK31	Aquaporin family protein OS=Bradyrhizobium japonicum OX=375 GN=BKD09_RS34880 PE=3 SV=1 - [A0A1L3FK31_BRAJP]	88.11	11.59	1	1	1	1	0.000222458	0.0002559	0.629802	1	0.869317	-0.202045
BKD09_RS01080	A0A1L3F0S4	Phosphoenolpyruvate--protein phosphotransferase OS=Bradyrhizobium japonicum OX=375 GN=BKD09_RS01080 PE=3 SV=1 - [A0A1L3F0S4_BRAJP]	87.8437	20.13	4	13	13	13	0.000272851	0.000267809	0.812895	1	1.01882	0.0269054
BKD09_RS34695	A0A1L3FJN1	DNA-binding response regulator OS=Bradyrhizobium japonicum OX=375 GN=BKD09_RS34695 PE=4 SV=1 - [A0A1L3FJN1_BRAJP]	87.7429	36.28	1	1	6	7	0.000601086	0.000292055	0.464718	1	2.05812	1.04133
catB1	A0A023XS48	Muconate cycloisomerase I 1 OS=Bradyrhizobium japonicum SEMIA 5079 OX=476282 GN=catB1 PE=3 SV=1 - [A0A023XS48_BRAJP]	87.7408	16.27	5	5	5	5	0.000277849	0.000280803	0.883653	1	0.98948	-0.0152575
BJS_02442	A0A023XBB9	Alpha/beta hydrolase OS=Bradyrhizobium japonicum SEMIA 5079 OX=476282 GN=BJS_02442 PE=4 SV=1 - [A0A023XBB9_BRAJP]	87.6844	11.95	5	2	2	6	0.000272616	0.000307333	0.121776	1	0.887039	-0.17293
rimP	A0A0A3XT25	Ribosome maturation factor RimP OS=Bradyrhizobium japonicum OX=375 GN=rimP PE=3 SV=1 - [A0A0A3XT25_BRAJP]	87.6273	22.62	4	4	4	5	0.000306289	0.000304065	0.889834	1	1.00732	0.0105166
MA20_13365	A0A0A3XYC9	Phasin OS=Bradyrhizobium japonicum OX=375 GN=MA20_13365 PE=4 SV=1 - [A0A0A3XYC9_BRAJP]	87.6042	44.83	4	5	5	8	0.000274588	0.000301971	0.345737	1	0.909318	-0.137143
MA20_37550	A0A0A3XL38	Caspase-like domain-containing protein OS=Bradyrhizobium japonicum OX=375 GN=MA20_37550 PE=4 SV=1 - [A0A0A3XL38_BRAJP]	87.5548	7.28	4	5	5	6	0.000327997	0.00033135	0.920942	1	0.989882	-0.0146722
MA20_27950	A0A0A3XQE6	Colicin V synthesis protein OS=Bradyrhizobium japonicum OX=375 GN=MA20_27950 PE=4 SV=1 - [A0A0A3XQE6_BRAJP]	87.51	11.48	3	1	1	1	0.000290163	0.00024388	0.377119	1	1.18978	0.250691
MA20_15730	A0A0A3XWH3	Aldolase OS=Bradyrhizobium japonicum OX=375 GN=MA20_15730 PE=4 SV=1 - [A0A0A3XWH3_BRAJP]	87.3801	22.01	3	5	5	8	0.000345922	0.000357214	0.839319	1	0.96839	-0.0463405
BJS_00204	A0A023XK61	Uncharacterized protein OS=Bradyrhizobium japonicum SEMIA 5079 OX=476282 GN=BJS_00204 PE=4 SV=1 - [A0A023XK61_BRAJP]	87.3114	14.51	5	5	5	6	0.000324619	0.000326077	0.957996	1	0.995528	-0.00646588
gst1	A0A023XRZ8	Glutathione S-transferase I OS=Bradyrhizobium japonicum SEMIA 5079 OX=476282 GN=gst1 PE=3 SV=1 - [A0A023XRZ8_BRAJP]	87.1046	21.15	4	4	4	5	0.000259727	0.000228725	0.477852	1	1.13554	0.183381
pqqD	A0A0A3Y401	PqqA binding protein OS=Bradyrhizobium japonicum OX=375 GN=pqqD PE=3 SV=1 - [A0A0A3Y401_BRAJP]	87.1005	36.89	3	3	3	3	0.000286123	0.000308911	0.436541	1	0.926231	-0.110556
pxpA	A0A1L3FF33	5-oxoprolinase subunit A OS=Bradyrhizobium japonicum OX=375 GN=pxpA PE=3 SV=1 - [A0A1L3FF33_BRAJP]	87.0045	25.98	5	5	5	7	0.000325268	0.000306328	0.404986	1	1.06183	0.086555
BJS_02051	A0A023XQI7	Amidohydrolase OS=Bradyrhizobium japonicum SEMIA 5079 OX=476282 GN=BJS_02051 PE=4 SV=1 - [A0A023XQI7_BRAJP]	86.9836	14.97	4	4	4	7	0.000293606	0.000295317	0.955354	1	0.994207	-0.00838244
BJ6T_11300	G7DP70	33 kDa chaperonin OS=Bradyrhizobium japonicum USDA 6 OX=1037409 GN=BJ6T_11300 PE=3 SV=1 - [G7DP70_BRAJP]	86.7198	16.88	5	5	5	6	0.000304148	0.000330709	0.351956	1	0.919686	-0.120786
BJS_05710	A0A023XV24	Putative oxidoreductase OS=Bradyrhizobium japonicum SEMIA 5079 OX=476282 GN=BJS_05710 PE=4 SV=1 - [A0A023XV24_BRAJP]	86.65	28.83	3	1	8	13	0.000290654	0.000258573	0.292374	1	1.12407	0.168731
MA20_04940	A0A0A3Z4F0	ATPase OS=Bradyrhizobium japonicum OX=375 GN=MA20_04940 PE=4 SV=1 - [A0A0A3Z4F0_BRAJP]	86.1446	26.92	3	3	3	5	0.000320864	0.000307819	0.556909	1	1.04238	0.0598781
BJS_06676	A0A023XHH2	D-ribose-binding protein periplasmic protein OS=Bradyrhizobium japonicum SEMIA 5079 OX=476282 GN=BJS_06676 PE=4 SV=1 - [A0A023XHH2_BRAJP]	86.0948	21.91	4	6	6	9	0.000296121	0.000301839	0.82499	1	0.981057	-0.0275915
MA20_36790	A0A0A3XNQ2	MerR family transcriptional regulator OS=Bradyrhizobium japonicum OX=375 GN=MA20_36790 PE=4 SV=1 - [A0A0A3XNQ2_BRAJP]	86.0909	31.09	4	5	5	7	0.000299424	0.000287521	0.390556	1	1.0414	0.0585251
BJS_01767	A0A023XQA1	Uncharacterized protein OS=Bradyrhizobium japonicum SEMIA 5079 OX=476282 GN=BJS_01767 PE=4 SV=1 - [A0A023XQA1_BRAJP]	86.0068	11.45	5	5	5	5	0.000330646	0.000303859	0.380117	1	1.08816	0.121888
BKD09_RS12850	A0A0A3Y798	Enamine deaminase RidA OS=Bradyrhizobium japonicum OX=375 GN=BKD09_RS12850 PE=4 SV=1 - [A0A0A3Y798_BRAJP]	85.9855	31.5	4	3	3	4	0.000287782	0.000294699	0.602507	1	0.976529	-0.0342651
BJS_07853	A0A023XWA8	CinA domain-containing protein OS=Bradyrhizobium japonicum SEMIA 5079 OX=476282 GN=BJS_07853 PE=3 SV=1 - [A0A023XWA8_BRAJP]	85.8157	14.37	5	2	2	3	0.000320765	0.000301745	0.596048	1	1.06303	0.0881889
rplX	A0A1L3FCY8	50S ribosomal protein L24 OS=Bradyrhizobium japonicum OX=375 GN=rplX PE=3 SV=1 - [A0A1L3FCY8_BRAJP]	85.7552	41.35	1	2	3	6	0.000179833	0.00010723	0.323621	1	1.67709	0.745956
BJS_01796	A0A023XQR8	Transcriptional accessory protein OS=Bradyrhizobium japonicum SEMIA 5079 OX=476282 GN=BJS_01796 PE=4 SV=1 - [A0A023XQR8_BRAJP]	85.6875	7.21	5	5	5	6	0.00031075	0.000276952	0.00504275	1	1.12203	0.166117
BJS_02627	A0A023XBF5	Beta-lactamase OS=Bradyrhizobium japonicum SEMIA 5079 OX=476282 GN=BJS_02627 PE=3 SV=1 - [A0A023XBF5_BRAJP]	85.4859	23.16	2	1	5	8	0.00028277	0.000311918	0.622705	1	0.906555	-0.141534
BKD09_RS10280	A0A0A3Y4W8	UPF0335 protein BKD09_RS10280 OS=Bradyrhizobium japonicum OX=375 GN=BKD09_RS10280 PE=3 SV=1 - [A0A0A3Y4W8_BRAJP]	85.4188	26.67	1	2	2	4	0.000225625	0.000310972	0.282623	1	0.725548	-0.462857
BSZ19_11985	A0A1Y2JS49	Acetolactate synthase OS=Bradyrhizobium japonicum OX=375 GN=BSZ19_11985 PE=3 SV=1 - [A0A1Y2JS49_BRAJP]	85.2476	15.57	2	6	6	7	0.000338186	0.000303357	0.283478	1	1.11481	0.1568
BJS_05689	A0A023XUT7	Putative alpha/beta hydrolase family protein OS=Bradyrhizobium japonicum SEMIA 5079 OX=476282 GN=BJS_05689 PE=4 SV=1 - [A0A023XUT7_BRAJP]	85.151	23.65	2	2	4	6	0.000328695	0.000310323	0.629573	1	1.0592	0.0829785
BKD09_RS22645	A0A1L3FCU3	Oxidoreductase OS=Bradyrhizobium japonicum OX=375 GN=BKD09_RS22645 PE=4 SV=1 - [A0A1L3FCU3_BRAJP]	84.9733	19.92	4	5	5	6	0.000227735	0.000178062	0.295451	1	1.27896	0.354976
MA20_35785	A0A0A3XJY0	ATPase OS=Bradyrhizobium japonicum OX=375 GN=MA20_35785 PE=4 SV=1 - [A0A0A3XJY0_BRAJP]	84.7099	39.26	2	1	6	9	0.000444192	0.000425577	0.838804	1	1.04374	0.0617631
BJ6T_76060	G7D9Z6	Uncharacterized protein OS=Bradyrhizobium japonicum USDA 6 OX=1037409 GN=BJ6T_76060 PE=4 SV=1 - [G7D9Z6_BRAJP]	84.7052	23.21	2	1	1	5	0.000302884	0.000286886	0.317265	1	1.05577	0.0782904
mutB	A0A023XIW7	Methylmalonyl-CoA mutase large subunit OS=Bradyrhizobium japonicum SEMIA 5079 OX=476282 GN=mutB PE=4 SV=1 - [A0A023XIW7_BRAJP]	84.6869	8.77	5	5	5	5	0.000282421	0.000273162	0.654948	1	1.0339	0.0480925
thrC	Q9JMV8	Threonine synthase ThrC OS=Bradyrhizobium japonicum OX=375 GN=thrC PE=4 SV=1 - [Q9JMV8_BRAJP]	84.6731	16.88	1	1	7	10	0.000283906	0.000161651	0.0159908	1	1.75629	0.812533
MA20_23415	A0A0A3XX58	Lactamase_B domain-containing protein OS=Bradyrhizobium japonicum OX=375 GN=MA20_23415 PE=4 SV=1 - [A0A0A3XX58_BRAJP]	84.6472	34.68	4	6	6	11	0.000303733	0.000295647	0.584715	1	1.02735	0.0389262
BKD09_RS08950	A0A0A3Y5I0	Transcriptional regulator OS=Bradyrhizobium japonicum OX=375 GN=BKD09_RS08950 PE=4 SV=1 - [A0A0A3Y5I0_BRAJP]	84.5888	47.78	1	4	4	4	0.000268579	0.000259102	0.773159	1	1.03657	0.0518221
aroQ	A0A1L3FG82	3-dehydroquinate dehydratase OS=Bradyrhizobium japonicum OX=375 GN=aroQ PE=3 SV=1 - [A0A1L3FG82_BRAJP]	84.5186	30.32	1	1	4	5	0.000203463	0.000155319	0.498115	1	1.30997	0.389534
nrdR	G7D6Q8	Transcriptional repressor NrdR OS=Bradyrhizobium japonicum USDA 6 OX=1037409 GN=nrdR PE=3 SV=1 - [G7D6Q8_BRAJP]	84.4703	38.13	1	4	4	4	0.000271001	0.000252883	0.387012	1	1.07165	0.0998293
MA20_19185	A0A0A3XV22	2-deoxy-D-gluconate 3-dehydrogenase OS=Bradyrhizobium japonicum OX=375 GN=MA20_19185 PE=4 SV=1 - [A0A0A3XV22_BRAJP]	84.4665	21.34	5	3	3	3	0.000268173	0.000328945	0.262707	1	0.815252	-0.294681
fabH	A0A023XC96	3-oxoacyl-[acyl-carrier-protein] synthase 3 OS=Bradyrhizobium japonicum SEMIA 5079 OX=476282 GN=fabH PE=3 SV=1 - [A0A023XC96_BRAJP]	84.4401	19.02	3	4	4	4	0.000283662	0.000268845	0.424906	1	1.05511	0.0773979
BKD09_RS30775	A0A1L3FHG0	Efflux transporter periplasmic adaptor subunit OS=Bradyrhizobium japonicum OX=375 GN=BKD09_RS30775 PE=3 SV=1 - [A0A1L3FHG0_BRAJP]	84.0164	20.26	6	6	6	9	0.000283533	0.000296674	0.3552	1	0.955707	-0.0653603
BJ6T_78130	G7DCV0	GFA domain-containing protein OS=Bradyrhizobium japonicum USDA 6 OX=1037409 GN=BJ6T_78130 PE=4 SV=1 - [G7DCV0_BRAJP]	83.9889	15.67	3	5	5	7	0.000336567	0.000327951	0.701312	1	1.02627	0.0374145
BJS_02330	A0A023XBB8	PRC domain-containing protein OS=Bradyrhizobium japonicum SEMIA 5079 OX=476282 GN=BJS_02330 PE=4 SV=1 - [A0A023XBB8_BRAJP]	83.8407	16	2	2	2	4	0.000219168	0.000329696	0.49066	1	0.664759	-0.589097
murC	A0A0A3Z7B5	UDP-N-acetylmuramate--L-alanine ligase OS=Bradyrhizobium japonicum OX=375 GN=murC PE=3 SV=1 - [A0A0A3Z7B5_BRAJP]	83.8362	20.77	5	7	7	9	0.000342639	0.000355795	0.624337	1	0.963023	-0.0543574
MA20_37265	A0A0A3YMX2	Beta-lactamase OS=Bradyrhizobium japonicum OX=375 GN=MA20_37265 PE=4 SV=1 - [A0A0A3YMX2_BRAJP]	83.6564	16.91	5	8	8	9	0.000320321	0.00033682	0.531749	1	0.951016	-0.0724582
BKD09_RS25110	A0A1L3FE71	Multidrug ABC transporter substrate-binding protein OS=Bradyrhizobium japonicum OX=375 GN=BKD09_RS25110 PE=4 SV=1 - [A0A1L3FE71_BRAJP]	83.6428	15.02	2	5	5	6	0.000326609	0.000359136	0.229786	1	0.90943	-0.136965
BJS_07093	A0A023XAZ7	Thiosulfate sulfurtransferase OS=Bradyrhizobium japonicum SEMIA 5079 OX=476282 GN=BJS_07093 PE=4 SV=1 - [A0A023XAZ7_BRAJP]	83.4376	16.72	5	4	4	5	0.000316627	0.000352924	0.111932	1	0.897153	-0.156574
BJS_01211	A0A023XP29	Oligopeptide-binding protein OS=Bradyrhizobium japonicum SEMIA 5079 OX=476282 GN=BJS_01211 PE=4 SV=1 - [A0A023XP29_BRAJP]	83.3587	9.24	5	5	5	6	0.000218245	0.000176392	0.440243	1	1.23728	0.307167
MA20_19910	A0A0A3YXR1	Alpha-1,4 glucan phosphorylase OS=Bradyrhizobium japonicum OX=375 GN=MA20_19910 PE=3 SV=1 - [A0A0A3YXR1_BRAJP]	83.302	9.31	5	7	7	9	0.0002968	0.000296564	0.988569	1	1.0008	0.00114925
MA20_06195	A0A0A3Z566	Benzoylformate decarboxylase OS=Bradyrhizobium japonicum OX=375 GN=MA20_06195 PE=3 SV=1 - [A0A0A3Z566_BRAJP]	83.2828	9.58	5	3	4	8	0.000296971	0.000315865	0.427876	1	0.940183	-0.088986
secF	A0A1L3FEQ4	Protein-export membrane protein SecF OS=Bradyrhizobium japonicum OX=375 GN=secF PE=3 SV=1 - [A0A1L3FEQ4_BRAJP]	83.189	14.45	3	1	4	8	0.000322474	0.000313378	0.717303	1	1.02903	0.0412781
BJ6T_78940	G7DD32	N-acetyltransferase domain-containing protein OS=Bradyrhizobium japonicum USDA 6 OX=1037409 GN=BJ6T_78940 PE=4 SV=1 - [G7DD32_BRAJP]	82.9793	60	3	3	3	5	0.000314947	0.000290313	0.0671577	1	1.08486	0.117504
ureG	A0A1Y2JL16	Urease accessory protein UreG OS=Bradyrhizobium japonicum OX=375 GN=ureG PE=3 SV=1 - [A0A1Y2JL16_BRAJP]	82.4865	31.88	2	5	5	6	0.000295038	0.000320402	0.363586	1	0.920839	-0.118979
MA20_22355	A0A0A3YUI4	Lipolytic enzyme OS=Bradyrhizobium japonicum OX=375 GN=MA20_22355 PE=4 SV=1 - [A0A0A3YUI4_BRAJP]	82.3091	25.87	3	6	6	6	0.000275466	0.000284093	0.713614	1	0.969634	-0.0444876
pdxJ	A0A1L3FDR6	Pyridoxine 5'-phosphate synthase OS=Bradyrhizobium japonicum OX=375 GN=pdxJ PE=3 SV=1 - [A0A1L3FDR6_BRAJP]	82.2641	12	5	2	2	3	0.000312145	0.000303027	0.830528	1	1.03009	0.0427703
BKD09_RS31155	A0A1L3FHN4	Cytosine deaminase OS=Bradyrhizobium japonicum OX=375 GN=BKD09_RS31155 PE=4 SV=1 - [A0A1L3FHN4_BRAJP]	82.214	10.97	1	1	3	5	0.00030825	0.000343857	0.355092	1	0.896449	-0.157707
BKD09_RS14140	A0A1L3F851	Gluconolactonase OS=Bradyrhizobium japonicum OX=375 GN=BKD09_RS14140 PE=4 SV=1 - [A0A1L3F851_BRAJP]	82.0117	17.28	5	6	6	8	0.000294906	0.00032948	0.182651	1	0.895064	-0.159938
BJS_02523	A0A023XCC2	TPR_REGION domain-containing protein OS=Bradyrhizobium japonicum SEMIA 5079 OX=476282 GN=BJS_02523 PE=4 SV=1 - [A0A023XCC2_BRAJP]	81.9974	23.27	4	3	3	4	0.000244256	0.000205872	0.343835	1	1.18645	0.246647
BKD09_RS44155	A0A1L3FPX4	Toxin OS=Bradyrhizobium japonicum OX=375 GN=BKD09_RS44155 PE=4 SV=1 - [A0A1L3FPX4_BRAJP]	81.9639	37.13	2	5	5	7	0.000294464	0.000277909	0.484925	1	1.05957	0.0834806
MA20_20475	A0A0A3YTR1	MFS transporter OS=Bradyrhizobium japonicum OX=375 GN=MA20_20475 PE=4 SV=1 - [A0A0A3YTR1_BRAJP]	81.9096	21.77	3	2	2	2	0.000266307	0.000243668	0.439627	1	1.09291	0.12817
BJS_03055	A0A023XDV0	Sugar-binding protein periplasmic protein OS=Bradyrhizobium japonicum SEMIA 5079 OX=476282 GN=BJS_03055 PE=4 SV=1 - [A0A023XDV0_BRAJP]	81.8754	15.19	4	5	5	5	0.000313404	0.000304092	0.751255	1	1.03062	0.0435151
BKD09_RS02840	A0A1L3F1R3	Glutathione S-transferase OS=Bradyrhizobium japonicum OX=375 GN=BKD09_RS02840 PE=3 SV=1 - [A0A1L3F1R3_BRAJP]	81.8671	10.41	3	2	2	3	0.000273975	0.000273462	0.986537	1	1.00188	0.00270254
BJ6T_74050	G7D8H3	DUF4440 domain-containing protein OS=Bradyrhizobium japonicum USDA 6 OX=1037409 GN=BJ6T_74050 PE=4 SV=1 - [G7D8H3_BRAJP]	81.7215	23.38	10	4	4	6	0.000243411	0.000249673	0.867104	1	0.974918	-0.0366465
BKD09_RS38985	A0A1L3FM66	Mannose-6-phosphate isomerase OS=Bradyrhizobium japonicum OX=375 GN=BKD09_RS38985 PE=4 SV=1 - [A0A1L3FM66_BRAJP]	81.5874	46.47	2	5	5	9	0.000326695	0.000305704	0.320776	1	1.06866	0.0958087
gshA	A0A023XWN4	Glutamate--cysteine ligase OS=Bradyrhizobium japonicum SEMIA 5079 OX=476282 GN=gshA PE=3 SV=1 - [A0A023XWN4_BRAJP]	81.3859	11.18	4	5	5	8	0.000292091	0.000272251	0.163678	1	1.07287	0.101482
BSZ19_37020	A0A1Y2JEY0	Efflux transporter periplasmic adaptor subunit OS=Bradyrhizobium japonicum OX=375 GN=BSZ19_37020 PE=3 SV=1 - [A0A1Y2JEY0_BRAJP]	81.3857	30.52	5	8	8	12	0.000276976	0.000284525	0.720157	1	0.973468	-0.038795
BKD09_RS34885	A0A1L3FJQ7	Arsenate reductase OS=Bradyrhizobium japonicum OX=375 GN=BKD09_RS34885 PE=3 SV=1 - [A0A1L3FJQ7_BRAJP]	81.1444	45.32	1	5	5	8	0.000355457	0.000570932	0.144972	1	0.62259	-0.683645
BJS_03798	A0A023XFV2	YkuD domain-containing protein OS=Bradyrhizobium japonicum SEMIA 5079 OX=476282 GN=BJS_03798 PE=4 SV=1 - [A0A023XFV2_BRAJP]	80.9049	21.43	5	4	4	4	0.000297394	0.000304218	0.829158	1	0.977568	-0.0327312
murA	A0A023XTU4	UDP-N-acetylglucosamine 1-carboxyvinyltransferase OS=Bradyrhizobium japonicum SEMIA 5079 OX=476282 GN=murA PE=3 SV=1 - [A0A023XTU4_BRAJP]	80.889	35.03	2	11	11	14	0.000304376	0.000306072	0.876352	1	0.99446	-0.00801509
BJA01nite_42890	A0A4Y3YW27	Uncharacterized protein OS=Bradyrhizobium japonicum OX=375 GN=BJA01nite_42890 PE=4 SV=1 - [A0A4Y3YW27_BRAJP]	80.849	19.66	1	1	2	3	0.000459149	0.000407734	0.648412	1	1.1261	0.171335
prfC	A0A0A3YSF6	Peptide chain release factor 3 OS=Bradyrhizobium japonicum OX=375 GN=prfC PE=3 SV=1 - [A0A0A3YSF6_BRAJP]	80.8474	16.51	5	7	7	8	0.000291803	0.000272555	0.0692861	1	1.07062	0.0984517
hisG	A0A0A3Y2K2	ATP phosphoribosyltransferase OS=Bradyrhizobium japonicum OX=375 GN=hisG PE=3 SV=1 - [A0A0A3Y2K2_BRAJP]	80.7078	19.69	3	6	6	7	0.000290135	0.000269919	0.356834	1	1.0749	0.104197
BKD09_RS35620	A0A0A3Y0M9	2-(1,2-epoxy-1,2-dihydrophenyl)acetyl-CoA isomerase OS=Bradyrhizobium japonicum OX=375 GN=BKD09_RS35620 PE=4 SV=1 - [A0A0A3Y0M9_BRAJP]	80.5985	21.37	3	5	5	7	0.000337241	0.000293643	0.310163	1	1.14847	0.199719
psd	A0A0A3XPH5	Phosphatidylserine decarboxylase proenzyme OS=Bradyrhizobium japonicum OX=375 GN=psd PE=3 SV=1 - [A0A0A3XPH5_BRAJP]	80.5799	21.55	2	5	5	5	0.000329051	0.000327563	0.949247	1	1.00454	0.00653863
BJS_06368	A0A023XJ32	Amino_oxidase domain-containing protein OS=Bradyrhizobium japonicum SEMIA 5079 OX=476282 GN=BJS_06368 PE=4 SV=1 - [A0A023XJ32_BRAJP]	80.4958	17.22	6	7	7	7	0.000285077	0.000284887	0.989248	1	1.00067	0.000962413
BKD09_RS03705	A0A1L3F281	Organic hydroperoxide resistance protein OS=Bradyrhizobium japonicum OX=375 GN=BKD09_RS03705 PE=4 SV=1 - [A0A1L3F281_BRAJP]	80.4299	39.01	4	5	5	5	0.000295333	0.00029729	0.919069	1	0.993415	-0.00953208
BJS_07875	A0A023XX21	Uncharacterized protein OS=Bradyrhizobium japonicum SEMIA 5079 OX=476282 GN=BJS_07875 PE=4 SV=1 - [A0A023XX21_BRAJP]	80.3928	19.58	5	3	3	4	0.0003107	0.000308323	0.938273	1	1.00771	0.0110797
mtnP	A0A1L3F2U8	S-methyl-5'-thioadenosine phosphorylase OS=Bradyrhizobium japonicum OX=375 GN=mtnP PE=3 SV=1 - [A0A1L3F2U8_BRAJP]	80.3879	17.53	4	4	4	8	0.000331793	0.000313744	0.438302	1	1.05753	0.0806955
MA20_14695	A0A0A3XXP5	Glutamyl-tRNA amidotransferase OS=Bradyrhizobium japonicum OX=375 GN=MA20_14695 PE=4 SV=1 - [A0A0A3XXP5_BRAJP]	80.3743	17.97	5	7	7	9	0.000323359	0.000323008	0.992891	1	1.00109	0.00156822
BKD09_RS02485	A0A1L3F1J7	Methyltransferase OS=Bradyrhizobium japonicum OX=375 GN=BKD09_RS02485 PE=4 SV=1 - [A0A1L3F1J7_BRAJP]	80.3437	13.5	5	3	3	4	0.000272441	0.000249877	0.585106	1	1.0903	0.124729
BJS_01931	A0A023XQG2	Uncharacterized protein OS=Bradyrhizobium japonicum SEMIA 5079 OX=476282 GN=BJS_01931 PE=4 SV=1 - [A0A023XQG2_BRAJP]	80.2975	23.66	5	7	7	8	0.000300844	0.000273123	0.257886	1	1.10149	0.13946
BJS_06397	A0A023XJ35	Amidohydro-rel domain-containing protein OS=Bradyrhizobium japonicum SEMIA 5079 OX=476282 GN=BJS_06397 PE=4 SV=1 - [A0A023XJ35_BRAJP]	80.1181	21.88	5	5	5	7	0.000351262	0.000360986	0.776413	1	0.973062	-0.0393958
ddl	A0A023XNP4	D-alanine--D-alanine ligase OS=Bradyrhizobium japonicum SEMIA 5079 OX=476282 GN=ddl PE=3 SV=1 - [A0A023XNP4_BRAJP]	80.04	10.06	1	1	3	4	0.000272787	0.000247476	0.753636	1	1.10228	0.14049
MA20_04605	A0A0A3Y575	Bifunctional protein PutA OS=Bradyrhizobium japonicum OX=375 GN=MA20_04605 PE=3 SV=1 - [A0A0A3Y575_BRAJP]	80.0097	12.91	7	11	11	12	0.000303637	0.000266029	0.0768995	1	1.14137	0.190765
ribH1	A0A023XCI7	6,7-dimethyl-8-ribityllumazine synthase OS=Bradyrhizobium japonicum SEMIA 5079 OX=476282 GN=ribH1 PE=3 SV=1 - [A0A023XCI7_BRAJP]	79.9688	32.52	5	3	3	3	0.000308965	0.000290922	0.17008	1	1.06202	0.0868116
BKD09_RS25860	A0A0A3XLH4	Chemotaxis protein CheY OS=Bradyrhizobium japonicum OX=375 GN=BKD09_RS25860 PE=4 SV=1 - [A0A0A3XLH4_BRAJP]	79.9602	28.46	2	3	3	5	0.000290923	0.000290366	0.982498	1	1.00192	0.00276536
BKD09_RS23680	A0A1L3FDI0	HIT family protein OS=Bradyrhizobium japonicum OX=375 GN=BKD09_RS23680 PE=4 SV=1 - [A0A1L3FDI0_BRAJP]	79.8167	29.58	5	4	4	10	0.000280495	0.000314549	0.111482	1	0.891738	-0.165309
MA20_44815	A0A0A3XJK9	DeoR faimly transcriptional regulator OS=Bradyrhizobium japonicum OX=375 GN=MA20_44815 PE=4 SV=1 - [A0A0A3XJK9_BRAJP]	79.7412	14.59	3	3	3	4	0.000301749	0.000299881	0.931567	1	1.00623	0.0089587
BJS_01763	A0A023XPM6	Uncharacterized protein OS=Bradyrhizobium japonicum SEMIA 5079 OX=476282 GN=BJS_01763 PE=4 SV=1 - [A0A023XPM6_BRAJP]	79.54	11.42	5	2	2	2	0.000247759	0.00014661	0.274447	1	1.68992	0.756954
BJ6T_84460	G7DK60	ABC transporter ATP-binding protein OS=Bradyrhizobium japonicum USDA 6 OX=1037409 GN=BJ6T_84460 PE=4 SV=1 - [G7DK60_BRAJP]	79.5286	18.99	1	4	4	6	0.000268446	0.000283045	0.640959	1	0.948423	-0.0763972
BKD09_RS47365	A0A0M9B3Z8	D-alanine--D-alanine ligase OS=Bradyrhizobium japonicum OX=375 GN=BKD09_RS47365 PE=3 SV=1 - [A0A0M9B3Z8_BRAJP]	79.3065	26.72	2	7	7	9	0.000285997	0.000278598	0.710732	1	1.02656	0.0378123
BSZ19_50305	A0A1Y2J752	DUF892 domain-containing protein OS=Bradyrhizobium japonicum OX=375 GN=BSZ19_50305 PE=4 SV=1 - [A0A1Y2J752_BRAJP]	79.2111	22.62	1	1	3	3	0.000142121	8.66485e-05	0.54197	1	1.6402	0.713868
surE	A0A1L3FEM9	5'-nucleotidase SurE OS=Bradyrhizobium japonicum OX=375 GN=surE PE=3 SV=1 - [A0A1L3FEM9_BRAJP]	79.0216	12.55	3	3	3	9	0.000264205	0.000263183	0.968681	1	1.00388	0.00558963
BKD09_RS40525	A0A0A3YK53	Short-chain dehydrogenase OS=Bradyrhizobium japonicum OX=375 GN=BKD09_RS40525 PE=4 SV=1 - [A0A0A3YK53_BRAJP]	78.9984	19.28	2	3	4	4	0.000205489	0.000139473	0.382141	1	1.47333	0.559078
BJS_01303	A0A023XNC2	FAA_hydrolase domain-containing protein OS=Bradyrhizobium japonicum SEMIA 5079 OX=476282 GN=BJS_01303 PE=4 SV=1 - [A0A023XNC2_BRAJP]	78.9433	30.2	5	6	6	7	0.000314878	0.000302045	0.348347	1	1.04249	0.060031
BKD09_RS26710	A0A1L3FF56	Response regulatory domain-containing protein OS=Bradyrhizobium japonicum OX=375 GN=BKD09_RS26710 PE=4 SV=1 - [A0A1L3FF56_BRAJP]	78.9388	20.8	3	2	2	3	0.00040962	0.000409289	0.996638	1	1.00081	0.00116488
BKD09_RS22625	A0A1L3FCW0	Acetylornithine deacetylase OS=Bradyrhizobium japonicum OX=375 GN=BKD09_RS22625 PE=3 SV=1 - [A0A1L3FCW0_BRAJP]	78.6802	12.66	5	5	5	5	0.000332309	0.000383512	0.44079	1	0.866491	-0.206744
BSZ19_34905	A0A1Y2JEZ8	Cell envelope biogenesis protein AsmA OS=Bradyrhizobium japonicum OX=375 GN=BSZ19_34905 PE=4 SV=1 - [A0A1Y2JEZ8_BRAJP]	78.6369	7.65	5	5	5	5	0.000296437	0.000304202	0.569715	1	0.974472	-0.0373068
BJS_05336	A0A023XTY4	Uncharacterized protein OS=Bradyrhizobium japonicum SEMIA 5079 OX=476282 GN=BJS_05336 PE=3 SV=1 - [A0A023XTY4_BRAJP]	78.4037	9.74	5	5	5	7	0.000252163	0.000243347	0.772207	1	1.03623	0.0513423
BKD09_RS02555	A0A0A3XXE7	NADPH:quinone oxidoreductase OS=Bradyrhizobium japonicum OX=375 GN=BKD09_RS02555 PE=4 SV=1 - [A0A0A3XXE7_BRAJP]	78.3837	15.12	1	5	5	6	0.000330899	0.000289037	0.0398866	1	1.14483	0.195137
rplT	A0A023XTY5	50S ribosomal protein L20 OS=Bradyrhizobium japonicum SEMIA 5079 OX=476282 GN=rplT PE=3 SV=1 - [A0A023XTY5_BRAJP]	78.3611	23.21	2	2	2	3	0.00032327	0.000331134	0.779715	1	0.976252	-0.0346747
BJS_03816	A0A023XET7	Uncharacterized protein OS=Bradyrhizobium japonicum SEMIA 5079 OX=476282 GN=BJS_03816 PE=3 SV=1 - [A0A023XET7_BRAJP]	78.3579	8.55	5	2	2	2	0.000312933	0.000338599	0.458305	1	0.9242	-0.113722
BKD09_RS17600	A0A1L3FA05	Uncharacterized protein OS=Bradyrhizobium japonicum OX=375 GN=BKD09_RS17600 PE=4 SV=1 - [A0A1L3FA05_BRAJP]	78.3074	11.3	5	1	1	3	0.000290603	0.000293884	0.844534	1	0.988834	-0.0161991
BKD09_RS06860	A0A1L3F416	Uncharacterized protein OS=Bradyrhizobium japonicum OX=375 GN=BKD09_RS06860 PE=4 SV=1 - [A0A1L3F416_BRAJP]	78.2879	38.65	2	2	5	8	0.000266492	0.000293144	0.656732	1	0.90908	-0.13752
BJS_06985	A0A023XBD7	Uncharacterized protein OS=Bradyrhizobium japonicum SEMIA 5079 OX=476282 GN=BJS_06985 PE=4 SV=1 - [A0A023XBD7_BRAJP]	78.25	18.29	1	1	1	1	0.000208785	0.000179462	0.71508	1	1.1634	0.218343
ubiE_2	A0A4Y3YU73	Ubiquinone/menaquinone biosynthesis methyltransferase OS=Bradyrhizobium japonicum OX=375 GN=ubiE_2 PE=4 SV=1 - [A0A4Y3YU73_BRAJP]	78.2367	15.24	5	3	3	4	0.000308661	0.00032792	0.119268	1	0.941267	-0.0873242
MA20_22780	A0A0A3XTV4	Acyl-CoA dehydrogenase OS=Bradyrhizobium japonicum OX=375 GN=MA20_22780 PE=3 SV=1 - [A0A0A3XTV4_BRAJP]	78.0569	12.53	5	3	4	6	0.000337627	0.000309075	0.349538	1	1.09238	0.127473
zwf	A0A0A3Z635	Glucose-6-phosphate 1-dehydrogenase OS=Bradyrhizobium japonicum OX=375 GN=zwf PE=3 SV=1 - [A0A0A3Z635_BRAJP]	77.9955	11.93	3	1	6	9	0.000356985	0.000269127	0.195632	1	1.32646	0.407578
BSZ19_43195	A0A1Y2JAR2	Amidase OS=Bradyrhizobium japonicum OX=375 GN=BSZ19_43195 PE=4 SV=1 - [A0A1Y2JAR2_BRAJP]	77.9717	9.3	2	3	4	5	0.000450868	0.000535289	0.505213	1	0.842288	-0.247614
BKD09_RS05775	A0A1L3F3H5	Branched-chain amino acid ABC transporter substrate-binding protein OS=Bradyrhizobium japonicum OX=375 GN=BKD09_RS05775 PE=4 SV=1 - [A0A1L3F3H5_BRAJP]	77.9658	19.8	4	7	7	11	0.000282906	0.000257888	0.103443	1	1.09701	0.133577
BJS_06092	A0A023XJV2	ABC transporter substrate-binding protein OS=Bradyrhizobium japonicum SEMIA 5079 OX=476282 GN=BJS_06092 PE=4 SV=1 - [A0A023XJV2_BRAJP]	77.9529	19.73	2	2	7	8	0.000314749	0.000357581	0.195613	1	0.880217	-0.184069
BJS_02188	A0A023XRF9	Uncharacterized protein OS=Bradyrhizobium japonicum SEMIA 5079 OX=476282 GN=BJS_02188 PE=4 SV=1 - [A0A023XRF9_BRAJP]	77.9427	19.53	3	1	2	3	0.000414265	0.000487988	0.395917	1	0.848925	-0.236292
BKD09_RS26290	A0A1L3FF60	Enamine deaminase RidA OS=Bradyrhizobium japonicum OX=375 GN=BKD09_RS26290 PE=4 SV=1 - [A0A1L3FF60_BRAJP]	77.678	28.03	3	1	3	7	0.000291582	0.0002915	0.996271	1	1.00028	0.000403457
ubiE	A0A1L3F2D9	Ubiquinone/menaquinone biosynthesis C-methyltransferase UbiE OS=Bradyrhizobium japonicum OX=375 GN=ubiE PE=3 SV=1 - [A0A1L3F2D9_BRAJP]	77.5765	18.97	4	3	3	4	0.000297107	0.000279265	0.278929	1	1.06389	0.0893473
MA20_15040	A0A0A3XWF2	Maebl OS=Bradyrhizobium japonicum OX=375 GN=MA20_15040 PE=4 SV=1 - [A0A0A3XWF2_BRAJP]	77.4542	28.57	4	5	5	6	0.000291654	0.000273899	0.0751092	1	1.06482	0.0906143
BKD09_RS12660	A0A0A3Y3V6	Uncharacterized protein OS=Bradyrhizobium japonicum OX=375 GN=BKD09_RS12660 PE=4 SV=1 - [A0A0A3Y3V6_BRAJP]	77.4336	24.32	2	1	1	3	0.000306157	0.000345627	0.32392	1	0.8858	-0.174947
BKD09_RS47790	A0A1L3FRT6	Uncharacterized protein OS=Bradyrhizobium japonicum OX=375 GN=BKD09_RS47790 PE=4 SV=1 - [A0A1L3FRT6_BRAJP]	77.4267	19.85	1	7	7	8	0.000308467	0.000287721	0.298071	1	1.07211	0.100447
glk	A0A1L3FF53	Glucokinase OS=Bradyrhizobium japonicum OX=375 GN=glk PE=3 SV=1 - [A0A1L3FF53_BRAJP]	77.4059	17.68	5	4	4	5	0.000284681	0.000304215	0.57152	1	0.935789	-0.0957443
BKD09_RS03060	A0A1L3F1W6	Chromosome partitioning protein ParA OS=Bradyrhizobium japonicum OX=375 GN=BKD09_RS03060 PE=4 SV=1 - [A0A1L3F1W6_BRAJP]	77.3003	18.31	3	4	4	4	0.000315482	0.000309168	0.455374	1	1.02042	0.0291679
tatA	A0A0A3XHY9	Sec-independent protein translocase protein TatA OS=Bradyrhizobium japonicum OX=375 GN=tatA PE=3 SV=1 - [A0A0A3XHY9_BRAJP]	77.2717	16.67	2	1	1	2	0.000297135	0.000227581	0.157678	1	1.30563	0.384741
BJ6T_16210	G7D343	Peptidyl-dipeptidase OS=Bradyrhizobium japonicum USDA 6 OX=1037409 GN=BJ6T_16210 PE=3 SV=1 - [G7D343_BRAJP]	77.2358	11.54	1	1	8	8	0.000302871	0.000215025	0.469889	1	1.40854	0.494201
MA20_27840	A0A0A3XUL2	ArsC family transcriptional regulator OS=Bradyrhizobium japonicum OX=375 GN=MA20_27840 PE=3 SV=1 - [A0A0A3XUL2_BRAJP]	77.2098	43.59	3	5	5	9	0.000295784	0.000298879	0.848024	1	0.989643	-0.0150193
MA20_09490	A0A0A3Z2Y1	PhzF family phenazine biosynthesis protein OS=Bradyrhizobium japonicum OX=375 GN=MA20_09490 PE=4 SV=1 - [A0A0A3Z2Y1_BRAJP]	77.1961	15.79	4	4	4	6	0.000356477	0.000350737	0.932799	1	1.01637	0.0234194
cpdA	A0A023XG66	3',5'-cyclic adenosine monophosphate phosphodiesterase CpdA OS=Bradyrhizobium japonicum SEMIA 5079 OX=476282 GN=cpdA PE=3 SV=1 - [A0A023XG66_BRAJP]	77.1283	19.43	5	4	4	5	0.000339256	0.000370811	0.578854	1	0.914902	-0.128311
BKD09_RS01245	A0A1L3F0V3	Amidase OS=Bradyrhizobium japonicum OX=375 GN=BKD09_RS01245 PE=3 SV=1 - [A0A1L3F0V3_BRAJP]	77.0547	12.02	2	1	5	5	0.000279999	0.000293123	0.7399	1	0.955228	-0.0660823
BKD09_RS07280	A0A1L3F493	Peptidase M20 OS=Bradyrhizobium japonicum OX=375 GN=BKD09_RS07280 PE=4 SV=1 - [A0A1L3F493_BRAJP]	76.973	22.25	5	7	7	8	0.000312014	0.00032108	0.599871	1	0.971764	-0.0413215
livG	A0A0A3XUS9	Leucine/isoleucine/valine transporter ATP-binding subunit OS=Bradyrhizobium japonicum OX=375 GN=livG PE=4 SV=1 - [A0A0A3XUS9_BRAJP]	76.8853	9.43	4	2	2	3	0.000267665	0.000273029	0.812406	1	0.980354	-0.0286246
BJA01nite_40920	A0A4Y3YTA3	Uncharacterized protein OS=Bradyrhizobium japonicum OX=375 GN=BJA01nite_40920 PE=4 SV=1 - [A0A4Y3YTA3_BRAJP]	76.7966	40.63	2	3	6	10	0.000344426	0.000374258	0.557735	1	0.92029	-0.119839
BJ6T_06510	G7DIQ8	DUF1330 domain-containing protein OS=Bradyrhizobium japonicum USDA 6 OX=1037409 GN=BJ6T_06510 PE=4 SV=1 - [G7DIQ8_BRAJP]	76.76	30	1	1	2	5	0.000279119	0.000285722	0.833598	1	0.976889	-0.0337332
BKD09_RS03320	A0A1L3F244	DUF1330 domain-containing protein OS=Bradyrhizobium japonicum OX=375 GN=BKD09_RS03320 PE=4 SV=1 - [A0A1L3F244_BRAJP]	76.76	30	1	1	2	4	0.000269624	0.000223999	0.211629	1	1.20368	0.267453
BSZ19_23050	A0A1Y2JMJ7	ABC transporter OS=Bradyrhizobium japonicum OX=375 GN=BSZ19_23050 PE=4 SV=1 - [A0A1Y2JMJ7_BRAJP]	76.6679	11.89	4	1	6	7	0.000324532	0.000304375	0.63283	1	1.06623	0.0925138
BJS_06188	A0A023XII5	Epimerase domain-containing protein OS=Bradyrhizobium japonicum SEMIA 5079 OX=476282 GN=BJS_06188 PE=4 SV=1 - [A0A023XII5_BRAJP]	76.6269	14.6	5	3	3	7	0.000284378	0.000303422	0.53417	1	0.937234	-0.0935186
BKD09_RS12845	A0A1L3F7G3	Uncharacterized protein OS=Bradyrhizobium japonicum OX=375 GN=BKD09_RS12845 PE=4 SV=1 - [A0A1L3F7G3_BRAJP]	76.5672	31.4	5	2	2	3	0.000315647	0.000339694	0.845428	1	0.92921	-0.105924
BSZ19_42255	A0A1Y2JC62	Cytosine deaminase OS=Bradyrhizobium japonicum OX=375 GN=BSZ19_42255 PE=4 SV=1 - [A0A1Y2JC62_BRAJP]	76.5543	10.72	4	1	3	5	0.000333686	0.00036394	0.65772	1	0.91687	-0.12521
MA20_09495	A0A0A3Y3W7	Uncharacterized protein OS=Bradyrhizobium japonicum OX=375 GN=MA20_09495 PE=4 SV=1 - [A0A0A3Y3W7_BRAJP]	76.5459	13.07	4	1	2	3	0.000318779	0.000280657	0.289148	1	1.13583	0.18375
BKD09_RS19910	A0A1L3FBB5	Aminotransferase DegT OS=Bradyrhizobium japonicum OX=375 GN=BKD09_RS19910 PE=3 SV=1 - [A0A1L3FBB5_BRAJP]	76.5283	16.19	4	5	5	7	0.000314332	0.000298399	0.351074	1	1.0534	0.0750469
zwf	A0A1L3F749	Glucose-6-phosphate 1-dehydrogenase OS=Bradyrhizobium japonicum OX=375 GN=zwf PE=3 SV=1 - [A0A1L3F749_BRAJP]	76.5198	11.93	3	1	6	9	0.000457452	0.000487045	0.837561	1	0.939238	-0.0904368
MA20_27465	A0A0A3YSA2	Elongation factor 3 OS=Bradyrhizobium japonicum OX=375 GN=MA20_27465 PE=4 SV=1 - [A0A0A3YSA2_BRAJP]	76.495	11.77	4	6	7	10	0.000325253	0.000340043	0.386479	1	0.956506	-0.0641547
MA20_41810	A0A0A3XLL4	ABC transporter substrate-binding protein OS=Bradyrhizobium japonicum OX=375 GN=MA20_41810 PE=4 SV=1 - [A0A0A3XLL4_BRAJP]	76.481	11.29	3	3	3	5	0.000272911	0.000316176	0.16746	1	0.863161	-0.212299
BJS_01768	A0A023XPM9	Uncharacterized protein OS=Bradyrhizobium japonicum SEMIA 5079 OX=476282 GN=BJS_01768 PE=3 SV=1 - [A0A023XPM9_BRAJP]	76.402	17.6	5	5	5	5	0.000290891	0.000278783	0.379884	1	1.04343	0.0613374
BKD09_RS01205	A0A1L3F0X7	Uncharacterized protein OS=Bradyrhizobium japonicum OX=375 GN=BKD09_RS01205 PE=4 SV=1 - [A0A1L3F0X7_BRAJP]	76.3768	32.26	5	5	5	7	0.000419111	0.000389305	0.676526	1	1.07656	0.106429
fliY	A0A023XFI9	Cystine-binding protein periplasmic protein OS=Bradyrhizobium japonicum SEMIA 5079 OX=476282 GN=fliY PE=4 SV=1 - [A0A023XFI9_BRAJP]	76.2182	12.08	5	3	3	5	0.000290619	0.0002353	0.358996	1	1.2351	0.304628
MA20_17350	A0A0A3XXV2	Histidine kinase OS=Bradyrhizobium japonicum OX=375 GN=MA20_17350 PE=4 SV=1 - [A0A0A3XXV2_BRAJP]	76.1461	12.08	6	5	5	5	0.000306888	0.000279143	0.16879	1	1.09939	0.136707
nadX	A0A023XNB4	Probable L-aspartate dehydrogenase OS=Bradyrhizobium japonicum SEMIA 5079 OX=476282 GN=nadX PE=3 SV=1 - [A0A023XNB4_BRAJP]	76.006	17.15	5	4	4	5	0.000273782	0.000256116	0.642253	1	1.06898	0.0962299
nodN	A0A023XGM4	Nodulation protein N OS=Bradyrhizobium japonicum SEMIA 5079 OX=476282 GN=nodN PE=4 SV=1 - [A0A023XGM4_BRAJP]	75.9322	26.42	4	3	3	6	0.000287868	0.000285062	0.832238	1	1.00984	0.0141284
BKD09_RS29890	A0A1L3FGW4	Oxidoreductase OS=Bradyrhizobium japonicum OX=375 GN=BKD09_RS29890 PE=3 SV=1 - [A0A1L3FGW4_BRAJP]	75.6877	21.54	1	1	5	6	0.000267951	0.000187953	0.226138	1	1.42563	0.511597
BSZ19_38970	A0A1Y2JCB3	Uncharacterized protein OS=Bradyrhizobium japonicum OX=375 GN=BSZ19_38970 PE=4 SV=1 - [A0A1Y2JCB3_BRAJP]	75.51	25.6	2	1	3	3	0.000262151	0.000262575	0.989537	1	0.998389	-0.0023265
BSZ19_49810	A0A1Y2J6U1	Uroporphyrinogen III synthase OS=Bradyrhizobium japonicum OX=375 GN=BSZ19_49810 PE=4 SV=1 - [A0A1Y2J6U1_BRAJP]	75.5049	20.07	5	4	4	5	0.000258136	0.000279802	0.457307	1	0.922565	-0.116277
BJS_02166	A0A023XRS8	Peptidase_M3 domain-containing protein OS=Bradyrhizobium japonicum SEMIA 5079 OX=476282 GN=BJS_02166 PE=3 SV=1 - [A0A023XRS8_BRAJP]	75.4798	13.71	4	2	9	10	0.000261362	0.00024659	0.639251	1	1.05991	0.0839353
MA20_24635	A0A0A3XTZ5	Ethanolamine utilization protein EutM OS=Bradyrhizobium japonicum OX=375 GN=MA20_24635 PE=4 SV=1 - [A0A0A3XTZ5_BRAJP]	75.4662	11.43	3	1	3	4	0.000282174	0.000303971	0.203863	1	0.928294	-0.107346
BJA01nite_22920	A0A4Y3YNM8	Invasion-associated locus B family protein OS=Bradyrhizobium japonicum OX=375 GN=BJA01nite_22920 PE=4 SV=1 - [A0A4Y3YNM8_BRAJP]	75.4627	12.3	4	2	2	3	0.000335719	0.000310534	0.334873	1	1.0811	0.112504
BKD09_RS19870	A0A1L3FBA9	Capsular biosynthesis protein OS=Bradyrhizobium japonicum OX=375 GN=BKD09_RS19870 PE=4 SV=1 - [A0A1L3FBA9_BRAJP]	75.3937	6.44	5	3	3	4	0.000316332	0.00031259	0.857425	1	1.01197	0.0171652
BJ6T_61330	G7DLW1	M20_dimer domain-containing protein OS=Bradyrhizobium japonicum USDA 6 OX=1037409 GN=BJ6T_61330 PE=4 SV=1 - [G7DLW1_BRAJP]	75.373	21.36	4	2	7	10	0.000246065	0.000286884	0.273216	1	0.857715	-0.22143
BSZ19_04165	A0A1Y2JWM6	Photosystem reaction center subunit H OS=Bradyrhizobium japonicum OX=375 GN=BSZ19_04165 PE=4 SV=1 - [A0A1Y2JWM6_BRAJP]	75.3185	34.17	2	3	3	3	0.000299208	0.000363585	0.191346	1	0.822936	-0.281148
glnE	A0A1Y2JRM3	Bifunctional glutamine synthetase adenylyltransferase/adenylyl-removing enzyme OS=Bradyrhizobium japonicum OX=375 GN=glnE PE=3 SV=1 - [A0A1Y2JRM3_BRAJP]	75.2423	4.02	2	1	3	4	0.00029365	0.000280817	0.572348	1	1.0457	0.0644662
BJS_03320	A0A023XEI6	AP_endonuc_2 domain-containing protein OS=Bradyrhizobium japonicum SEMIA 5079 OX=476282 GN=BJS_03320 PE=4 SV=1 - [A0A023XEI6_BRAJP]	75.2093	31.37	4	7	7	7	0.00023176	0.000218865	0.775174	1	1.05892	0.0825911
MA20_26615	A0A0A3XST7	ABC transporter substrate-binding protein OS=Bradyrhizobium japonicum OX=375 GN=MA20_26615 PE=4 SV=1 - [A0A0A3XST7_BRAJP]	75.0525	7.38	4	2	2	2	0.000290932	0.000265662	0.253004	1	1.09512	0.131086
BKD09_RS22720	A0A1L3FCZ0	Multidrug ABC transporter ATP-binding protein OS=Bradyrhizobium japonicum OX=375 GN=BKD09_RS22720 PE=4 SV=1 - [A0A1L3FCZ0_BRAJP]	74.9308	7.98	5	5	5	5	0.000338132	0.000347989	0.601488	1	0.971673	-0.0414573
BJS_04834	A0A023XSI3	Uncharacterized protein OS=Bradyrhizobium japonicum SEMIA 5079 OX=476282 GN=BJS_04834 PE=4 SV=1 - [A0A023XSI3_BRAJP]	74.8972	36.63	5	4	4	5	0.00029703	0.000320142	0.473903	1	0.927808	-0.108102
BJS_04015	A0A023XGJ8	Transcriptional regulatory protein OS=Bradyrhizobium japonicum SEMIA 5079 OX=476282 GN=BJS_04015 PE=4 SV=1 - [A0A023XGJ8_BRAJP]	74.8927	17.12	5	3	3	3	0.000265476	0.000264128	0.971866	1	1.0051	0.00734536
BKD09_RS19095	A0A1L3FAW1	Enoyl-CoA hydratase OS=Bradyrhizobium japonicum OX=375 GN=BKD09_RS19095 PE=4 SV=1 - [A0A1L3FAW1_BRAJP]	74.8711	10.77	5	2	2	4	0.000386304	0.000351637	0.51224	1	1.09859	0.135651
BKD09_RS14755	A0A0A3XMZ2	Uncharacterized protein OS=Bradyrhizobium japonicum OX=375 GN=BKD09_RS14755 PE=4 SV=1 - [A0A0A3XMZ2_BRAJP]	74.8594	22	3	3	3	4	0.000306792	0.000399568	0.186068	1	0.767809	-0.381181
MA20_36375	A0A0A3XPP9	Short-chain dehydrogenase OS=Bradyrhizobium japonicum OX=375 GN=MA20_36375 PE=4 SV=1 - [A0A0A3XPP9_BRAJP]	74.8244	21.4	5	4	4	5	0.000265557	0.000452043	0.2621	1	0.587459	-0.767439
carA	G7D5V3	Carbamoyl-phosphate synthase small chain OS=Bradyrhizobium japonicum USDA 6 OX=1037409 GN=carA PE=3 SV=1 - [G7D5V3_BRAJP]	74.7987	12.37	4	4	4	4	0.000319474	0.000342934	0.438089	1	0.93159	-0.102232
BJS_01140	A0A023XNT3	Uncharacterized protein OS=Bradyrhizobium japonicum SEMIA 5079 OX=476282 GN=BJS_01140 PE=4 SV=1 - [A0A023XNT3_BRAJP]	74.7265	14.94	1	1	5	8	0.000292637	0.000332965	0.233602	1	0.878883	-0.186257
BSZ19_25175	A0A0A3Y3G2	Uncharacterized protein OS=Bradyrhizobium japonicum OX=375 GN=BSZ19_25175 PE=4 SV=1 - [A0A0A3Y3G2_BRAJP]	74.6175	30.12	2	2	2	4	0.000299685	0.000350977	0.150015	1	0.85386	-0.227928
MA20_23805	A0A0A3XT06	1,4-butanediol diacrylate esterase OS=Bradyrhizobium japonicum OX=375 GN=MA20_23805 PE=4 SV=1 - [A0A0A3XT06_BRAJP]	74.5848	11.84	3	1	4	5	0.000217123	0.000199282	0.729592	1	1.08953	0.123704
MA20_27640	A0A0A3XTG6	Uncharacterized protein OS=Bradyrhizobium japonicum OX=375 GN=MA20_27640 PE=4 SV=1 - [A0A0A3XTG6_BRAJP]	74.4343	34.69	4	2	2	3	0.000294714	0.000264257	0.381732	1	1.11525	0.157371
MA20_19625	A0A0A3YXD2	5-aminolevulinate synthase OS=Bradyrhizobium japonicum OX=375 GN=MA20_19625 PE=3 SV=1 - [A0A0A3YXD2_BRAJP]	74.133	6.6	3	3	3	5	0.000336142	0.000288857	0.398024	1	1.1637	0.218717
BJ6T_76820	G7DB44	Uncharacterized protein OS=Bradyrhizobium japonicum USDA 6 OX=1037409 GN=BJ6T_76820 PE=4 SV=1 - [G7DB44_BRAJP]	74.1291	13.2	3	3	3	3	0.000269497	0.000211422	0.225251	1	1.27469	0.350147
BKD09_RS38695	A0A1L3FM82	TonB-dependent receptor OS=Bradyrhizobium japonicum OX=375 GN=BKD09_RS38695 PE=3 SV=1 - [A0A1L3FM82_BRAJP]	74.0802	3.65	4	1	2	3	0.000419979	0.000652087	0.093385	1	0.644054	-0.634747
MA20_18070	A0A0A3XXN6	ABC transporter OS=Bradyrhizobium japonicum OX=375 GN=MA20_18070 PE=4 SV=1 - [A0A0A3XXN6_BRAJP]	74.0353	12.54	4	1	6	7	0.000360304	0.000423634	0.23833	1	0.850509	-0.233602
pncB	A0A023XA87	Nicotinate phosphoribosyltransferase OS=Bradyrhizobium japonicum SEMIA 5079 OX=476282 GN=pncB PE=3 SV=1 - [A0A023XA87_BRAJP]	73.7764	4.63	4	2	2	3	0.000330712	0.000287875	0.0583549	1	1.1488	0.20013
BKD09_RS32330	A0A1L3FIL8	Branched-chain amino acid ABC transporter substrate-binding protein OS=Bradyrhizobium japonicum OX=375 GN=BKD09_RS32330 PE=4 SV=1 - [A0A1L3FIL8_BRAJP]	73.7555	18.06	5	5	5	6	0.000283032	0.000446594	0.212907	1	0.633757	-0.657999
BJS_07080	A0A023XA42	FAD dependent oxidoreductase OS=Bradyrhizobium japonicum SEMIA 5079 OX=476282 GN=BJS_07080 PE=4 SV=1 - [A0A023XA42_BRAJP]	73.6309	9.89	3	1	4	5	0.000199503	0.000143184	0.410582	1	1.39333	0.478541
rnd	A0A1L3FGS2	Ribonuclease D OS=Bradyrhizobium japonicum OX=375 GN=rnd PE=3 SV=1 - [A0A1L3FGS2_BRAJP]	73.293	13.35	4	5	5	6	0.000329661	0.000310734	0.518914	1	1.06091	0.0853059
MA20_29720	A0A0A3YQU9	Uncharacterized protein OS=Bradyrhizobium japonicum OX=375 GN=MA20_29720 PE=4 SV=1 - [A0A0A3YQU9_BRAJP]	73.2704	13.44	4	3	3	3	0.000295958	0.000251951	0.0862194	1	1.17467	0.232252
BKD09_RS00005	A0A0M9B6B3	Uncharacterized protein OS=Bradyrhizobium japonicum OX=375 GN=BKD09_RS00005 PE=4 SV=1 - [A0A0M9B6B3_BRAJP]	73.2258	13.97	1	2	2	4	0.000254119	0.000204268	0.168579	1	1.24405	0.31504
BSZ19_13040	A0A1Y2JUZ9	GMC family oxidoreductase OS=Bradyrhizobium japonicum OX=375 GN=BSZ19_13040 PE=3 SV=1 - [A0A1Y2JUZ9_BRAJP]	73.1685	15.56	6	5	5	6	0.000289898	0.000286546	0.880012	1	1.0117	0.0167783
BKD09_RS34285	A0A1L3FJD5	Cold-shock protein OS=Bradyrhizobium japonicum OX=375 GN=BKD09_RS34285 PE=4 SV=1 - [A0A1L3FJD5_BRAJP]	73.1613	62.32	2	2	3	6	0.000236884	0.000245336	0.894518	1	0.965549	-0.0505787
MA20_24840	A0A0A3XWU3	DNA polymerase III subunit delta OS=Bradyrhizobium japonicum OX=375 GN=MA20_24840 PE=4 SV=1 - [A0A0A3XWU3_BRAJP]	73.1	8.19	3	2	2	2	0.000280962	0.000283841	0.839581	1	0.989856	-0.0147098
BJS_01760	A0A023XQJ3	Uncharacterized protein OS=Bradyrhizobium japonicum SEMIA 5079 OX=476282 GN=BJS_01760 PE=3 SV=1 - [A0A023XQJ3_BRAJP]	73.0896	6.13	5	2	2	2	0.000294425	0.000289041	0.706274	1	1.01863	0.0266278
BKD09_RS20495	A0A1L3FBU2	Tim44 domain-containing protein OS=Bradyrhizobium japonicum OX=375 GN=BKD09_RS20495 PE=4 SV=1 - [A0A1L3FBU2_BRAJP]	73.0241	23.91	2	2	5	8	0.000279079	0.000268244	0.660914	1	1.04039	0.0571288
MA20_03840	A0A0A3Y1S3	Peptidoglycan-binding protein OS=Bradyrhizobium japonicum OX=375 GN=MA20_03840 PE=4 SV=1 - [A0A0A3Y1S3_BRAJP]	72.9741	12.32	8	7	7	7	0.000300751	0.000308187	0.539722	1	0.975873	-0.0352342
rnc	A0A1L3FDR5	Ribonuclease 3 OS=Bradyrhizobium japonicum OX=375 GN=rnc PE=3 SV=1 - [A0A1L3FDR5_BRAJP]	72.9493	13.54	5	3	3	4	0.000286478	0.000279208	0.871686	1	1.02604	0.0370859
BJS_01807	A0A023XQE2	Monooxygenase OS=Bradyrhizobium japonicum SEMIA 5079 OX=476282 GN=BJS_01807 PE=4 SV=1 - [A0A023XQE2_BRAJP]	72.8709	9.32	4	3	3	5	0.000216009	0.000173359	0.431131	1	1.24603	0.317334
BKD09_RS23065	A0A1L3FD34	Acetyl-CoA acetyltransferase OS=Bradyrhizobium japonicum OX=375 GN=BKD09_RS23065 PE=4 SV=1 - [A0A1L3FD34_BRAJP]	72.8545	15.58	3	4	4	4	0.000294841	0.00027063	0.356313	1	1.08946	0.123618
BJ6T_77810	G7DCR8	Uncharacterized protein OS=Bradyrhizobium japonicum USDA 6 OX=1037409 GN=BJ6T_77810 PE=4 SV=1 - [G7DCR8_BRAJP]	72.8226	19.67	1	1	1	3	0.000347795	0.000383432	0.389841	1	0.907058	-0.140734
BJS_07874	A0A023XX41	Lactamase_B domain-containing protein OS=Bradyrhizobium japonicum SEMIA 5079 OX=476282 GN=BJS_07874 PE=4 SV=1 - [A0A023XX41_BRAJP]	72.6431	16.49	5	4	4	5	0.000251631	0.000277438	0.49059	1	0.906981	-0.140855
MA20_16165	A0A0A3YZ34	Pyridine nucleotide-disulfide oxidoreductase OS=Bradyrhizobium japonicum OX=375 GN=MA20_16165 PE=4 SV=1 - [A0A0A3YZ34_BRAJP]	72.6212	9.47	3	1	4	6	0.000367678	0.000462496	0.185978	1	0.794985	-0.331001
BJ6T_59820	G7DK26	MaoC-like domain-containing protein OS=Bradyrhizobium japonicum USDA 6 OX=1037409 GN=BJ6T_59820 PE=4 SV=1 - [G7DK26_BRAJP]	72.5366	27.03	1	3	3	4	0.000283253	0.00027782	0.68399	1	1.01956	0.0279418
BJS_04228	A0A023XGP2	Amidohydro-rel domain-containing protein OS=Bradyrhizobium japonicum SEMIA 5079 OX=476282 GN=BJS_04228 PE=4 SV=1 - [A0A023XGP2_BRAJP]	72.4671	9.8	5	3	3	4	0.000295121	0.000272555	0.150983	1	1.08279	0.11476
BKD09_RS33680	A0A1L3FJE4	Precorrin methylase OS=Bradyrhizobium japonicum OX=375 GN=BKD09_RS33680 PE=4 SV=1 - [A0A1L3FJE4_BRAJP]	72.4463	24.59	5	2	2	2	0.000272503	0.000267176	0.84226	1	1.01994	0.0284842
BJS_06124	A0A023XJP3	Usp domain-containing protein OS=Bradyrhizobium japonicum SEMIA 5079 OX=476282 GN=BJS_06124 PE=4 SV=1 - [A0A023XJP3_BRAJP]	72.3422	16.24	2	2	5	5	0.000211662	0.00014029	0.235801	1	1.50874	0.593345
MA20_31055	A0A0A3YQD3	CoA-transferase OS=Bradyrhizobium japonicum OX=375 GN=MA20_31055 PE=3 SV=1 - [A0A0A3YQD3_BRAJP]	72.2729	10.76	5	4	4	4	0.000309756	0.000309135	0.989141	1	1.00201	0.00289765
MA20_25140	A0A0A3YVZ2	Uroporphyrinogen-III synthase OS=Bradyrhizobium japonicum OX=375 GN=MA20_25140 PE=3 SV=1 - [A0A0A3YVZ2_BRAJP]	72.2576	20.16	4	3	3	4	0.000310532	0.000315043	0.787527	1	0.98568	-0.0208085
MA20_16365	A0A0A3YZ77	Enoyl-CoA hydratase OS=Bradyrhizobium japonicum OX=375 GN=MA20_16365 PE=3 SV=1 - [A0A0A3YZ77_BRAJP]	72.2305	15.06	5	3	3	4	0.000289449	0.000324254	0.113806	1	0.89266	-0.163817
ybeY	A0A1L3F2H1	Endoribonuclease YbeY OS=Bradyrhizobium japonicum OX=375 GN=ybeY PE=3 SV=1 - [A0A1L3F2H1_BRAJP]	72.1347	48.52	4	5	5	8	0.00029713	0.000300608	0.84139	1	0.98843	-0.0167891
MA20_30570	A0A0A3XS99	Haloacid dehalogenase OS=Bradyrhizobium japonicum OX=375 GN=MA20_30570 PE=4 SV=1 - [A0A0A3XS99_BRAJP]	72.1018	13.81	3	2	3	5	0.000315514	0.000313218	0.891138	1	1.00733	0.0105363
ligA	A0A023XNR6	DNA ligase OS=Bradyrhizobium japonicum SEMIA 5079 OX=476282 GN=ligA PE=3 SV=1 - [A0A023XNR6_BRAJP]	72.0571	15.06	4	1	9	10	0.000363109	0.000345572	0.647105	1	1.05075	0.0714196
MA20_40110	A0A0A3YKQ6	Dimethylmenaquinone methyltransferase OS=Bradyrhizobium japonicum OX=375 GN=MA20_40110 PE=4 SV=1 - [A0A0A3YKQ6_BRAJP]	71.9278	32.08	5	4	5	6	0.000325331	0.000285701	0.132139	1	1.13871	0.187403
BJS_07687	A0A023XVR7	Uncharacterized protein OS=Bradyrhizobium japonicum SEMIA 5079 OX=476282 GN=BJS_07687 PE=4 SV=1 - [A0A023XVR7_BRAJP]	71.831	10.27	5	4	4	4	0.000294618	0.000320576	0.343597	1	0.919028	-0.121819
fabZ	A0A1L3FEC7	3-hydroxyacyl-[acyl-carrier-protein] dehydratase FabZ OS=Bradyrhizobium japonicum OX=375 GN=fabZ PE=3 SV=1 - [A0A1L3FEC7_BRAJP]	71.7985	34.64	3	5	5	9	0.000322602	0.000302807	0.247668	1	1.06537	0.0913556
MA20_39340	A0A0A3XLW6	Hemolysin D OS=Bradyrhizobium japonicum OX=375 GN=MA20_39340 PE=4 SV=1 - [A0A0A3XLW6_BRAJP]	71.593	25.24	4	7	7	9	0.000292862	0.000303761	0.723566	1	0.964121	-0.0527146
MA20_31485	A0A0A3XMW8	Nitrogen fixation protein NifU OS=Bradyrhizobium japonicum OX=375 GN=MA20_31485 PE=4 SV=1 - [A0A0A3XMW8_BRAJP]	71.5622	17.88	4	3	3	4	0.00024937	0.000241475	0.824425	1	1.03269	0.0464129
BKD09_RS13590	A0A1L3F818	Uncharacterized protein OS=Bradyrhizobium japonicum OX=375 GN=BKD09_RS13590 PE=4 SV=1 - [A0A1L3F818_BRAJP]	71.4323	3.29	5	3	3	3	0.000302993	0.000282031	0.353219	1	1.07432	0.10343
fadA	A0A023XRL3	3-ketoacyl-CoA thiolase/acetyl-CoA acetyltransferase OS=Bradyrhizobium japonicum SEMIA 5079 OX=476282 GN=fadA PE=3 SV=1 - [A0A023XRL3_BRAJP]	71.2831	8.46	5	3	3	4	0.000286546	0.000271154	0.600264	1	1.05677	0.0796588
BJ6T_71320	G7D6T2	Uncharacterized protein OS=Bradyrhizobium japonicum USDA 6 OX=1037409 GN=BJ6T_71320 PE=4 SV=1 - [G7D6T2_BRAJP]	71.0171	25.51	2	1	2	2	0.000192456	0.000202547	0.903853	1	0.950182	-0.0737245
BJS_04475	A0A023XS95	NMT1 domain-containing protein OS=Bradyrhizobium japonicum SEMIA 5079 OX=476282 GN=BJS_04475 PE=4 SV=1 - [A0A023XS95_BRAJP]	71.0136	6.88	5	2	2	3	0.000282442	0.000331775	0.30489	1	0.851306	-0.232249
BKD09_RS28005	A0A1L3FFV9	Uncharacterized protein OS=Bradyrhizobium japonicum OX=375 GN=BKD09_RS28005 PE=4 SV=1 - [A0A1L3FFV9_BRAJP]	70.9629	49.18	1	3	3	6	0.000248241	0.000241858	0.857798	1	1.02639	0.0375834
dfp	A0A023XTT0	Coenzyme A biosynthesis bifunctional protein CoaBC OS=Bradyrhizobium japonicum SEMIA 5079 OX=476282 GN=dfp PE=3 SV=1 - [A0A023XTT0_BRAJP]	70.8458	9.11	5	3	3	3	0.000305074	0.000275744	0.233185	1	1.10637	0.14583
BJS_04576	A0A023XRS2	Uncharacterized protein OS=Bradyrhizobium japonicum SEMIA 5079 OX=476282 GN=BJS_04576 PE=4 SV=1 - [A0A023XRS2_BRAJP]	70.8369	11.16	5	4	4	4	0.000286516	0.000317395	0.523261	1	0.902714	-0.14766
BKD09_RS13705	A0A1L3F7Z2	Uncharacterized protein OS=Bradyrhizobium japonicum OX=375 GN=BKD09_RS13705 PE=4 SV=1 - [A0A1L3F7Z2_BRAJP]	70.8244	3.97	3	2	2	3	0.000325356	0.000375612	0.110858	1	0.866202	-0.207224
mdeA	A0A023XKL1	Methionine gamma-lyase OS=Bradyrhizobium japonicum SEMIA 5079 OX=476282 GN=mdeA PE=3 SV=1 - [A0A023XKL1_BRAJP]	70.7876	9.6	5	4	4	4	0.000302555	0.000284811	0.10022	1	1.0623	0.0871898
MA20_14490	A0A0A3XZP9	Precorrin-4 C11-methyltransferase OS=Bradyrhizobium japonicum OX=375 GN=MA20_14490 PE=3 SV=1 - [A0A0A3XZP9_BRAJP]	70.7726	14.23	5	3	3	3	0.000292376	0.000279254	0.41231	1	1.04699	0.066248
BKD09_RS03055	A0A1L3F1Y9	Chromosome partitioning protein ParB OS=Bradyrhizobium japonicum OX=375 GN=BKD09_RS03055 PE=3 SV=1 - [A0A1L3F1Y9_BRAJP]	70.7717	23.39	4	6	6	6	0.000306594	0.000323477	0.636776	1	0.947809	-0.0773319
BSZ19_37570	A0A1Y2JGA1	2,5-dichloro-2,5-cyclohexadiene-1,4-diol dehydrogenase OS=Bradyrhizobium japonicum OX=375 GN=BSZ19_37570 PE=4 SV=1 - [A0A1Y2JGA1_BRAJP]	70.7188	8.99	5	2	2	4	0.000235609	0.000234587	0.978663	1	1.00436	0.00627471
BJS_04091	A0A023XGA0	Transcriptional regulatory protein OS=Bradyrhizobium japonicum SEMIA 5079 OX=476282 GN=BJS_04091 PE=4 SV=1 - [A0A023XGA0_BRAJP]	70.6776	20.39	4	3	3	4	0.000287284	0.000304254	0.382281	1	0.944225	-0.0827972
BJS_04054	A0A023XGJ9	Sun protein OS=Bradyrhizobium japonicum SEMIA 5079 OX=476282 GN=BJS_04054 PE=3 SV=1 - [A0A023XGJ9_BRAJP]	70.6673	6.48	4	2	2	4	0.000227825	0.000231567	0.93338	1	0.983841	-0.0235024
hisF	A0A0A3XX49	Imidazole glycerol phosphate synthase subunit HisF OS=Bradyrhizobium japonicum OX=375 GN=hisF PE=3 SV=1 - [A0A0A3XX49_BRAJP]	70.55	28.02	2	5	5	6	0.000276603	0.000253365	0.289924	1	1.09172	0.126604
MA20_42415	A0A0A3YJG7	Glutathione S-transferase OS=Bradyrhizobium japonicum OX=375 GN=MA20_42415 PE=3 SV=1 - [A0A0A3YJG7_BRAJP]	70.4359	11.65	4	1	2	5	0.000338875	0.000349086	0.880007	1	0.97075	-0.0428278
BKD09_RS09110	A0A0A3Y6G3	ArsR family transcriptional regulator OS=Bradyrhizobium japonicum OX=375 GN=BKD09_RS09110 PE=4 SV=1 - [A0A0A3Y6G3_BRAJP]	70.3758	25.16	2	4	4	6	0.000267227	0.000254974	0.579085	1	1.04806	0.067715
ligA	A0A1Y2JX56	DNA ligase OS=Bradyrhizobium japonicum OX=375 GN=ligA PE=3 SV=1 - [A0A1Y2JX56_BRAJP]	70.1857	13.81	1	1	9	9	0.000326209	0.000371787	0.390207	1	0.87741	-0.188677
BJS_01251	A0A023XP66	Uncharacterized protein OS=Bradyrhizobium japonicum SEMIA 5079 OX=476282 GN=BJS_01251 PE=4 SV=1 - [A0A023XP66_BRAJP]	70.1458	17.48	5	2	2	2	0.000287551	0.000296652	0.77376	1	0.969322	-0.0449524
BKD09_RS12345	A0A1L3F744	Hydrolase OS=Bradyrhizobium japonicum OX=375 GN=BKD09_RS12345 PE=4 SV=1 - [A0A1L3F744_BRAJP]	69.9934	28.52	5	6	6	8	0.000289842	0.000330452	0.104879	1	0.877107	-0.189175
BJS_01690	A0A023XQC3	Uncharacterized protein OS=Bradyrhizobium japonicum SEMIA 5079 OX=476282 GN=BJS_01690 PE=4 SV=1 - [A0A023XQC3_BRAJP]	69.9753	9.94	3	4	4	9	0.00029528	0.000224324	0.204611	1	1.31631	0.3965
MA20_41750	A0A0A3XIA8	Glycerophosphodiester phosphodiesterase OS=Bradyrhizobium japonicum OX=375 GN=MA20_41750 PE=4 SV=1 - [A0A0A3XIA8_BRAJP]	69.9303	7.56	5	3	3	4	0.000138599	7.85562e-05	0.545716	1	1.76433	0.819124
BJS_00493	A0A023XM06	Anaerobic dehydrogenase OS=Bradyrhizobium japonicum SEMIA 5079 OX=476282 GN=BJS_00493 PE=3 SV=1 - [A0A023XM06_BRAJP]	69.9101	8.91	5	4	4	4	0.000312947	0.000297079	0.516894	1	1.05341	0.0750688
MA20_05535	A0A0A3Y5N1	Uncharacterized protein OS=Bradyrhizobium japonicum OX=375 GN=MA20_05535 PE=4 SV=1 - [A0A0A3Y5N1_BRAJP]	69.8776	21.02	4	3	3	4	0.000346316	0.000469224	0.0777707	1	0.73806	-0.43819
BKD09_RS35800	A0A1L3FK82	Arylsulfatase OS=Bradyrhizobium japonicum OX=375 GN=BKD09_RS35800 PE=4 SV=1 - [A0A1L3FK82_BRAJP]	69.7625	17.92	5	4	4	5	0.000318631	0.000274671	0.374477	1	1.16004	0.21418
prfA	A0A1L3F0U0	Peptide chain release factor 1 OS=Bradyrhizobium japonicum OX=375 GN=prfA PE=3 SV=1 - [A0A1L3F0U0_BRAJP]	69.6591	15.51	5	5	5	6	0.000283995	0.000256096	0.411865	1	1.10894	0.149184
MA20_06535	A0A0A3Y351	Endoribonuclease L-PSP OS=Bradyrhizobium japonicum OX=375 GN=MA20_06535 PE=4 SV=1 - [A0A0A3Y351_BRAJP]	69.5548	13.95	4	2	2	3	0.000360712	0.000322342	0.496533	1	1.11904	0.162256
BJS_03811	A0A023XET2	NMT1 domain-containing protein OS=Bradyrhizobium japonicum SEMIA 5079 OX=476282 GN=BJS_03811 PE=4 SV=1 - [A0A023XET2_BRAJP]	69.517	15.38	5	5	5	5	0.000339388	0.000330819	0.779568	1	1.0259	0.0368926
BKD09_RS34945	A0A1L3FJT6	Short-chain dehydrogenase OS=Bradyrhizobium japonicum OX=375 GN=BKD09_RS34945 PE=4 SV=1 - [A0A1L3FJT6_BRAJP]	69.5041	11.07	1	1	2	2	0.000252639	0.000253123	0.991986	1	0.99809	-0.00275874
MA20_01580	A0A0A3Y7D3	Uncharacterized protein OS=Bradyrhizobium japonicum OX=375 GN=MA20_01580 PE=4 SV=1 - [A0A0A3Y7D3_BRAJP]	69.4693	13.24	4	1	5	8	0.000329232	0.000336569	0.873952	1	0.978201	-0.0317978
BSZ19_23525	A0A1Y2JKN0	Phosphate starvation-inducible protein PsiF OS=Bradyrhizobium japonicum OX=375 GN=BSZ19_23525 PE=4 SV=1 - [A0A1Y2JKN0_BRAJP]	69.34	20	4	2	2	4	0.000371083	0.000353246	0.858963	1	1.05049	0.0710659
BJS_04895	A0A023XSI2	Uncharacterized protein OS=Bradyrhizobium japonicum SEMIA 5079 OX=476282 GN=BJS_04895 PE=4 SV=1 - [A0A023XSI2_BRAJP]	69.2424	15.43	3	5	5	7	0.000269056	0.000240055	0.210342	1	1.12081	0.164542
MA20_10245	A0A0A3XZQ2	Molybdopterin-guanine dinucleotide biosynthesis protein B OS=Bradyrhizobium japonicum OX=375 GN=MA20_10245 PE=4 SV=1 - [A0A0A3XZQ2_BRAJP]	69.2354	27.43	4	4	4	6	0.000318526	0.000310607	0.719616	1	1.02549	0.0363194
MA20_04110	A0A0A3Y1W5	YCII domain-containing protein OS=Bradyrhizobium japonicum OX=375 GN=MA20_04110 PE=4 SV=1 - [A0A0A3Y1W5_BRAJP]	69.2106	22.95	3	2	2	3	0.000479269	0.000383175	0.369247	1	1.25078	0.322832
BKD09_RS08780	A0A1L3F561	Hydrolase OS=Bradyrhizobium japonicum OX=375 GN=BKD09_RS08780 PE=4 SV=1 - [A0A1L3F561_BRAJP]	69.1589	10.7	4	2	2	3	0.00032223	0.000332983	0.77566	1	0.967708	-0.0473556
BKD09_RS19445	A0A1L3FB30	Asparagine synthase (Glutamine-hydrolyzing) OS=Bradyrhizobium japonicum OX=375 GN=BKD09_RS19445 PE=4 SV=1 - [A0A1L3FB30_BRAJP]	69.0857	4.58	4	1	3	4	0.000291991	0.000345248	0.297995	1	1.44574	-0.241707
BJS_07204	A0A023X9U2	Isocitrate lyase OS=Bradyrhizobium japonicum SEMIA 5079 OX=476282 GN=BJS_07204 PE=4 SV=1 - [A0A023X9U2_BRAJP]	68.9856	8.46	5	4	4	4	0.000521862	0.00037393	0.410725	1	1.39561	0.480901
BJS_06227	A0A023XJE8	Two-component hybrid sensor and regulator OS=Bradyrhizobium japonicum SEMIA 5079 OX=476282 GN=BJS_06227 PE=4 SV=1 - [A0A023XJE8_BRAJP]	68.9672	4.89	13	3	3	3	0.000293843	0.000329647	0.292082	1	0.891389	-0.165874
MA20_28585	A0A0A3XR54	Uncharacterized protein OS=Bradyrhizobium japonicum OX=375 GN=MA20_28585 PE=4 SV=1 - [A0A0A3XR54_BRAJP]	68.93	20.15	4	4	4	4	0.000273554	0.000282071	0.733506	1	0.969804	-0.0442355
MA20_30450	A0A0A3XP04	Lysine 2,3-aminomutase OS=Bradyrhizobium japonicum OX=375 GN=MA20_30450 PE=4 SV=1 - [A0A0A3XP04_BRAJP]	68.8783	10.71	5	3	3	3	0.000326503	0.000336668	0.786869	1	0.969807	-0.04423
BKD09_RS32305	A0A1L3FI90	Cyclase OS=Bradyrhizobium japonicum OX=375 GN=BKD09_RS32305 PE=4 SV=1 - [A0A1L3FI90_BRAJP]	68.848	18.08	5	2	2	2	0.00025129	0.000255603	0.927825	1	0.983125	-0.0245532
MA20_23895	A0A0A3XWE3	Carboxypeptidase OS=Bradyrhizobium japonicum OX=375 GN=MA20_23895 PE=4 SV=1 - [A0A0A3XWE3_BRAJP]	68.8437	14.03	3	1	5	5	0.000298517	0.000306862	0.642537	1	0.972806	-0.0397759
MA20_17315	A0A0A3Y160	(Fe-S)-binding protein OS=Bradyrhizobium japonicum OX=375 GN=MA20_17315 PE=4 SV=1 - [A0A0A3Y160_BRAJP]	68.7481	9.63	7	2	4	7	0.000279323	0.000280572	0.958453	1	0.995549	-0.00643637
BJA01nite_35490	A0A4Y3YTJ9	Aspartyl-tRNA amidotransferase subunit B OS=Bradyrhizobium japonicum OX=375 GN=BJA01nite_35490 PE=4 SV=1 - [A0A4Y3YTJ9_BRAJP]	68.5833	56.95	2	4	8	15	0.000287528	0.000284713	0.871547	1	1.00989	0.0141959
BSZ19_25405	A0A1Y2JK61	Molybdopterin molybdenumtransferase OS=Bradyrhizobium japonicum OX=375 GN=BSZ19_25405 PE=3 SV=1 - [A0A1Y2JK61_BRAJP]	68.4841	8.47	5	4	4	4	0.000258645	0.00023219	0.351869	1	1.11393	0.155662
lldD	A0A0A3Y5H4	Alpha-hydroxy-acid oxidizing enzyme OS=Bradyrhizobium japonicum OX=375 GN=lldD PE=3 SV=1 - [A0A0A3Y5H4_BRAJP]	68.4061	15.61	3	6	6	7	0.00029223	0.000216303	0.00238612	1	1.35102	0.434046
BJ6T_65690	G7DRR8	ABC transporter substrate-binding protein OS=Bradyrhizobium japonicum USDA 6 OX=1037409 GN=BJ6T_65690 PE=4 SV=1 - [G7DRR8_BRAJP]	68.3929	5.31	5	2	2	3	0.000244991	0.000231866	0.725938	1	1.05661	0.0794364
MA20_38025	A0A0A3YLM5	3-oxoacyl-ACP reductase OS=Bradyrhizobium japonicum OX=375 GN=MA20_38025 PE=4 SV=1 - [A0A0A3YLM5_BRAJP]	68.2432	17.91	3	4	4	5	0.000295337	0.000324524	0.346167	1	0.910064	-0.13596
proA	A0A1L3F1F9	Gamma-glutamyl phosphate reductase OS=Bradyrhizobium japonicum OX=375 GN=proA PE=3 SV=1 - [A0A1L3F1F9_BRAJP]	68.176	11.37	5	4	4	5	0.000296501	0.000244713	0.033059	1	1.21163	0.276947
BJA01nite_19860	A0A4Y3YPB0	Magnesium transporter MgtE OS=Bradyrhizobium japonicum OX=375 GN=BJA01nite_19860 PE=4 SV=1 - [A0A4Y3YPB0_BRAJP]	68.1354	6.82	4	2	2	2	0.000285181	0.000255614	0.145252	1	1.11567	0.157908
MA20_43545	A0A0A3XJP9	Succinate dehydrogenase OS=Bradyrhizobium japonicum OX=375 GN=MA20_43545 PE=4 SV=1 - [A0A0A3XJP9_BRAJP]	68.11	11.19	3	1	1	1	0.000328052	0.000259462	0.304178	1	1.26435	0.3384
	Q8RLU5	Poly-3-hydroxybutyrate synthase OS=Bradyrhizobium japonicum OX=375 PE=4 SV=1 - [Q8RLU5_BRAJP]	68.099	6.83	6	4	4	4	0.000295901	0.000251112	0.061786	1	1.17836	0.236782
MA20_20085	A0A0A3XU81	Uncharacterized protein OS=Bradyrhizobium japonicum OX=375 GN=MA20_20085 PE=4 SV=1 - [A0A0A3XU81_BRAJP]	68.0606	8.85	3	3	3	3	0.000267724	0.000202625	0.0784132	1	1.32128	0.401933
BJS_04442	A0A023XRU2	Serine protease OS=Bradyrhizobium japonicum SEMIA 5079 OX=476282 GN=BJS_04442 PE=4 SV=1 - [A0A023XRU2_BRAJP]	68.058	9.84	5	3	3	4	0.000283113	0.00028701	0.788219	1	0.986422	-0.0197231
nusB	G7D6R2	Transcription antitermination protein NusB OS=Bradyrhizobium japonicum USDA 6 OX=1037409 GN=nusB PE=3 SV=1 - [G7D6R2_BRAJP]	67.8192	16.36	4	2	2	3	0.000302121	0.000264056	0.268619	1	1.14415	0.194281
MA20_18495	A0A0A3XYA1	SBP_bac_5 domain-containing protein OS=Bradyrhizobium japonicum OX=375 GN=MA20_18495 PE=4 SV=1 - [A0A0A3XYA1_BRAJP]	67.7591	13.3	5	7	7	8	0.000274186	0.000272882	0.937814	1	1.00478	0.0068802
mtnA	A0A1L3F2Z4	Methylthioribose-1-phosphate isomerase OS=Bradyrhizobium japonicum OX=375 GN=mtnA PE=3 SV=1 - [A0A1L3F2Z4_BRAJP]	67.7287	16.8	3	1	5	6	0.000304343	0.000406618	0.16814	1	0.748475	-0.417974
MA20_08705	A0A0A3Y3K2	Uncharacterized protein OS=Bradyrhizobium japonicum OX=375 GN=MA20_08705 PE=4 SV=1 - [A0A0A3Y3K2_BRAJP]	67.7276	19.91	5	4	4	5	0.000146171	7.85106e-05	0.483418	1	1.8618	0.896698
aroK	A0A1L3F3A6	Shikimate kinase OS=Bradyrhizobium japonicum OX=375 GN=aroK PE=3 SV=1 - [A0A1L3F3A6_BRAJP]	67.4916	15.89	4	4	4	5	0.000307832	0.000288908	0.0221577	1	1.0655	0.0915341
BKD09_RS37890	A0A1L3FLR8	Uncharacterized protein OS=Bradyrhizobium japonicum OX=375 GN=BKD09_RS37890 PE=4 SV=1 - [A0A1L3FLR8_BRAJP]	67.4864	48.84	1	3	3	3	0.000314352	0.000379527	0.013995	1	0.828271	-0.271825
yidC	A0A0A3XVP1	Membrane protein insertase YidC OS=Bradyrhizobium japonicum OX=375 GN=yidC PE=3 SV=1 - [A0A0A3XVP1_BRAJP]	67.4504	12.72	4	8	8	12	0.000304227	0.000298165	0.693065	1	1.02033	0.0290362
BJS_00144	A0A023XKC7	Uncharacterized protein OS=Bradyrhizobium japonicum SEMIA 5079 OX=476282 GN=BJS_00144 PE=4 SV=1 - [A0A023XKC7_BRAJP]	67.45	25.75	2	1	3	3	0.000431977	0.000354743	0.344447	1	1.21772	0.284181
trpC	A0A1Y2JAX1	Indole-3-glycerol phosphate synthase OS=Bradyrhizobium japonicum OX=375 GN=trpC PE=3 SV=1 - [A0A1Y2JAX1_BRAJP]	67.4231	14.34	7	3	3	4	0.000355444	0.000323578	0.496466	1	1.09848	0.135506
BJS_01328	A0A023XP28	PBPb domain-containing protein OS=Bradyrhizobium japonicum SEMIA 5079 OX=476282 GN=BJS_01328 PE=4 SV=1 - [A0A023XP28_BRAJP]	67.3047	19.06	4	4	4	7	0.000328462	0.000375713	0.119702	1	0.874238	-0.193903
thyA	A0A023XMV4	Thymidylate synthase OS=Bradyrhizobium japonicum SEMIA 5079 OX=476282 GN=thyA PE=3 SV=1 - [A0A023XMV4_BRAJP]	67.2395	7.95	4	2	2	3	0.00028414	0.000283727	0.974675	1	1.00146	0.0020992
BJA01nite_14530	A0A4Y3YKW6	Uncharacterized protein OS=Bradyrhizobium japonicum OX=375 GN=BJA01nite_14530 PE=4 SV=1 - [A0A4Y3YKW6_BRAJP]	67.1858	22.62	3	1	3	3	0.000331097	0.000477051	0.310044	1	0.694048	-0.526893
BSZ19_48095	A0A1Y2JAW8	Translation initiation inhibitor OS=Bradyrhizobium japonicum OX=375 GN=BSZ19_48095 PE=4 SV=1 - [A0A1Y2JAW8_BRAJP]	67.0957	33.08	2	2	3	5	0.000306738	0.000291951	0.738655	1	1.05065	0.0712825
MA20_04380	A0A0A3Y330	Metallophos domain-containing protein OS=Bradyrhizobium japonicum OX=375 GN=MA20_04380 PE=4 SV=1 - [A0A0A3Y330_BRAJP]	66.9825	8.12	5	3	3	4	0.000408063	0.000450517	0.512351	1	0.905765	-0.142791
BKD09_RS21450	A0A1L3FC77	Uncharacterized protein OS=Bradyrhizobium japonicum OX=375 GN=BKD09_RS21450 PE=4 SV=1 - [A0A1L3FC77_BRAJP]	66.9712	15.69	4	1	2	2	0.000419953	0.000397	0.851335	1	1.05782	0.0810902
BKD09_RS29230	A0A1L3FGI7	Glutamine synthetase OS=Bradyrhizobium japonicum OX=375 GN=BKD09_RS29230 PE=3 SV=1 - [A0A1L3FGI7_BRAJP]	66.6974	10.47	68	3	3	4	0.000315371	0.000285607	0.333802	1	1.10421	0.143019
BJS_02321	A0A023XAJ4	Proteinase OS=Bradyrhizobium japonicum SEMIA 5079 OX=476282 GN=BJS_02321 PE=4 SV=1 - [A0A023XAJ4_BRAJP]	66.6713	17.2	3	2	2	3	0.000300548	0.000365952	0.248145	1	0.821279	-0.284056
MA20_05650	A0A0A3Y685	Signal peptide protein OS=Bradyrhizobium japonicum OX=375 GN=MA20_05650 PE=4 SV=1 - [A0A0A3Y685_BRAJP]	66.6082	5.02	5	1	1	3	0.000288037	0.000173648	0.0648369	1	1.65874	0.73009
MA20_15475	A0A0A3Z027	PhoB family transcriptional regulator OS=Bradyrhizobium japonicum OX=375 GN=MA20_15475 PE=4 SV=1 - [A0A0A3Z027_BRAJP]	66.4282	36.28	1	1	6	7	0.000275237	0.000359031	0.231545	1	0.76661	-0.383434
BKD09_RS25380	A0A0A3XL06	Uncharacterized protein OS=Bradyrhizobium japonicum OX=375 GN=BKD09_RS25380 PE=4 SV=1 - [A0A0A3XL06_BRAJP]	66.3459	57.14	3	3	3	10	0.000275166	0.000331907	0.19486	1	0.829045	-0.270478
BKD09_RS31790	A0A1L3FI19	Glutamate carboxypeptidase OS=Bradyrhizobium japonicum OX=375 GN=BKD09_RS31790 PE=4 SV=1 - [A0A1L3FI19_BRAJP]	66.3288	17.76	1	1	6	7	0.000217357	0.000229845	0.85884	1	0.945666	-0.080598
MA20_13145	A0A0A3Z0C4	Allophanate hydrolase OS=Bradyrhizobium japonicum OX=375 GN=MA20_13145 PE=4 SV=1 - [A0A0A3Z0C4_BRAJP]	66.2693	14.81	5	2	2	2	0.000321976	0.000311985	0.710187	1	1.03203	0.0454805
BKD09_RS41575	A0A0A3XJI6	Cold-shock protein OS=Bradyrhizobium japonicum OX=375 GN=BKD09_RS41575 PE=4 SV=1 - [A0A0A3XJI6_BRAJP]	66.1922	50	1	2	2	6	0.00029589	0.000265632	0.288967	1	1.11391	0.155632
BJ6T_41430	G7D2G2	ABC transporter permease protein OS=Bradyrhizobium japonicum USDA 6 OX=1037409 GN=BJ6T_41430 PE=3 SV=1 - [G7D2G2_BRAJP]	66.1809	4.15	1	1	1	2	0.000318447	0.000294194	0.565657	1	1.08244	0.114287
MA20_35415	A0A0A3XNE0	Oxidoreductase OS=Bradyrhizobium japonicum OX=375 GN=MA20_35415 PE=3 SV=1 - [A0A0A3XNE0_BRAJP]	66.1412	25.19	1	1	6	6	0.00037631	0.000265913	0.393328	1	1.41516	0.500967
BJA01nite_43500	A0A4Y3YTD1	DNA helicase OS=Bradyrhizobium japonicum OX=375 GN=BJA01nite_43500 PE=4 SV=1 - [A0A4Y3YTD1_BRAJP]	66.1126	4.73	5	3	3	4	0.000336835	0.000359662	0.512458	1	0.936533	-0.0945978
gyrB	Q8RR20	Subunit B protein of DNA gyrase (Fragment) OS=Bradyrhizobium japonicum OX=375 GN=gyrB PE=4 SV=1 - [Q8RR20_BRAJP]	66.03	23.84	9	1	6	8	0.000304999	0.000258793	0.519335	1	1.17854	0.237006
BJS_01799	A0A023XQ17	Amidase OS=Bradyrhizobium japonicum SEMIA 5079 OX=476282 GN=BJS_01799 PE=4 SV=1 - [A0A023XQ17_BRAJP]	66.0157	9	6	3	3	3	0.000374976	0.000423881	0.324599	1	0.884624	-0.176864
BKD09_RS30625	A0A0A3XQ12	Pyrophosphatase OS=Bradyrhizobium japonicum OX=375 GN=BKD09_RS30625 PE=4 SV=1 - [A0A0A3XQ12_BRAJP]	65.88	20	1	1	1	1	0.000301775	0.000268199	0.217149	1	1.12519	0.170174
BSZ19_36905	A0A0A3YW81	4-carboxymuconolactone decarboxylase OS=Bradyrhizobium japonicum OX=375 GN=BSZ19_36905 PE=4 SV=1 - [A0A0A3YW81_BRAJP]	65.7815	17.68	4	3	3	3	0.000394426	0.000371779	0.802151	1	1.06092	0.0853095
sul	A0A023XIW1	Dihydropteroate synthase OS=Bradyrhizobium japonicum SEMIA 5079 OX=476282 GN=sul PE=3 SV=1 - [A0A023XIW1_BRAJP]	65.7624	7.69	5	2	2	2	0.000286525	0.000349918	0.0378041	1	0.818835	-0.288355
BJ6T_69080	G7D4B6	HlyD_D23 domain-containing protein OS=Bradyrhizobium japonicum USDA 6 OX=1037409 GN=BJ6T_69080 PE=3 SV=1 - [G7D4B6_BRAJP]	65.723	15.62	2	2	5	6	0.000397106	0.000335298	0.261429	1	1.18434	0.244079
rpmD	A0A0A3XJS0	50S ribosomal protein L30 OS=Bradyrhizobium japonicum OX=375 GN=rpmD PE=3 SV=1 - [A0A0A3XJS0_BRAJP]	65.648	42.19	1	3	3	5	0.00025027	0.000258543	0.799109	1	0.968003	-0.0469161
BJS_03232	A0A023XE94	CASPASE_P20 domain-containing protein OS=Bradyrhizobium japonicum SEMIA 5079 OX=476282 GN=BJS_03232 PE=4 SV=1 - [A0A023XE94_BRAJP]	65.5879	13.47	10	6	6	7	0.000308615	0.000308775	0.995212	1	0.999482	-0.000747364
BJS_06283	A0A023XJA0	Uncharacterized protein OS=Bradyrhizobium japonicum SEMIA 5079 OX=476282 GN=BJS_06283 PE=4 SV=1 - [A0A023XJA0_BRAJP]	65.4868	20.16	4	3	3	3	0.000313398	0.000334922	0.25218	1	0.935734	-0.0958303
BKD09_RS24245	A0A1L3FDR9	Adenylate/guanylate cyclase domain-containing protein OS=Bradyrhizobium japonicum OX=375 GN=BKD09_RS24245 PE=4 SV=1 - [A0A1L3FDR9_BRAJP]	65.4841	15.27	2	2	5	5	0.000253796	0.000280969	0.551095	1	0.903289	-0.14674
htpX	A0A1L3FLY4	Protease HtpX homolog OS=Bradyrhizobium japonicum OX=375 GN=htpX PE=3 SV=1 - [A0A1L3FLY4_BRAJP]	65.45	12.89	4	3	3	3	0.000269386	0.000296211	0.424867	1	0.909438	-0.136953
BJ6T_41610	G7D2H9	Serine acetyltransferase OS=Bradyrhizobium japonicum USDA 6 OX=1037409 GN=BJ6T_41610 PE=4 SV=1 - [G7D2H9_BRAJP]	65.4247	26.28	1	7	7	7	0.000317199	0.000306591	0.621082	1	1.0346	0.0490727
BJA01nite_78330	A0A4Y3Z2Y2	Uncharacterized protein OS=Bradyrhizobium japonicum OX=375 GN=BJA01nite_78330 PE=4 SV=1 - [A0A4Y3Z2Y2_BRAJP]	65.1256	47.54	2	2	2	7	0.00025572	0.000237257	0.563482	1	1.07782	0.10811
BKD09_RS22075	A0A0A3XRY5	NAD(P)H nitroreductase OS=Bradyrhizobium japonicum OX=375 GN=BKD09_RS22075 PE=4 SV=1 - [A0A0A3XRY5_BRAJP]	65.0544	19.25	3	3	3	6	0.000322324	0.000292233	0.209073	1	1.10297	0.141392
MA20_29660	A0A0A3XSC5	Damage-inducible protein CinA OS=Bradyrhizobium japonicum OX=375 GN=MA20_29660 PE=3 SV=1 - [A0A0A3XSC5_BRAJP]	65.038	20.2	5	3	3	3	0.000288318	0.000322385	0.0346972	1	0.894329	-0.161122
BJS_08795	A0A023XIJ9	Uncharacterized protein OS=Bradyrhizobium japonicum SEMIA 5079 OX=476282 GN=BJS_08795 PE=4 SV=1 - [A0A023XIJ9_BRAJP]	65.0003	6.69	5	2	2	3	0.000273592	0.000272204	0.95552	1	1.0051	0.0073356
BJS_02702	A0A023XBM8	Gluconate 5-dehydrogenase OS=Bradyrhizobium japonicum SEMIA 5079 OX=476282 GN=BJS_02702 PE=4 SV=1 - [A0A023XBM8_BRAJP]	64.932	19.22	5	6	6	7	0.000290219	0.000265546	0.067097	1	1.09292	0.128183
BJ6T_07740	G7DJ29	3-oxoacyl-[acyl-carrier-protein] synthase I OS=Bradyrhizobium japonicum USDA 6 OX=1037409 GN=BJ6T_07740 PE=3 SV=1 - [G7DJ29_BRAJP]	64.7552	17.12	3	6	6	11	0.000274351	0.000266446	0.719299	1	1.02967	0.042179
BJS_03429	A0A023XEX9	Hydrolase OS=Bradyrhizobium japonicum SEMIA 5079 OX=476282 GN=BJS_03429 PE=4 SV=1 - [A0A023XEX9_BRAJP]	64.7112	9.81	5	2	2	3	0.00029975	0.00028777	0.717917	1	1.04163	0.0588414
BKD09_RS09490	A0A1L3F5I4	Serine protease OS=Bradyrhizobium japonicum OX=375 GN=BKD09_RS09490 PE=4 SV=1 - [A0A1L3F5I4_BRAJP]	64.6758	25	5	6	6	8	0.000265543	0.000240125	0.352903	1	1.10585	0.14516
BKD09_RS02565	A0A1L3F1R9	TRAP ABC transporter OS=Bradyrhizobium japonicum OX=375 GN=BKD09_RS02565 PE=4 SV=1 - [A0A1L3F1R9_BRAJP]	64.6222	15.63	5	6	6	6	0.00029864	0.000331748	0.108383	1	0.900199	-0.151684
asd	A0A0A3XL77	Aspartate-semialdehyde dehydrogenase OS=Bradyrhizobium japonicum OX=375 GN=asd PE=3 SV=1 - [A0A0A3XL77_BRAJP]	64.3674	10.14	4	2	2	2	0.000242721	0.000240733	0.969919	1	1.00826	0.0118634
MA20_17715	A0A0A3XXJ5	Peptidase OS=Bradyrhizobium japonicum OX=375 GN=MA20_17715 PE=3 SV=1 - [A0A0A3XXJ5_BRAJP]	64.3615	14.11	5	4	4	4	0.000317706	0.000328071	0.569885	1	0.968406	-0.0463155
rplM	A0A0A3XNU1	50S ribosomal protein L13 OS=Bradyrhizobium japonicum OX=375 GN=rplM PE=3 SV=1 - [A0A0A3XNU1_BRAJP]	64.2727	30.52	1	5	5	14	0.000289689	0.000282941	0.601162	1	1.02385	0.0340063
BJS_07818	A0A023XW82	ADSL_C domain-containing protein OS=Bradyrhizobium japonicum SEMIA 5079 OX=476282 GN=BJS_07818 PE=4 SV=1 - [A0A023XW82_BRAJP]	64.2465	18.54	5	8	8	10	0.000294768	0.000303729	0.377288	1	0.970496	-0.0432053
BJ6T_66370	G7D2M5	Two-component response regulator OS=Bradyrhizobium japonicum USDA 6 OX=1037409 GN=BJ6T_66370 PE=4 SV=1 - [G7D2M5_BRAJP]	64.2318	35.19	1	1	6	7	0.000324748	0.000294736	0.428659	1	1.10183	0.139899
BKD09_RS45240	A0A1L3FQE7	Antibiotic biosynthesis monooxygenase OS=Bradyrhizobium japonicum OX=375 GN=BKD09_RS45240 PE=4 SV=1 - [A0A1L3FQE7_BRAJP]	64.098	37.37	2	3	3	4	0.000297021	0.000392024	0.22912	1	0.757659	-0.400379
MA20_34850	A0A0A3XLE4	OHCU decarboxylase OS=Bradyrhizobium japonicum OX=375 GN=MA20_34850 PE=4 SV=1 - [A0A0A3XLE4_BRAJP]	64.0528	9.83	5	2	2	3	0.000281644	0.000348959	0.226095	1	0.807097	-0.309186
aroE_2	A0A4Y3YZR6	Shikimate dehydrogenase (NADP(+)) OS=Bradyrhizobium japonicum OX=375 GN=aroE_2 PE=4 SV=1 - [A0A4Y3YZR6_BRAJP]	64.0357	28.62	4	6	6	7	0.000298893	0.00032721	0.33811	1	0.913461	-0.130586
MA20_02765	A0A0A3Y4V7	Two-component response regulator OS=Bradyrhizobium japonicum OX=375 GN=MA20_02765 PE=4 SV=1 - [A0A0A3Y4V7_BRAJP]	64.0305	8.11	1	1	1	2	0.000308438	0.000180026	0.186855	1	1.7133	0.776779
BJ6T_76800	G7DB42	SGL domain-containing protein OS=Bradyrhizobium japonicum USDA 6 OX=1037409 GN=BJ6T_76800 PE=4 SV=1 - [G7DB42_BRAJP]	63.9566	16.55	1	4	4	4	0.000377981	0.000271572	0.402672	1	1.39183	0.476978
MA20_02250	A0A0A3Y7S4	Uncharacterized protein OS=Bradyrhizobium japonicum OX=375 GN=MA20_02250 PE=4 SV=1 - [A0A0A3Y7S4_BRAJP]	63.9221	12.21	4	2	2	3	0.000285525	0.000277122	0.45715	1	1.03032	0.0430947
BKD09_RS27815	A0A1L3FFR9	Uncharacterized protein OS=Bradyrhizobium japonicum OX=375 GN=BKD09_RS27815 PE=4 SV=1 - [A0A1L3FFR9_BRAJP]	63.9062	29.57	3	3	3	5	0.000341353	0.000345552	0.922954	1	0.987847	-0.0176398
MA20_04415	A0A0A3Y211	Uncharacterized protein OS=Bradyrhizobium japonicum OX=375 GN=MA20_04415 PE=4 SV=1 - [A0A0A3Y211_BRAJP]	63.89	14.91	4	2	2	3	0.000295844	0.000313958	0.585505	1	0.942302	-0.085738
MA20_25325	A0A0A3XTQ8	Short-chain dehydrogenase OS=Bradyrhizobium japonicum OX=375 GN=MA20_25325 PE=4 SV=1 - [A0A0A3XTQ8_BRAJP]	63.8873	34.41	5	7	7	8	0.00032199	0.00032972	0.725355	1	0.976556	-0.034226
BJA01nite_21790	A0A4Y3YPE1	Uncharacterized protein OS=Bradyrhizobium japonicum OX=375 GN=BJA01nite_21790 PE=4 SV=1 - [A0A4Y3YPE1_BRAJP]	63.8761	12.83	5	3	3	4	0.000310768	0.000313397	0.877936	1	0.991613	-0.0121513
BJS_03384	A0A023XED0	PepSY domain-containing protein OS=Bradyrhizobium japonicum SEMIA 5079 OX=476282 GN=BJS_03384 PE=4 SV=1 - [A0A023XED0_BRAJP]	63.8062	21.43	1	2	2	3	0.000260286	0.000377612	0.339001	1	0.689295	-0.536807
BSZ19_00015	A0A1Y2JYE4	Uncharacterized protein (Fragment) OS=Bradyrhizobium japonicum OX=375 GN=BSZ19_00015 PE=4 SV=1 - [A0A1Y2JYE4_BRAJP]	63.7959	50.65	16	3	3	6	0.000301898	0.000332255	0.499096	1	0.908632	-0.138232
MA20_29410	A0A0A3XNK8	LuxR family transcriptional regulator OS=Bradyrhizobium japonicum OX=375 GN=MA20_29410 PE=4 SV=1 - [A0A0A3XNK8_BRAJP]	63.7516	13.95	4	3	3	4	0.00029151	0.000267207	0.311533	1	1.09095	0.125585
MA20_33890	A0A0A3XMK5	Dehydrogenase OS=Bradyrhizobium japonicum OX=375 GN=MA20_33890 PE=4 SV=1 - [A0A0A3XMK5_BRAJP]	63.72	5.38	5	2	2	2	0.000416092	0.00041748	0.987829	1	0.996676	-0.00480287
BJ6T_76480	G7DB11	Uncharacterized protein OS=Bradyrhizobium japonicum USDA 6 OX=1037409 GN=BJ6T_76480 PE=4 SV=1 - [G7DB11_BRAJP]	63.7017	28.06	1	3	3	4	0.000269868	0.000216534	0.0751272	1	1.24631	0.317664
BKD09_RS44985	A0A1L3FQ80	Flagellar motor protein MotA OS=Bradyrhizobium japonicum OX=375 GN=BKD09_RS44985 PE=4 SV=1 - [A0A1L3FQ80_BRAJP]	63.6407	16.72	5	5	5	6	0.000307286	0.000316229	0.593203	1	0.971717	-0.0413921
MA20_18085	A0A0A3XUB9	Uncharacterized protein OS=Bradyrhizobium japonicum OX=375 GN=MA20_18085 PE=4 SV=1 - [A0A0A3XUB9_BRAJP]	63.6173	71.43	4	4	4	5	0.000271193	0.000285485	0.638704	1	0.949939	-0.0740933
MA20_40150	A0A0A3XIY7	Salicylate esterase OS=Bradyrhizobium japonicum OX=375 GN=MA20_40150 PE=4 SV=1 - [A0A0A3XIY7_BRAJP]	63.5711	16.6	2	1	3	5	0.000295691	0.000304259	0.865193	1	0.971839	-0.041211
BJS_08073	A0A023XWT2	Sulfite reductase hemoprotein subunit OS=Bradyrhizobium japonicum SEMIA 5079 OX=476282 GN=BJS_08073 PE=4 SV=1 - [A0A023XWT2_BRAJP]	63.5432	15.25	5	7	7	7	0.000350095	0.000342798	0.872262	1	1.02129	0.0303882
BKD09_RS13040	A0A1L3F7K2	Glutamate-1-semialdehyde 2,1-aminomutase OS=Bradyrhizobium japonicum OX=375 GN=BKD09_RS13040 PE=4 SV=1 - [A0A1L3F7K2_BRAJP]	63.5367	10.29	1	1	5	6	0.000340332	0.000360466	0.549074	1	0.944143	-0.0829222
BSZ19_44745	A0A1Y2J8F4	Glutamate-1-semialdehyde 2,1-aminomutase OS=Bradyrhizobium japonicum OX=375 GN=BSZ19_44745 PE=4 SV=1 - [A0A1Y2J8F4_BRAJP]	63.5367	10.65	4	1	5	6	0.000309821	0.000379464	0.0923169	1	0.816469	-0.292529
MA20_28735	A0A0A3YT83	NADPH-dependent FMN reductase OS=Bradyrhizobium japonicum OX=375 GN=MA20_28735 PE=4 SV=1 - [A0A0A3YT83_BRAJP]	63.5275	14.29	5	3	3	4	0.000333143	0.00036466	0.618052	1	0.913571	-0.130411
BJS_07365	A0A023X8Y3	Uncharacterized protein OS=Bradyrhizobium japonicum SEMIA 5079 OX=476282 GN=BJS_07365 PE=4 SV=1 - [A0A023X8Y3_BRAJP]	63.5275	10.46	5	3	3	3	0.000249721	0.000251801	0.949732	1	0.991739	-0.0119678
MA20_05260	A0A0A3Y290	Antibiotic biosynthesis monooxygenase OS=Bradyrhizobium japonicum OX=375 GN=MA20_05260 PE=4 SV=1 - [A0A0A3Y290_BRAJP]	63.49	27.1	4	2	2	2	0.00030405	0.000364327	0.617202	1	0.834551	-0.260928
BJS_08002	A0A023XXE3	Dehydrogenase OS=Bradyrhizobium japonicum SEMIA 5079 OX=476282 GN=BJS_08002 PE=4 SV=1 - [A0A023XXE3_BRAJP]	63.4488	20.62	4	5	5	5	0.000350575	0.000374643	0.584789	1	0.935756	-0.0957952
exoB	O52501	UDP-glucose 4'-epimerase OS=Bradyrhizobium japonicum OX=375 GN=exoB PE=3 SV=1 - [O52501_BRAJP]	63.4265	17.27	1	1	4	7	0.000283238	0.000266371	0.614613	1	1.06332	0.08858
BJ6T_09870	G7DMG1	ABC transporter substrate-binding protein OS=Bradyrhizobium japonicum USDA 6 OX=1037409 GN=BJ6T_09870 PE=4 SV=1 - [G7DMG1_BRAJP]	63.3573	6.91	6	2	2	3	0.000320278	0.000344344	0.630366	1	0.930111	-0.104526
MA20_40055	A0A0A3XIN2	Enoyl-CoA hydratase OS=Bradyrhizobium japonicum OX=375 GN=MA20_40055 PE=3 SV=1 - [A0A0A3XIN2_BRAJP]	63.2868	20.74	3	4	4	6	0.000296406	0.000317776	0.182205	1	0.932753	-0.100434
BJS_01061	A0A023XNP6	L-sorbosone dehydrogenase OS=Bradyrhizobium japonicum SEMIA 5079 OX=476282 GN=BJS_01061 PE=4 SV=1 - [A0A023XNP6_BRAJP]	63.2795	9.91	5	3	3	4	0.000308314	0.000244492	0.232671	1	1.26104	0.334614
MA20_35615	A0A0A3XNH2	NUDIX hydrolase OS=Bradyrhizobium japonicum OX=375 GN=MA20_35615 PE=4 SV=1 - [A0A0A3XNH2_BRAJP]	63.2351	18.18	5	4	4	5	0.000278671	0.000306461	0.324048	1	0.909321	-0.137138
livG	A0A023XK67	ABC transporter ATP-binding protein OS=Bradyrhizobium japonicum SEMIA 5079 OX=476282 GN=livG PE=4 SV=1 - [A0A023XK67_BRAJP]	63.2247	7.94	2	1	2	2	0.000179692	0.000158491	0.769499	1	1.13376	0.181121
BKD09_RS24360	A0A1L3FDZ9	Cell envelope protein SmpA OS=Bradyrhizobium japonicum OX=375 GN=BKD09_RS24360 PE=4 SV=1 - [A0A1L3FDZ9_BRAJP]	63.2173	26.09	3	4	4	5	0.000303791	0.000317125	0.56503	1	0.957953	-0.0619729
cpg2	A0A023XTV4	Carboxypeptidase G2 OS=Bradyrhizobium japonicum SEMIA 5079 OX=476282 GN=cpg2 PE=4 SV=1 - [A0A023XTV4_BRAJP]	63.2135	14.81	2	1	5	6	0.000328781	0.000318844	0.467754	1	1.03117	0.044278
MA20_17525	A0A0A3XXM5	ABC transporter substrate-binding protein OS=Bradyrhizobium japonicum OX=375 GN=MA20_17525 PE=4 SV=1 - [A0A0A3XXM5_BRAJP]	63.2001	16.33	2	1	6	7	0.000198781	0.000198698	0.999463	1	1.00042	0.000601822
BJS_04940	A0A023XSU0	DUF1330 domain-containing protein OS=Bradyrhizobium japonicum SEMIA 5079 OX=476282 GN=BJS_04940 PE=4 SV=1 - [A0A023XSU0_BRAJP]	63.166	34.04	3	5	5	8	0.000293691	0.000299568	0.826173	1	0.980385	-0.02858
MA20_35175	A0A0A3XLA0	Peptide synthetase (Fragment) OS=Bradyrhizobium japonicum OX=375 GN=MA20_35175 PE=4 SV=1 - [A0A0A3XLA0_BRAJP]	63.0979	9.15	2	1	5	7	0.000320896	0.000272355	0.220928	1	1.17823	0.236617
MA20_26460	A0A0A3XPK2	3-hydroxyacyl-ACP dehydratase OS=Bradyrhizobium japonicum OX=375 GN=MA20_26460 PE=4 SV=1 - [A0A0A3XPK2_BRAJP]	63.0949	24.36	3	4	4	5	0.000280212	0.000246268	0.21037	1	1.13783	0.18629
rlmN	A0A0A3XX16	Dual-specificity RNA methyltransferase RlmN OS=Bradyrhizobium japonicum OX=375 GN=rlmN PE=3 SV=1 - [A0A0A3XX16_BRAJP]	63.071	18.5	4	6	6	9	0.000320525	0.000305437	0.326172	1	1.0494	0.0695628
BJS_02714	A0A023XCU1	Sensor protein fixL OS=Bradyrhizobium japonicum SEMIA 5079 OX=476282 GN=BJS_02714 PE=4 SV=1 - [A0A023XCU1_BRAJP]	63.064	7.46	5	4	4	4	0.000293869	0.000304632	0.712205	1	0.964671	-0.0518918
BJ6T_41620	G7D2I0	Uncharacterized protein OS=Bradyrhizobium japonicum USDA 6 OX=1037409 GN=BJ6T_41620 PE=4 SV=1 - [G7D2I0_BRAJP]	63.03	23.61	1	1	1	1	0.000320596	0.000336655	0.587765	1	0.952298	-0.0705147
BKD09_RS19015	A0A1L3FAW3	Uncharacterized protein OS=Bradyrhizobium japonicum OX=375 GN=BKD09_RS19015 PE=4 SV=1 - [A0A1L3FAW3_BRAJP]	62.9336	25.27	3	2	2	3	0.000330495	0.000323722	0.877738	1	1.02092	0.029876
BJS_03435	A0A023XEJ5	Putative ABC branched-chain amino transporter, periplasmic binding protein OS=Bradyrhizobium japonicum SEMIA 5079 OX=476282 GN=BJS_03435 PE=4 SV=1 - [A0A023XEJ5_BRAJP]	62.84	4.79	5	1	1	2	0.000440095	0.000423871	0.874218	1	1.03828	0.0541899
MA20_25940	A0A0A3YRE3	Glyoxalase OS=Bradyrhizobium japonicum OX=375 GN=MA20_25940 PE=4 SV=1 - [A0A0A3YRE3_BRAJP]	62.822	11.72	4	2	2	3	0.000304434	0.000272113	0.456248	1	1.11878	0.161923
MA20_16870	A0A0A3XXU2	Uncharacterized protein OS=Bradyrhizobium japonicum OX=375 GN=MA20_16870 PE=4 SV=1 - [A0A0A3XXU2_BRAJP]	62.81	16.33	2	1	1	1	0.000360541	0.000446421	0.155058	1	0.807625	-0.308243
mltG	A0A0A3XU11	Endolytic murein transglycosylase OS=Bradyrhizobium japonicum OX=375 GN=mltG PE=3 SV=1 - [A0A0A3XU11_BRAJP]	62.79	11.29	4	5	5	6	0.00029668	0.000283083	0.437851	1	1.04803	0.0676845
BKD09_RS46985	A0A1L3FRE3	Penicillin-insensitive murein endopeptidase OS=Bradyrhizobium japonicum OX=375 GN=BKD09_RS46985 PE=4 SV=1 - [A0A1L3FRE3_BRAJP]	62.7451	12.42	6	3	3	3	0.000296948	0.000289383	0.815916	1	1.02614	0.0372267
BKD09_RS36595	A0A1L3FKQ4	Efflux transporter periplasmic adaptor subunit OS=Bradyrhizobium japonicum OX=375 GN=BKD09_RS36595 PE=3 SV=1 - [A0A1L3FKQ4_BRAJP]	62.5987	21.16	2	4	7	9	0.000306818	0.000293462	0.67026	1	1.04551	0.0642087
BJ6T_87290	G7DMC7	PTS system, IIA component OS=Bradyrhizobium japonicum USDA 6 OX=1037409 GN=BJ6T_87290 PE=4 SV=1 - [G7DMC7_BRAJP]	62.3275	36.09	2	4	4	6	0.000300815	0.000299308	0.929881	1	1.00504	0.0072467
BJS_04589	A0A023XSR5	Uncharacterized protein OS=Bradyrhizobium japonicum SEMIA 5079 OX=476282 GN=BJS_04589 PE=4 SV=1 - [A0A023XSR5_BRAJP]	62.2939	9.27	5	3	3	3	0.000300237	0.000297913	0.951141	1	1.0078	0.0112092
MA20_28580	A0A0A3YSR9	Molybdate ABC transporter substrate-binding protein OS=Bradyrhizobium japonicum OX=375 GN=MA20_28580 PE=4 SV=1 - [A0A0A3YSR9_BRAJP]	62.2213	25.55	5	5	5	6	0.000299799	0.000318303	0.277279	1	0.941866	-0.0864064
MA20_10255	A0A0A3XZJ6	SirA-like protein OS=Bradyrhizobium japonicum OX=375 GN=MA20_10255 PE=3 SV=1 - [A0A0A3XZJ6_BRAJP]	62.17	22.99	3	2	2	2	0.00023801	0.000229778	0.858528	1	1.03582	0.0507793
BKD09_RS36535	A0A1L3FL06	Gamma-glutamyltransferase OS=Bradyrhizobium japonicum OX=375 GN=BKD09_RS36535 PE=4 SV=1 - [A0A1L3FL06_BRAJP]	62.1661	9.65	4	4	4	5	0.000295964	0.000302741	0.384766	1	0.977615	-0.0326618
BKD09_RS29185	A0A1L3FGH5	Glycosyl transferase family 1 OS=Bradyrhizobium japonicum OX=375 GN=BKD09_RS29185 PE=4 SV=1 - [A0A1L3FGH5_BRAJP]	62.0963	8.33	5	2	3	6	0.000262908	0.000230341	0.338998	1	1.14139	0.190788
BSZ19_09125	A0A1Y2JTR3	Sodium-independent anion transporter OS=Bradyrhizobium japonicum OX=375 GN=BSZ19_09125 PE=3 SV=1 - [A0A1Y2JTR3_BRAJP]	61.9473	10.45	5	6	6	9	0.000300547	0.000305325	0.853591	1	0.98435	-0.0227567
BSZ19_49915	A0A1Y2J6W1	Molybdenum storage protein subunit alpha OS=Bradyrhizobium japonicum OX=375 GN=BSZ19_49915 PE=4 SV=1 - [A0A1Y2J6W1_BRAJP]	61.9293	7.64	5	2	2	3	0.000376437	0.000367251	0.891121	1	1.02501	0.0356393
rpsR	A0A0A3XTN0	30S ribosomal protein S18 OS=Bradyrhizobium japonicum OX=375 GN=rpsR PE=3 SV=1 - [A0A0A3XTN0_BRAJP]	61.9245	13.92	1	1	1	4	0.000409067	0.00046548	0.407251	1	0.878805	-0.186385
MA20_31030	A0A0A3XMP8	Aminoglycoside phosphotransferase OS=Bradyrhizobium japonicum OX=375 GN=MA20_31030 PE=4 SV=1 - [A0A0A3XMP8_BRAJP]	61.8922	11.36	3	4	4	6	0.000304391	0.000327222	0.154664	1	0.930227	-0.104345
BJS_00163	A0A023XK24	4HBT domain-containing protein OS=Bradyrhizobium japonicum SEMIA 5079 OX=476282 GN=BJS_00163 PE=4 SV=1 - [A0A023XK24_BRAJP]	61.836	14.29	5	2	2	3	0.000294378	0.00033251	0.238289	1	0.885322	-0.175725
rpmB	A0A0A3XLW7	50S ribosomal protein L28 OS=Bradyrhizobium japonicum OX=375 GN=rpmB PE=3 SV=1 - [A0A0A3XLW7_BRAJP]	61.7722	32.35	1	1	3	3	0.000369391	0.000389775	0.585184	1	0.947703	-0.0774931
BJS_07770	A0A023XWF8	Threonineeeee synthase OS=Bradyrhizobium japonicum SEMIA 5079 OX=476282 GN=BJS_07770 PE=4 SV=1 - [A0A023XWF8_BRAJP]	61.6991	17.4	3	1	7	10	0.000369306	0.00042157	0.441224	1	0.876025	-0.190956
id525	Q9AN56	ID525 OS=Bradyrhizobium japonicum OX=375 GN=id525 PE=4 SV=1 - [Q9AN56_BRAJP]	61.6434	9.09	1	5	5	6	0.000188804	0.000192293	0.963505	1	0.981856	-0.0264163
MA20_22805	A0A0A3XU29	Peptidase S9 OS=Bradyrhizobium japonicum OX=375 GN=MA20_22805 PE=4 SV=1 - [A0A0A3XU29_BRAJP]	61.606	11.05	3	1	6	6	0.000294639	0.000252326	0.25485	1	1.16769	0.223661
BKD09_RS40680	A0A0A3XLJ1	Aminotransferase OS=Bradyrhizobium japonicum OX=375 GN=BKD09_RS40680 PE=4 SV=1 - [A0A0A3XLJ1_BRAJP]	61.5915	7.96	2	2	2	2	0.000301751	0.000299657	0.877421	1	1.00699	0.0100447
BJ6T_69290	G7D4D7	PfkB domain-containing protein OS=Bradyrhizobium japonicum USDA 6 OX=1037409 GN=BJ6T_69290 PE=3 SV=1 - [G7D4D7_BRAJP]	61.5262	12.79	1	3	3	3	0.00032272	0.000277606	0.0610561	1	1.16251	0.217242
MA20_21415	A0A0A3XXH1	ABC transporter substrate-binding protein OS=Bradyrhizobium japonicum OX=375 GN=MA20_21415 PE=4 SV=1 - [A0A0A3XXH1_BRAJP]	61.5	7.59	5	2	2	2	0.000412722	0.000325908	0.564552	1	1.26637	0.340704
MA20_28740	A0A0A3XU98	Chemotaxis protein OS=Bradyrhizobium japonicum OX=375 GN=MA20_28740 PE=4 SV=1 - [A0A0A3XU98_BRAJP]	61.4248	2.89	96	1	2	3	0.000267182	0.000290258	0.552014	1	0.920497	-0.119514
BKD09_RS40840	A0A0A3XPH9	Uncharacterized protein OS=Bradyrhizobium japonicum OX=375 GN=BKD09_RS40840 PE=4 SV=1 - [A0A0A3XPH9_BRAJP]	61.3557	34.33	2	2	2	2	0.00031734	0.00031927	0.945465	1	0.993956	-0.00874647
BJS_02645	A0A023XCN6	Uncharacterized protein OS=Bradyrhizobium japonicum SEMIA 5079 OX=476282 GN=BJS_02645 PE=4 SV=1 - [A0A023XCN6_BRAJP]	61.3527	16.73	5	4	4	6	0.000277186	0.000328673	0.0864717	1	0.84335	-0.245797
BKD09_RS02870	A0A1L3F1S8	Sorbosone dehydrogenase OS=Bradyrhizobium japonicum OX=375 GN=BKD09_RS02870 PE=4 SV=1 - [A0A1L3F1S8_BRAJP]	61.3265	7.78	4	3	3	4	0.000265648	0.000283884	0.552861	1	0.935762	-0.0957871
ORF138	Q99333	ORF138 OS=Bradyrhizobium japonicum OX=375 GN=ORF138 PE=4 SV=1 - [Q99333_BRAJP]	61.2891	43.48	2	4	4	7	0.000276797	0.000190649	0.217084	1	1.45186	0.537907
pdxH	A0A0A3Y4C3	Pyridoxine/pyridoxamine 5'-phosphate oxidase OS=Bradyrhizobium japonicum OX=375 GN=pdxH PE=3 SV=1 - [A0A0A3Y4C3_BRAJP]	61.2223	12.21	3	3	3	4	0.000304727	0.000265218	0.0210675	1	1.14897	0.200337
BJS_06121	A0A023XIP7	Transcriptional regulatory protein fixJ OS=Bradyrhizobium japonicum SEMIA 5079 OX=476282 GN=BJS_06121 PE=4 SV=1 - [A0A023XIP7_BRAJP]	61.1123	25.71	5	3	3	4	0.000300836	0.000292585	0.811916	1	1.0282	0.0401219
rpmA	A0A0A3XKA0	50S ribosomal protein L27 OS=Bradyrhizobium japonicum OX=375 GN=rpmA PE=3 SV=1 - [A0A0A3XKA0_BRAJP]	61.1016	40.45	1	2	2	5	0.000319305	0.000322999	0.918862	1	0.988563	-0.0165954
BJS_08010	A0A023XX11	Uncharacterized protein OS=Bradyrhizobium japonicum SEMIA 5079 OX=476282 GN=BJS_08010 PE=4 SV=1 - [A0A023XX11_BRAJP]	61.051	9.09	5	2	2	3	0.000478113	0.000389451	0.476317	1	1.22766	0.295909
fmt	A0A1L3F3L2	Methionyl-tRNA formyltransferase OS=Bradyrhizobium japonicum OX=375 GN=fmt PE=3 SV=1 - [A0A1L3F3L2_BRAJP]	60.9977	22.8	5	5	5	5	0.00029476	0.000322665	0.347754	1	0.913516	-0.130498
BJS_01048	A0A023XMN0	Uncharacterized protein OS=Bradyrhizobium japonicum SEMIA 5079 OX=476282 GN=BJS_01048 PE=4 SV=1 - [A0A023XMN0_BRAJP]	60.95	13.38	5	4	4	5	0.000297363	0.000318344	0.183709	1	0.934094	-0.0983602
pth	A0A0A3Y2H2	Peptidyl-tRNA hydrolase OS=Bradyrhizobium japonicum OX=375 GN=pth PE=3 SV=1 - [A0A0A3Y2H2_BRAJP]	60.8615	16.42	4	3	3	3	0.000300694	0.00029029	0.612079	1	1.03584	0.0508024
BKD09_RS28540	A0A1L3FG66	DUF3971 domain-containing protein OS=Bradyrhizobium japonicum OX=375 GN=BKD09_RS28540 PE=4 SV=1 - [A0A1L3FG66_BRAJP]	60.8485	4.74	2	2	5	5	0.000348035	0.000373801	0.387425	1	0.93107	-0.103039
argC	A0A1L3FG16	N-acetyl-gamma-glutamyl-phosphate reductase OS=Bradyrhizobium japonicum OX=375 GN=argC PE=3 SV=1 - [A0A1L3FG16_BRAJP]	60.8232	9.77	3	3	3	3	0.000339986	0.000333971	0.852655	1	1.01801	0.0257539
BSZ19_23940	A0A1Y2JKV3	Flagellar biosynthesis protein FlgA OS=Bradyrhizobium japonicum OX=375 GN=BSZ19_23940 PE=4 SV=1 - [A0A1Y2JKV3_BRAJP]	60.7511	7.82	1	1	3	3	0.000280873	0.000282214	0.962305	1	0.995248	-0.00687209
BKD09_RS28280	A0A1L3FG23	Cupin OS=Bradyrhizobium japonicum OX=375 GN=BKD09_RS28280 PE=4 SV=1 - [A0A1L3FG23_BRAJP]	60.72	27.74	3	3	3	5	0.000243396	0.000241315	0.966383	1	1.00863	0.0123918
BKD09_RS03425	A0A1L3F231	Amine oxidase OS=Bradyrhizobium japonicum OX=375 GN=BKD09_RS03425 PE=4 SV=1 - [A0A1L3F231_BRAJP]	60.698	16.88	5	6	6	6	0.000270494	0.00029645	0.28411	1	0.912443	-0.132194
BKD09_RS07980	A0A1L3F4P9	M20_dimer domain-containing protein OS=Bradyrhizobium japonicum OX=375 GN=BKD09_RS07980 PE=4 SV=1 - [A0A1L3F4P9_BRAJP]	60.6129	11.71	5	5	5	5	0.000303453	0.000285415	0.668831	1	1.0632	0.0884159
BJS_03859	A0A023XG43	Acetylornitine deacetylase OS=Bradyrhizobium japonicum SEMIA 5079 OX=476282 GN=BJS_03859 PE=4 SV=1 - [A0A023XG43_BRAJP]	60.6086	14.12	5	4	4	6	0.000338879	0.000324941	0.574264	1	1.0429	0.0605946
[truncated: 1,387 more rows]
