# Supplementary material for: Integrated Proteomics and Metabolomics Analysis of Nitrogen System Regulation on Soybean Plant Nodulation and Nitrogen Fixation
Source: Int J Mol Sci. 2022 Feb 25;23(5):2545. doi: 10.3390/ijms23052545 (PMC8910638; doi:10.3390/ijms23052545)
Supplement: Supplementary file 1 [file ijms-23-02545-s001.zip › supplementary materials/Table S3. Differentially expressed metabolites.xlsx]

## Sheet: file explanation
Header name	Description
id	The unique data number of the substance in this qualitative analysis
MS2 name	The name of the substance obtained by the qualitative matching analysis of the secondary mass spectrometry
MS2 score	The score of the second-level matching, the value is [0, 1], the bigger the better
MS1 name	The name of the first-order fragment ion match, refer to the HMDB database or the KEGG database
MS1 ppm	The accuracy of the first-level matching, the value is (-25, 25), the closer to 0, the better
rt	The chromatographic retention time of the substance
mz	The mass-to-charge ratio of the characteristic ions of the substance
MEAN OO	The mean relative quantification value of the substance in one experimental group within the group of comparisons
MEAN XX	The mean relative quantification value of the substance in another experimental group within this group of comparisons
VIP	The variable projected importance of the substance in the group of contrasting OPLS-DA models
P-VALUE	The P value obtained by the t-test of the substance in the group comparison, P value = the probability that the hypothesis is correct but rejected = the number of negative results / the total number of results, which is a test probability against the sample data
Q-VALUE	Hypothesis test statistic (P value) after correction of multiple hypothesis tests, Q value = probability of being rejected but correct = number of false positive results / number of presumed positive results, is the inference obtained from statistical testing A test probability of , a re-statistic on the P value
FOLD CHANGE	The fold relationship of the substance in this group compared with the two groups of experiments
LOG_FOLDCHANGE	FOLD CHANGE takes the base 2 logarithm

## Sheet: Sheet1
id	MS2 name	MS2 score	rt	mz	MEAN WN	MEAN GN	VIP	P-VALUE	Q-VALUE	FOLD CHANGE	LOG_FOLDCHANGE
19	Malic acid	0.997059	18.1203	132.899	0.0211842	0.0204093	2.18175	0.028572	1	0.637968	0.0537616
44	Allantoin	0.982899	3.73283	156.894	0.0124917	0.0230571	1.94644	0.0194626	1	0.541774	-0.884237
67	(2R,3S,4R,5R)-2,3,4,5,6-pentahydroxyhexanoic acid	0.96897	32.8684	194.074	0.729673	0.487451	2.16743	0.0305976	1	1.49692	0.581994
88	13S-HpOTrE(gamma)	0.949303	371.603	293.079	0.0154648	0.00989505	1.7824	0.048867	1	1.56288	0.64421
92	4-hydroxybenzoic acid	0.943319	47.4761	136.027	0.0318323	0.0554668	1.90249	0.0215518	1	0.573898	-0.801134
99	3-hydroxy-5-(hydroxymethyl)-2-methylpyridine-4-carboxylic acid	0.938404	210.92	181.05	0.0191173	0.0231648	2.33703	0.0115885	1	0.825274	-0.277056
123	1-[2,4-dihydroxy-3-[(2S,3R,4R,5S,6R)-3,4,5-trihydroxy-6-(hydroxymethyl)oxan-2-yl]phenyl]-2-hydroxy-3-(4-hydroxyphenyl)propan-1-one	0.903289	254.525	434.131	0.0569774	0.151153	1.83969	0.0151563	1	0.376951	-1.40755
137	S-adenosyl methionine	0.876531	94.9065	187.009	0.784083	0.981736	2.01244	0.0224795	1	0.79867	-0.324329
3	Putrescine	0.999853	5.11599	88.9532	0.0211016	0.00928944	2.54391	0.0126876	1	2.27157	1.18369
30	Actinidine	0.999264	680.982	147.978	0.00463442	0.00348262	1.72187	0.0247489	1	1.33073	0.412218
77	6-amino-1H-pyrimidin-2-one	0.997636	25.7123	111.049	0.0148925	0.0185363	2.43521	0.0388783	1	0.803425	-0.315764
84	(Z)-docos-13-enamide	0.997435	631.784	338.278	0.0423676	0.126177	2.04398	0.0141799	1	0.335778	-1.57442
154	Morpholine	0.993621	5.41812	88.5099	0.00209425	0.0117699	2.2709	0.0270011	1	0.177932	-2.4906
170	PC(19:1(9Z)/18:4(6Z,9Z,12Z,15Z))	0.992746	550.309	794.579	0.400075	0.0961661	2.15845	0.0229573	1	4.16025	2.05667
213	Phenylalanyl-Arginine	0.975796	183.222	321.237	0.0290775	0.0392113	0.23138	0.668737	1	0.741559	-0.431366
219	(2S)-2-amino-5-(carbamoylamino)pentanoic acid	0.986163	4.33401	175.985	0.00879173	0.00464605	2.47055	0.0172706	1	1.8923	0.920143
244	Phenyl acetate	0.982108	43.8042	137.059	0.0503723	0.0804478	2.24029	0.0019718	1	0.626149	-0.675422
508	Lys Gly Glu Ala	0.937792	5.10842	403.83	0.00564601	0.00797564	1.39522	0.0442329	1	0.707907	-0.498369
540	1,4-Dideoxy-1,4-imino-D-ribitol	0.929018	62.6365	134.036	0.0158391	0.0406823	2.03652	0.00779103	1	0.389336	-1.36091
554	2,5-diamino-5-oxopentanoic acid	0.92688	4.97503	146.938	0.053317	0.0166846	2.12139	0.0114964	1	3.19557	1.67607
580	Asp Leu	0.920755	205.034	247.042	0.0316763	0.0169699	1.7106	0.03071	1	1.86662	0.900427
589	13-HOTrE	0.918155	436.743	277.217	0.131483	0.104023	2.3424	0.0328776	1	1.26398	0.337978
614	Val Met Phe	0.910331	194.937	396.128	0.00201257	0.00366381	2.2502	0.0226844	1	0.54931	-0.864309
620	Suberohydroxamic Acid	0.908229	43.008	204.944	0.00117074	0.000508015	2.06009	0.0315123	1	2.30454	1.20448
630	LysoPC(16:1(9Z)/0:0)	0.905725	405.742	495.127	0.00289225	0.00217852	2.23541	0.0387099	1	1.32762	0.408843
662	Vernoflexuoside	0.896492	222.012	408.241	0.00108979	0.00384399	2.10688	0.0174826	1	0.283506	-1.81855
675	2-amino-6-(trimethylazaniumyl)hexanoate	0.89427	82.3674	189.16	0.0120591	0.0141826	2.25754	0.0119387	1	0.850273	-0.234002
745	Sophoracoumestan A	0.876293	425.504	334.172	0.000415675	0.000276204	1.78636	0.0413147	1	1.50495	0.58972
749	(1R,5R,9S,13S,15S)-15-acetyloxy-5,9-dimethyl-14-methylidenetetracyclo[11.2.1.01,10.04,9]hexadecane-5-carboxylic acid	0.873919	345.298	377.289	0.00033838	0.000102613	2.42054	0.0311122	1	3.29763	1.72143
792	LysoPE(18:1(11Z)/0:0)	0.863231	481.171	480.335	0.00146128	0.000685086	1.71313	0.0425218	1	2.13299	1.09288
797	Pterolactam	0.861523	40.6864	115.634	0.0279205	0.0717915	2.49409	0.0452895	1	0.388911	-1.36249
798	2-hydroxy-2-(2-methoxy-2-oxoethyl)butanedioic acid	0.861441	103.079	223.989	0.143767	0.105546	1.95116	0.0421408	1	1.36212	0.445859
816	Gly Val Phe	0.857793	256.704	321.209	0.00316324	0.00440272	2.38611	0.0111917	1	0.718476	-0.476988
974	Oleoyl Ethyl Amide	0.808707	576.658	310.238	0.0293304	0.0334954	1.99966	0.0353587	1	0.875655	-0.191566
1027	Leucyl-Aspartate	0.791299	20.9766	246.862	0.0241787	0.0213009	2.24302	0.0272929	1	1.1351	0.182822
1052	3-Hydroxyestra-1,3,5(10),6-tetraen-17-one	0.78095	675.942	268.971	0.00216463	0.00269604	1.4304	0.0492416	1	0.802891	-0.316724
1063	(2S,3R,4S,5R)-2-(8,16-dihydroxy-7,9,13-trimethyl-5'-methylidenespiro[5-oxapentacyclo[10.8.0.02,9.04,8.013,18]icos-18-ene-6,2'-oxane]-14-yl)oxyoxane-3,4,5-triol	0.775873	468.958	576.412	0.000696071	0.00105189	2.21834	0.0398126	1	0.661731	-0.595683
1154	N-Oleoylethanolamine	0.740442	544.654	326.233	0.123479	0.163638	2.34392	0.0365727	1	0.754585	-0.406244
1175	Gly Pro Phe	0.729768	256.607	319.202	0.169956	0.232149	2.32269	0.0161469	1	0.7321	-0.449888
1177	2-hydroxy-N-(2-hydroxyethyl)-3-methoxy-5-prop-2-enylbenzamide	0.728897	44.5019	273.104	0.00438085	0.00765709	1.92814	0.0341785	1	0.57213	-0.805586
1182	Rottlerin	0.726312	408.903	517.138	0.000183535	0.000449091	2.84719	0.00198958	1	0.408681	-1.29095
1196	2-amino-3-hydroxypropanoic acid	0.723882	31.2739	105.105	0.159114	0.177971	1.74451	0.0265309	1	0.894043	-0.161584
1218	PE(20:4(5Z,8Z,11Z,14Z)/20:0)	0.717799	527.691	796.551	0.0162994	0.0464643	1.57965	0.0363841	1	0.350793	-1.51131
1262	Ala Pro Ala	0.701389	531.041	257.267	0.621695	0.679927	1.98526	0.0289904	1	0.914355	-0.129174
1282	PI(P-16:0/18:3(6Z,9Z,12Z))	0.694693	631.153	817.523	0.00884931	0.00150513	2.23327	0.0193289	1	5.87944	2.55568
1292	[(2S,3R,4S,5S,6R)-3,4,5-trihydroxy-6-(hydroxymethyl)oxan-2-yl] benzoate	0.692397	253.432	306.19	0.087154	0.111321	1.7623	0.0439793	1	0.782909	-0.353084
1304	(E)-2-Butenyl-4-methyl-threonine	0.683315	270.066	187.133	0.00415704	0.00450473	1.98141	0.0214215	1	0.922816	-0.115884
1404	DG(16:0/18:4(6Z,9Z,12Z,15Z)/0:0)	0.636813	649.729	589.484	0.0435757	0.110966	1.96975	0.0402116	1	0.392694	-1.34852
1426	Val Glu	0.626948	74.043	246.978	0.00348825	0.00680096	2.93928	0.0172424	1	0.512905	-0.963236
1473	Osmaronin	0.602703	166.392	259.124	0.000973238	0.00252489	2.54823	0.0148318	1	0.385457	-1.37536
1513	2-chloropyridin-4-amine	0.573406	2.5894	128.951	0.209311	0.192631	2.12037	0.0370015	1	1.08659	0.119808
1572	Leucyl-Serine	0.534381	540.484	219.161	0.0110174	0.00965191	1.80929	0.0387706	1	1.44148	0.190904
1588	O-butanoyl-carnitine	0.52735	261.737	232.061	0.000949753	0.000628249	1.81654	0.0499171	1	1.51175	0.596215
1601	Phe Asp Thr Gln	0.520266	190.413	509.254	0.00108316	0.00194405	2.16222	0.0155063	1	0.557168	-0.843815
1648	His Met Trp Cys	0.481138	294.954	575.23	0.000505497	0.000842602	1.92143	0.0436142	1	0.599924	-0.737148
1691	Neoannonin B	0.425929	648.379	607.494	0.0523776	0.147004	2.02554	0.019729	1	0.356301	-1.48883
